# Supplementary material for: Proteome-wide dataset generated by iTRAQ-3DLCMS/MS technique for studying the role of FerB protein in oxidative stress in Paracoccus denitrificans
Source: Data Brief. 2015 Jul 6;4:390–4. doi: 10.1016/j.dib.2015.06.015 (PMC4534580; doi:10.1016/j.dib.2015.06.015)
Supplement: Supplementary file 1 — Supplementary Material [file mmc1.xls]

## Sheet: SEC fractionation
Legend: SEC fractionation chromatogram. The proteins of bacterial sample were separated into 7 fractions, which were pooled into four segments, as is depicted by the arrows. The signal was monitored at 280 nm (reference signal at 360 nm).
x-axis: retention time
y-axis: mA unit

## Sheet: Seg1 HILIC fractionation
Legend: HILIC-Kinetex fractionation chromatogram from mixed segments 1 after iTRAQ labeling. The peptides of bacterial sample were separated into 25 fractions (red color), which were pooled into 7 mixed fractions (black color), as is depicted by the blue arrows. The signal was monitored at 280 nm (reference signal at 360 nm). Pooled fractions number 1 and 4 were further subjected to SCX chromatog…
x-axis: retention time
y-axis: mA unit

## Sheet: Seg2 HILIC fractionation
Legend: HILIC-Kinetex fractionation chromatogram from mixed segments 2 after iTRAQ labeling. The peptides of bacterial sample were separated into 25 fractions (red color), which were pooled into 13 mixed fractions (black color), as is depicted by the blue arrows. The signal was monitored at 280 nm (reference signal at 360 nm). Pooled fractions number 1, 2, 3, 6, 7, 9 and 10 were further subjected…
x-axis: retention time
y-axis: mA unit

## Sheet: Seg3 HILIC fractionation
Legend: HILIC-Kinetex fractionation chromatogram from mixed segments 3 after iTRAQ labeling. The peptides of bacterial sample were separated into 25 fractions (red color), which were pooled into 8 mixed fractions (black color), as is depicted by the blue arrows. The signal was monitored at 280 nm (reference signal at 360 nm). Pooled fractions number 1 and 6 were further subjected to SCX chromatog…
x-axis: retention time
y-axis: mA unit

## Sheet: Seg4 HILIC fractionation
Legend: HILIC-Kinetex fractionation chromatogram from mixed segments 4 after iTRAQ labeling. The peptides of bacterial sample were separated into 25 fractions (red color), which were pooled into 8 mixed fractions (black color), as is depicted by the blue arrows. The signal was monitored at 280 nm (reference signal at 360 nm). Pooled fractions number 1 and 6 were further subjected to SCX chromatog…
x-axis: retention time
y-axis: mA unit
