# Supplementary material for: Proteome-wide dataset generated by iTRAQ-3DLCMS/MS technique for studying the role of FerB protein in oxidative stress in Paracoccus denitrificans
Source: Data Brief. 2015 Jul 6;4:390–4. doi: 10.1016/j.dib.2015.06.015 (PMC4534580; doi:10.1016/j.dib.2015.06.015)
Supplement: Supplementary file 2 — Supplementary Material [file mmc2.xls]

## Sheet: Exclusion list generation
Exclusion lists for repeated LC-MS/MS analyses were generated using Proteome Discoverer (version 1.3; Thermo Fisher Scientific) utilizing Mascot (2.3.1) and Sequest search engines. UniProtKB database, complete proteome set for P. denirificans, taxID 318586, downloaded at 2013/03/10 supplemented by modified cRAP database (http://www.thegpm.org/crap/) and containing 5137 (5019 from P. denirificans)…

## Sheet: Legend for ProteinGroups
Legend for ProteinGroups:
Fasta headers: Fasta headers(s) of protein(s) contained in the group.
Protein IDs: Identifier(s) of protein(s) contained in the group. They are sorted by number of identified peptides in descending order.
Majority protein IDs: The IDs of those protein that have at least half of the peptides that the leading protein has.
Peptide counts (all): Number of peptides associated with each protein in the protein group, occurring in the order as the protein IDs occur in the "Protein IDs" column. Here distinct peptide sequences are counted. Modified forms or different charges are counted as one peptide.
Peptide counts (razor + unique): Number of peptides associated with each protein in the protein group, occurring in the order as the protein IDs occur in the "Protein IDs" column. Here distinct peptide sequences are counted. Modified forms or different charges are counted as one peptide.
Peptide counts (unique): Number of peptides associated with each protein in the protein group, occurring in the order as the protein IDs occur in the "Protein IDs" column. Here distinct peptide sequences are counted. Modified forms or different charges are counted as one peptide.
Proteins: Number of proteins contained within the group. This corresponds to the number of entries in the column "Protein IDs".
Peptides: The total number of peptide sequences associated with protein group (i.e. for all the proteins in the group).
Razor + unique peptides: The total number of razor + unique peptides associated with protein group (i.e. these peptides are shared with another protein group).
Unique peptides: The total number of unique peptides associated with protein group (i.e. these peptides are not shared with another protein group).
Sequence coverage [%]: Percentage of the sequence that is covered by the identified peptides of the best protein sequence contained in the group.
Unique + razor sequence coverage [%]: Percentage of the sequence that is covered by the identified unique and razor peptides of the best protein sequence contained in the group.
Unique sequence coverage [%]: Percentage of the sequence that is covered by the identified unique peptides of the best protein sequence contained in the group.
Mol. weight [kDa]: Molecular weight of the leading protein sequence contained in the protein group.
Sequence length: The length of the leading protein sequence contained in the protein group.
Sequence lengths: The length of all sequences of the proteins contained in the protein group.
HILIC fraction average: average number of fraction in which the protein were identified.
HILIC fraction 1: summa of MS1 isotope patterns of all peptides corresponding to particular protein in particular fraction.
HILIC fraction 2: summa of MS1 isotope patterns of all peptides corresponding to particular protein in particular fraction.
HILIC fraction 3: summa of MS1 isotope patterns of all peptides corresponding to particular protein in particular fraction.
HILIC fraction 4: summa of MS1 isotope patterns of all peptides corresponding to particular protein in particular fraction.
HILIC fraction 6: summa of MS1 isotope patterns of all peptides corresponding to particular protein in particular fraction.
HILIC fraction 7: summa of MS1 isotope patterns of all peptides corresponding to particular protein in particular fraction.
HILIC fraction 9: summa of MS1 isotope patterns of all peptides corresponding to particular protein in particular fraction.
HILIC fraction 10: summa of MS1 isotope patterns of all peptides corresponding to particular protein in particular fraction.
HILIC fraction 11: summa of MS1 isotope patterns of all peptides corresponding to particular protein in particular fraction.
HILIC fraction 12: summa of MS1 isotope patterns of all peptides corresponding to particular protein in particular fraction.
HILIC fraction 13: summa of MS1 isotope patterns of all peptides corresponding to particular protein in particular fraction.
HILIC fraction 14: summa of MS1 isotope patterns of all peptides corresponding to particular protein in particular fraction.
HILIC fraction 15: summa of MS1 isotope patterns of all peptides corresponding to particular protein in particular fraction.
HILIC fraction 17: summa of MS1 isotope patterns of all peptides corresponding to particular protein in particular fraction.
HILIC fraction 19: summa of MS1 isotope patterns of all peptides corresponding to particular protein in particular fraction.
HILIC fraction 21: summa of MS1 isotope patterns of all peptides corresponding to particular protein in particular fraction.
All HILIC fractions: summa of MS1 isotope pattern of all peptides corresponding to particular protein in all HILIC fractions.
PEP: Posterior Error Probability of the identification. This value essentially operates as a p-value, where smaller is better.
Reporter intensity 113: intensity of reporter ion - corresponds to protein quantity in the sample (wild type strain of P. denitrificans) labeled with iTRAQ 8-plex label containing reporter group m/z=113.
Reporter intensity count 113: number of MS1 isotope pattern from which the reporter intensity for particular protein is taken.
Reporter intensity 114: intensity of reporter ion - corresponds to protein quantity in the sample (wild type strain of P. denitrificans) labeled with iTRAQ 8-plex label containing reporter group m/z=114.
Reporter intensity count 114: number of MS1 isotope pattern from which the reporter intensity for particular protein is taken.
Reporter intensity 115: intensity of reporter ion - corresponds to protein quantity in the sample (wild type strain of P. denitrificans + methylviologen) labeled with iTRAQ 8-plex label containing reporter group m/z=115.
Reporter intensity count 115: number of MS1 isotope pattern from which the reporter intensity for particular protein is taken.
Reporter intensity 116: intensity of reporter ion - corresponds to protein quantity in the sample (wild type strain of P. denitrificans + methylviologen) labeled with iTRAQ 8-plex label containing reporter group m/z=116.
Reporter intensity count 116: number of MS1 isotope pattern from which the reporter intensity for particular protein is taken.
Reporter intensity 117: intensity of reporter ion - corresponds to protein quantity in the sample (FerB-deficient strain of P. denitrificans) labeled with iTRAQ 8-plex label containing reporter group m/z=117.
Reporter intensity count 117: number of MS1 isotope pattern from which the reporter intensity for particular protein is taken.
Reporter intensity 118: intensity of reporter ion - corresponds to protein quantity in the sample (FerB-deficient strain of P. denitrificans) labeled with iTRAQ 8-plex label containing reporter group m/z=118.
Reporter intensity count 118: number of MS1 isotope pattern from which the reporter intensity for particular protein is taken.
Reporter intensity 119: intensity of reporter ion - corresponds to protein quantity in the sample (FerB-deficient strain of P. denitrificans + methylviologen) labeled with iTRAQ 8-plex label containing reporter group m/z=119.
Reporter intensity count 119: number of MS1 isotope pattern from which the reporter intensity for particular protein is taken.
Reporter intensity 121: intensity of reporter ion - corresponds to protein quantity in the sample (FerB-deficient strain of P. denitrificans + methylviologen) labeled with iTRAQ 8-plex label containing reporter group m/z=121.
Reporter intensity count 121: number of MS1 isotope pattern from which the reporter intensity for particular protein is taken.
Intensity: Summed up eXtracted Ion Current (XIC) of all isotopic clusters associated with the identified AA sequence. In case of labeled experiment this is the total intensity of all the isotopic patterns in the label cluster.
Only identified by site: When marked with '+', this particular protein group was identified only by a modification site.
Reverse: When marked with '+', this particular protein group contains no protein, made up of at least 50% of the peptides of the leading protein, with a peptide derived from the reversed part of the decoy database. These should be removed for further data analysis. The 50% rule is in place to prevent spurious protein hits to erroneously flag the protein group as reverse.
Contaminant: When marked with '+', this particular protein group was found to be a commonly occurring contaminant. These should be removed for further data analysis.
id: A unique (consecutive) identifier for row in the proteinGroups table, which is used to cross-link the information in this file with the information stored in the other files.
Peptide IDs: Identifier(s) of the associated peptide sequence(s) summary, which can be found in the file 'peptides.txt'.
Peptide is razor: Indicates for each peptide ID if it is a razor or group unique peptide (true) or a non unique non razor peptide (false).
Mod. peptide IDs: Identifier(s) for peptide sequence(s), associated with the peptide, referenced against the corresponding modified peptides table.
Evidence IDs: Identifier(s) for analyzed peptide evidence associated with the protein group referenced against the evidences table.
MS/MS IDs: The identifiers of the MS/MS scans identifying this peptide, referenced against the msms table.
Best MS/MS: The identifier of the best (in terms of quality) MS/MS scans identifying the peptides of this protein, referenced against the msms table.
Oxidation (M) site IDs: Identifier(s) for site(s) associated with the protein group, which show(s) evidence of the modification, referenced against the appropriate modification site file.
Succinyl (protein N-term) site IDs: Identifier(s) for site(s) associated with the protein group, which show(s) evidence of the modification, referenced against the appropriate modification site file.
Oxidation (M) site positions: Positions of the sites in the leading protein of this group.
Succinyl (protein N-term) site positions: Positions of the sites in the leading protein of this group.

## Sheet: ProteinGroups
Fasta headers	Protein IDs	Majority protein IDs	Peptide counts (all)	Peptide counts (razor+unique)	Peptide counts (unique)	Proteins	Peptides	Razor + unique peptides	Unique peptides	Sequence coverage [%]	Unique + razor sequence coverage [%]	Unique sequence coverage [%]	Mol. weight [kDa]	Sequence length	Sequence lengths	HILIC fraction average	HILIC fraction 1	HILIC fraction 2	HILIC fraction 3	HILIC fraction 4	HILIC fraction 6	HILIC fraction 7	HILIC fraction 9	HILIC fraction 10	HILIC fraction 11	HILIC fraction 12	HILIC fraction 13	HILIC fraction 14	HILIC fraction 15	HILIC fraction 17	HILIC fraction 19	HILIC fraction 21	All HILIC fractions	PEP	Reporter intensity 113	Reporter intensity count 113	Reporter intensity 114	Reporter intensity count 114	Reporter intensity 115	Reporter intensity count 115	Reporter intensity 116	Reporter intensity count 116	Reporter intensity 117	Reporter intensity count 117	Reporter intensity 118	Reporter intensity count 118	Reporter intensity 119	Reporter intensity count 119	Reporter intensity 121
>sp|A1AXX6|MNME_PARDP tRNA modification GTPase MnmE OS=Paracoccus denitrificans (strain Pd 1222) GN=mnmE PE=3 SV=1	sp|A1AXX6|MNME_PARDP	sp|A1AXX6|MNME_PARDP	11	11	11	1	11	11	11	30.1	30.1	30.1	44694	419	419	14.2									2	4	2	10	11	1		1	31	5.1392e-157	47679	28	43749	28	36308	28	20178	28	35858	28	23763	27	28839	28	25712
>sp|A1AXX7|MNMG_PARDP tRNA uridine 5-carboxymethylaminomethyl modification enzyme MnmG OS=Paracoccus denitrificans (strain Pd 1222) GN=mnmG PE=3 SV=1	sp|A1AXX7|MNMG_PARDP	sp|A1AXX7|MNMG_PARDP	19	19	19	1	19	19	19	32.8	32.8	32.8	67252	619	619	14.2	1	1								4	12	14	14	10	2		58	1.2353e-298	68770	54	74586	54	65575	55	40371	53	67684	55	53769	53	56155	55	67866
>sp|A1AXX8|RSMG_PARDP Ribosomal RNA small subunit methyltransferase G OS=Paracoccus denitrificans (strain Pd 1222) GN=rsmG PE=3 SV=1	sp|A1AXX8|RSMG_PARDP	sp|A1AXX8|RSMG_PARDP	4	4	4	1	4	4	4	25.9	25.9	25.9	21.16	193	193	12.8				1				1	2		2	2		1		1	10	8.1026e-35	8701.5	10	9065.5	10	8031	10	4588	10	7397.5	10	9949	10	10315	10	10349
>sp|A1AXZ2|SFGH_PARDP S-formylglutathione hydrolase OS=Paracoccus denitrificans (strain Pd 1222) GN=fghA PE=1 SV=1	sp|A1AXZ2|SFGH_PARDP	sp|A1AXZ2|SFGH_PARDP	8	8	8	1	8	8	8	29	29	29	31276	279	279	14.2	1			1				1	2	3	10	1		11		3	33	5.4553e-57	34177	30	40594	31	39245	31	28894	31	34608	31	34969	31	38626	31	52010
>sp|A1AY12|THIG_PARDP Thiazole synthase OS=Paracoccus denitrificans (strain Pd 1222) GN=thiG PE=3 SV=1	sp|A1AY12|THIG_PARDP	sp|A1AY12|THIG_PARDP	16	16	16	1	16	16	16	80.7	80.7	80.7	26792	254	254	14.1				1					24	23	25	44	12	30	2	9	170	0	121570	148	133630	151	193830	151	142840	153	122710	151	115610	152	254870	157	265590
>sp|A1AY28|RL36_PARDP 50S ribosomal protein L36 OS=Paracoccus denitrificans (strain Pd 1222) GN=rpmJ PE=3 SV=1	sp|A1AY28|RL36_PARDP	sp|A1AY28|RL36_PARDP	2	2	2	1	2	2	2	41.5	41.5	41.5	49538	41	41	19.7														1		2	3	0.096196	5303.7	3	6038.6	3	7928	3	4552.7	3	8986.2	3	7050.3	3	8925.8	3	11560
>sp|A1AYS1|SELA_PARDP L-seryl-tRNA(Sec) selenium transferase OS=Paracoccus denitrificans (strain Pd 1222) GN=selA PE=3 SV=1	sp|A1AYS1|SELA_PARDP	sp|A1AYS1|SELA_PARDP	3	3	3	1	3	3	3	7.9	7.9	7.9	49843	466	466	14.3											2			1			3	0.00048735	1857.2	2	1551.1	2	1919.7	2	912.17	2	1327.3	2	602.59	2	1696.7	2	1016.3
>sp|A1AYU1|Y321_PARDP UPF0317 protein Pden_0321 OS=Paracoccus denitrificans (strain Pd 1222) GN=Pden_0321 PE=3 SV=1	sp|A1AYU1|Y321_PARDP	sp|A1AYU1|Y321_PARDP	2	2	2	1	2	2	2	7.6	7.6	7.6	28451	263	263	14												3					3	0.00010549	3687.1	3	3796.3	3	3083.1	3	2930.9	3	3839.7	3	3959	3	4383.6	3	5433
>sp|A1AYV3|TRPA_PARDP Tryptophan synthase alpha chain OS=Paracoccus denitrificans (strain Pd 1222) GN=trpA PE=3 SV=1	sp|A1AYV3|TRPA_PARDP	sp|A1AYV3|TRPA_PARDP	11	11	11	1	11	11	11	35.1	35.1	35.1	27511	265	265	14.9										2	8	24	8	9		4	55	6.4081e-193	58547	53	69527	53	64149	53	47232	53	67285	53	71558	53	72585	53	109660
>sp|A1AZ41|ACPS_PARDP Holo-[acyl-carrier-protein] synthase OS=Paracoccus denitrificans (strain Pd 1222) GN=acpS PE=3 SV=1	sp|A1AZ41|ACPS_PARDP	sp|A1AZ41|ACPS_PARDP	7	7	7	1	7	7	7	51.8	51.8	51.8	15133	139	139	13.7									1	4	4	6		3			18	4.8315e-92	17909	18	17611	18	20870	18	12591	18	16600	18	11375	18	22409	18	21169
>sp|A1AZ43|ISPE_PARDP 4-diphosphocytidyl-2-C-methyl-D-erythritol kinase OS=Paracoccus denitrificans (strain Pd 1222) GN=ispE PE=3 SV=1	sp|A1AZ43|ISPE_PARDP	sp|A1AZ43|ISPE_PARDP	4	4	4	1	4	4	4	21.6	21.6	21.6	28145	273	273	15.3												5		4			9	7.6163e-37	7241.6	7	10290	7	8561.5	7	6896.4	7	8632.1	7	5618.2	7	9076	7	8315.2
>sp|A1AZ46|GREA_PARDP Transcription elongation factor GreA OS=Paracoccus denitrificans (strain Pd 1222) GN=greA PE=3 SV=1	sp|A1AZ46|GREA_PARDP	sp|A1AZ46|GREA_PARDP	11	11	11	1	11	11	11	64.1	64.1	64.1	17457	156	156	14	3			1					5	10	29	14		8		13	83	6.2693e-240	114460	72	106960	72	92724	72	56824	72	95165	72	73907	72	106030	72	110640
>sp|A1AZ56|Y436_PARDP UPF0301 protein Pden_0436 OS=Paracoccus denitrificans (strain Pd 1222) GN=Pden_0436 PE=3 SV=1	sp|A1AZ56|Y436_PARDP	sp|A1AZ56|Y436_PARDP	9	9	9	1	9	9	9	51.1	51.1	51.1	20476	190	190	14.7									1		2	14		2		2	21	8.5588e-59	18594	18	21907	18	28063	18	19243	18	18862	18	15714	17	34804	18	33019
>sp|A1AZA9|UPPP_PARDP Undecaprenyl-diphosphatase OS=Paracoccus denitrificans (strain Pd 1222) GN=uppP PE=3 SV=1	sp|A1AZA9|UPPP_PARDP	sp|A1AZA9|UPPP_PARDP	1	1	1	1	1	1	1	6	6	6	28705	267	267	19															1		1	0.81802	986.99	1	1192.4	1	993.72	1	541.95	1	958.7	1	512.64	1	782.52	1	446.79
>sp|A1AZB7|ASSY_PARDP Argininosuccinate synthase OS=Paracoccus denitrificans (strain Pd 1222) GN=argG PE=3 SV=1	sp|A1AZB7|ASSY_PARDP	sp|A1AZB7|ASSY_PARDP	26	26	26	1	26	26	26	64.2	64.2	64.2	45468	408	408	14.9	7								14	11	22	31	6	24	11	26	152	0	140250	145	128790	145	125090	145	96690	143	118170	145	93538	140	145290	145	178270
>sp|A1AZC8|RUVX_PARDP Putative Holliday junction resolvase OS=Paracoccus denitrificans (strain Pd 1222) GN=Pden_0510 PE=3 SV=1	sp|A1AZC8|RUVX_PARDP	sp|A1AZC8|RUVX_PARDP	10	10	10	1	10	10	10	72.8	72.8	72.8	17.1	158	158	13.4									4	3	12	8		4			31	8.5249e-119	41358	31	44512	31	45305	31	23829	31	34318	31	30954	31	51580	31	40787
>sp|A1AZF2|TRUA_PARDP tRNA pseudouridine synthase A OS=Paracoccus denitrificans (strain Pd 1222) GN=truA PE=3 SV=1	sp|A1AZF2|TRUA_PARDP	sp|A1AZF2|TRUA_PARDP	5	5	5	1	5	5	5	16.9	16.9	16.9	28567	261	261	15.8												4		6			10	1.1361e-11	9446.6	9	10782	9	9824.4	9	7744.7	9	8369.1	9	6778.2	9	10962	9	11095
>sp|A1AZF6|SYGA_PARDP Glycine--tRNA ligase alpha subunit OS=Paracoccus denitrificans (strain Pd 1222) GN=glyQ PE=3 SV=1	sp|A1AZF6|SYGA_PARDP	sp|A1AZF6|SYGA_PARDP	9	9	9	1	9	9	9	29.1	29.1	29.1	35368	316	316	14	2									1	6	20	4	1		4	38	4.037e-89	41009	35	43751	35	44400	35	31407	34	43907	35	36865	35	47438	35	58073
>sp|A1AZF8|SYGB_PARDP Glycine--tRNA ligase beta subunit OS=Paracoccus denitrificans (strain Pd 1222) GN=glyS PE=3 SV=1	sp|A1AZF8|SYGB_PARDP	sp|A1AZF8|SYGB_PARDP	34	34	34	1	34	34	34	56.5	56.5	56.5	74631	685	685	14.5	1	1					1		6	22	44	29	30	9	18	11	172	0	148140	158	164590	161	169910	159	115300	158	162930	159	127230	153	165330	160	175950
>sp|A1AZG3|GLMM_PARDP Phosphoglucosamine mutase OS=Paracoccus denitrificans (strain Pd 1222) GN=glmM PE=3 SV=1	sp|A1AZG3|GLMM_PARDP	sp|A1AZG3|GLMM_PARDP	23	23	23	1	23	23	23	48.5	48.5	48.5	47.57	447	447	15.4	3			1					1	9	18	29	17	33	20	10	141	1.0887e-222	187430	130	186670	130	189710	130	110540	128	148690	129	106570	126	160840	129	179010
>sp|A1AZH7|SUCC_PARDP Succinyl-CoA ligase [ADP-forming] subunit beta OS=Paracoccus denitrificans (strain Pd 1222) GN=sucC PE=3 SV=1	sp|A1AZH7|SUCC_PARDP	sp|A1AZH7|SUCC_PARDP	33	33	33	1	33	33	33	80.6	80.6	80.6	42587	397	397	14.9	12	4	3	6			1	2	33	70	59	53	27	115	31	71	487	0	571570	435	512610	433	467050	433	345660	432	455930	435	330440	431	497610	432	526600
>sp|A1AZJ2|Y574_PARDP UPF0173 metal-dependent hydrolase Pden_0574 OS=Paracoccus denitrificans (strain Pd 1222) GN=Pden_0574 PE=3 SV=1	sp|A1AZJ2|Y574_PARDP	sp|A1AZJ2|Y574_PARDP	6	6	6	1	6	6	6	30.4	30.4	30.4	25169	230	230	16.6									3			1		4		4	12	1.3689e-28	14142	12	15703	12	15838	12	14668	12	15756	12	13507	12	22750	12	26118
>sp|A1AZJ3|GATC_PARDP Aspartyl/glutamyl-tRNA(Asn/Gln) amidotransferase subunit C OS=Paracoccus denitrificans (strain Pd 1222) GN=gatC PE=3 SV=1	sp|A1AZJ3|GATC_PARDP	sp|A1AZJ3|GATC_PARDP	6	6	6	1	6	6	6	42.1	42.1	42.1	10594	95	95	16.3	1			1								10		11		9	32	1.5979e-46	34783	29	32427	29	32379	29	20888	29	30614	29	24144	29	35941	29	62753
>sp|A1AZK1|RSMH_PARDP Ribosomal RNA small subunit methyltransferase H OS=Paracoccus denitrificans (strain Pd 1222) GN=rsmH PE=3 SV=1	sp|A1AZK1|RSMH_PARDP	sp|A1AZK1|RSMH_PARDP	8	8	8	1	8	8	8	28.3	28.3	28.3	34319	322	322	15.7												7		9			16	1.5192e-60	12807	11	14906	11	10453	11	9556.2	11	13925	11	9963.6	11	11269	11	11228
>sp|A1AZK7|MURD_PARDP UDP-N-acetylmuramoylalanine--D-glutamate ligase OS=Paracoccus denitrificans (strain Pd 1222) GN=murD PE=3 SV=1	sp|A1AZK7|MURD_PARDP	sp|A1AZK7|MURD_PARDP	20	20	20	1	20	20	20	46.8	46.8	46.8	49333	466	466	14.3									5	9	23	8	4	7	4	4	64	2.1079e-184	90785	59	86492	59	81888	59	41623	57	72913	59	49707	58	60459	59	54694
>sp|A1AZL6|SYA_PARDP Alanine--tRNA ligase OS=Paracoccus denitrificans (strain Pd 1222) GN=alaS PE=3 SV=1	sp|A1AZL6|SYA_PARDP	sp|A1AZL6|SYA_PARDP	63	63	63	1	63	63	63	68.1	68.1	68.1	95451	885	885	15.2	15	3	2						4	24	36	28	55	41	78	23	309	0	329990	284	334750	283	363110	285	243450	285	351500	285	288440	282	371490	285	384640
>sp|A1AZM1|PURA_PARDP Adenylosuccinate synthetase OS=Paracoccus denitrificans (strain Pd 1222) GN=purA PE=3 SV=1	sp|A1AZM1|PURA_PARDP	sp|A1AZM1|PURA_PARDP	27	27	27	1	27	27	27	66.7	66.7	66.7	46485	430	430	15.4	4		1	1			1	1	10	15	23	19	11	37	17	27	167	0	173680	147	154460	147	160860	146	111500	146	140200	147	104440	146	170460	147	259040
>sp|A1AZN6|GLMU_PARDP Bifunctional protein GlmU OS=Paracoccus denitrificans (strain Pd 1222) GN=glmU PE=3 SV=1	sp|A1AZN6|GLMU_PARDP	sp|A1AZN6|GLMU_PARDP	20	20	20	1	20	20	20	59.4	59.4	59.4	46432	446	446	16.1	3								6	9	15	13	5	12	9	32	104	0	131970	98	124480	98	117470	98	71811	98	98392	99	79120	97	105280	98	95525
>sp|A1AZQ0|SSRP_PARDP SsrA-binding protein OS=Paracoccus denitrificans (strain Pd 1222) GN=smpB PE=3 SV=1	sp|A1AZQ0|SSRP_PARDP	sp|A1AZQ0|SSRP_PARDP	4	4	4	1	4	4	4	34	34	34	17872	156	156	13.2									2	2	5			2			11	7.2451e-12	8641.3	10	10402	10	10391	10	6474.9	10	8699.9	10	9429.3	10	12623	10	11171
>sp|A1AZR0|FMT_PARDP Methionyl-tRNA formyltransferase OS=Paracoccus denitrificans (strain Pd 1222) GN=fmt PE=3 SV=1	sp|A1AZR0|FMT_PARDP	sp|A1AZR0|FMT_PARDP	12	12	12	1	12	12	12	50.2	50.2	50.2	31.63	297	297	15									4	2	2	15	4	12		3	42	7.2168e-196	39883	36	49821	37	44624	37	36816	36	44416	37	35199	37	50840	37	61227
>sp|A1AZW1|RUVB_PARDP Holliday junction ATP-dependent DNA helicase RuvB OS=Paracoccus denitrificans (strain Pd 1222) GN=ruvB PE=3 SV=1	sp|A1AZW1|RUVB_PARDP	sp|A1AZW1|RUVB_PARDP	2	2	2	1	2	2	2	5	5	5	37862	341	341	14.5										1				1			2	0.33076	1111.4	1	1398.7	1	945.65	1	854.08	1	1076.5	1	1063.1	1	1021.9	1	1125.4
>sp|A1AZW2|HTPX_PARDP Protease HtpX homolog OS=Paracoccus denitrificans (strain Pd 1222) GN=htpX PE=3 SV=1	sp|A1AZW2|HTPX_PARDP	sp|A1AZW2|HTPX_PARDP	5	5	5	1	5	5	5	21.6	21.6	21.6	30852	292	292	15.7											1		3	1	1		6	1.1961e-33	3363.8	4	3009.5	4	4651.2	4	2928.8	4	3812.5	4	2183.7	4	3916.2	4	4102.3
>sp|A1AZW3|RUVA_PARDP Holliday junction ATP-dependent DNA helicase RuvA OS=Paracoccus denitrificans (strain Pd 1222) GN=ruvA PE=3 SV=1	sp|A1AZW3|RUVA_PARDP	sp|A1AZW3|RUVA_PARDP	2	2	2	1	2	2	2	9.9	9.9	9.9	22845	223	223	13.1									5	1				3			9	1.0781e-07	8415.9	9	9459.3	9	10524	9	8573.9	9	8839.6	9	4863.6	9	11031	9	16310
>sp|A1AZW4|RUVC_PARDP Crossover junction endodeoxyribonuclease RuvC OS=Paracoccus denitrificans (strain Pd 1222) GN=ruvC PE=3 SV=1	sp|A1AZW4|RUVC_PARDP	sp|A1AZW4|RUVC_PARDP	4	4	4	1	4	4	4	21.3	21.3	21.3	17121	164	164	13.8									4		4	1		2		1	12	6.2325e-09	9644.5	10	11080	10	10650	10	5442.5	10	8565.9	10	6795	10	8612.8	10	8467.8
>sp|A1AZX8|HUTI_PARDP Imidazolonepropionase OS=Paracoccus denitrificans (strain Pd 1222) GN=hutI PE=3 SV=1	sp|A1AZX8|HUTI_PARDP	sp|A1AZX8|HUTI_PARDP	5	5	5	1	5	5	5	13.2	13.2	13.2	42902	400	400	13.8										2	4	1		2			9	2.939e-30	9360.2	8	12218	8	8016.6	8	6994.7	8	10729	8	8666.9	8	9978.5	8	10495
>sp|A1AZX9|HUTH_PARDP Histidine ammonia-lyase OS=Paracoccus denitrificans (strain Pd 1222) GN=hutH PE=3 SV=1	sp|A1AZX9|HUTH_PARDP	sp|A1AZX9|HUTH_PARDP	5	5	5	1	5	5	5	12.1	12.1	12.1	53538	513	513	13.9									2		1	4	3	1			11	8.1509e-39	6026.5	11	5801.8	11	6886.1	11	3746.1	11	4898	11	2262.9	9	5416.1	11	4394.6
>sp|A1B002|EFTU_PARDP Elongation factor Tu OS=Paracoccus denitrificans (strain Pd 1222) GN=tuf1 PE=3 SV=1	sp|A1B002|EFTU_PARDP	sp|A1B002|EFTU_PARDP	39	39	39	1	39	39	39	87.2	87.2	87.2	42971	391	391	15.1	39	4	3	7		1	3	1	47	81	66	187	63	192	50	163	907	0	967050	798	904350	804	869730	802	563440	799	816960	802	596930	794	916890	800	1025400
>sp|A1B011|RL11_PARDP 50S ribosomal protein L11 OS=Paracoccus denitrificans (strain Pd 1222) GN=rplK PE=3 SV=1	sp|A1B011|RL11_PARDP	sp|A1B011|RL11_PARDP	13	13	13	1	13	13	13	78	78	78	15926	150	150	18.1	2			1						2	7	17		23	7	62	121	6.7472e-246	206120	113	152900	114	124720	112	69019	112	127660	114	101910	112	137510	112	132750
>sp|A1B012|RL1_PARDP 50S ribosomal protein L1 OS=Paracoccus denitrificans (strain Pd 1222) GN=rplA PE=3 SV=1	sp|A1B012|RL1_PARDP	sp|A1B012|RL1_PARDP	17	17	17	1	17	17	17	73.4	73.4	73.4	24229	233	233	15.7	10			2					14	13	23	25	1	56	8	55	207	5.1165e-233	240130	182	286950	184	216870	183	169420	181	271030	184	249950	186	271080	184	318760
>sp|A1B013|RL10_PARDP 50S ribosomal protein L10 OS=Paracoccus denitrificans (strain Pd 1222) GN=rplJ PE=3 SV=1	sp|A1B013|RL10_PARDP	sp|A1B013|RL10_PARDP	9	9	9	1	9	9	9	66.7	66.7	66.7	17564	171	171	14.5	3									1	48	16		22		11	101	1.3539e-230	77631	84	77858	85	74105	87	42756	83	74665	88	53051	84	68601	87	73989
>sp|A1B014|RL7_PARDP 50S ribosomal protein L7/L12 OS=Paracoccus denitrificans (strain Pd 1222) GN=rplL PE=3 SV=1	sp|A1B014|RL7_PARDP	sp|A1B014|RL7_PARDP	14	14	14	1	14	14	14	87.1	87.1	87.1	12827	124	124	16.7	10			6					4	22	15	42	1	70	5	115	290	3.9548e-117	368800	238	346140	234	289540	235	179850	229	339900	237	267020	232	367280	234	415750
>sp|A1B015|RPOB_PARDP DNA-directed RNA polymerase subunit beta OS=Paracoccus denitrificans (strain Pd 1222) GN=rpoB PE=3 SV=1	sp|A1B015|RPOB_PARDP	sp|A1B015|RPOB_PARDP	106	106	106	1	106	106	106	78.6	78.6	78.6	153.61	1382	1382	14.6	21	7	5	4			7	3	21	61	104	69	124	66	116	43	651	0	684160	600	731910	602	734850	603	496850	602	753500	601	608000	605	686190	603	799580
>sp|A1B017|RPOC_PARDP DNA-directed RNA polymerase subunit beta OS=Paracoccus denitrificans (strain Pd 1222) GN=rpoC PE=3 SV=1	sp|A1B017|RPOC_PARDP	sp|A1B017|RPOC_PARDP	95	95	95	1	95	95	95	69.3	69.3	69.3	155.46	1402	1402	14.7	25	8	5				2	2	17	65	80	72	95	66	100	56	593	0	642530	555	673260	555	691160	555	449460	552	693590	554	555310	550	623740	553	767800
>sp|A1B021|RS12_PARDP 30S ribosomal protein S12 OS=Paracoccus denitrificans (strain Pd 1222) GN=rpsL PE=3 SV=1	sp|A1B021|RS12_PARDP	sp|A1B021|RS12_PARDP	9	9	9	1	9	9	9	52	52	52	14176	123	123	16.9	5									5	3	7	1	20	4	32	77	3.5782e-77	104490	71	126290	71	128800	71	65621	70	127610	71	82986	71	127930	71	145930
>sp|A1B022|RS7_PARDP 30S ribosomal protein S7 OS=Paracoccus denitrificans (strain Pd 1222) GN=rpsG PE=3 SV=1	sp|A1B022|RS7_PARDP	sp|A1B022|RS7_PARDP	18	18	18	1	18	18	18	66.7	66.7	66.7	17936	156	156	16.6	5			1					3	13	22	8		60		56	168	0	209620	157	197050	157	172020	157	103310	156	165880	157	140480	156	190490	156	205650
>sp|A1B023|EFG_PARDP Elongation factor G OS=Paracoccus denitrificans (strain Pd 1222) GN=fusA PE=3 SV=1	sp|A1B023|EFG_PARDP	sp|A1B023|EFG_PARDP	57	57	57	1	57	57	57	76.5	76.5	76.5	78388	707	707	14.8	32	7	3	6			1		56	86	112	70	106	85	134	87	785	0	700460	721	751680	724	743020	721	492680	717	759360	722	625360	715	710720	725	831350
>sp|A1B026|RS10_PARDP 30S ribosomal protein S10 OS=Paracoccus denitrificans (strain Pd 1222) GN=rpsJ PE=3 SV=1	sp|A1B026|RS10_PARDP	sp|A1B026|RS10_PARDP	8	8	8	1	8	8	8	59.8	59.8	59.8	11627	102	102	17.1									1	3	3	14	2	81	1	21	126	1.4396e-112	106340	108	104730	109	97024	109	55833	109	96778	110	75379	109	98572	109	133240
>sp|A1B027|RL3_PARDP 50S ribosomal protein L3 OS=Paracoccus denitrificans (strain Pd 1222) GN=rplC PE=3 SV=1	sp|A1B027|RL3_PARDP	sp|A1B027|RL3_PARDP	22	22	22	1	22	22	22	83.3	83.3	83.3	25856	245	245	15.8	11			2					4	26	21	25	5	75	5	59	233	0	248200	206	303800	205	236890	206	184700	205	279310	205	264410	206	260680	206	374780
>sp|A1B028|RL4_PARDP 50S ribosomal protein L4 OS=Paracoccus denitrificans (strain Pd 1222) GN=rplD PE=3 SV=1	sp|A1B028|RL4_PARDP	sp|A1B028|RL4_PARDP	19	19	19	1	19	19	19	75.7	75.7	75.7	22193	206	206	14.5	18			3					7	12	29	46	2	52	2	39	210	0	216080	191	252120	194	184570	191	141980	190	242440	192	184100	190	227920	192	247750
>sp|A1B029|RL23_PARDP 50S ribosomal protein L23 OS=Paracoccus denitrificans (strain Pd 1222) GN=rplW PE=3 SV=1	sp|A1B029|RL23_PARDP	sp|A1B029|RL23_PARDP	7	7	7	1	7	7	7	63.3	63.3	63.3	10636	98	98	16.8				1					4	10		1		29	2	18	65	2.3373e-43	62487	59	75593	58	62102	58	39303	59	76835	57	38825	58	52787	57	108130
>sp|A1B030|RL2_PARDP 50S ribosomal protein L2 OS=Paracoccus denitrificans (strain Pd 1222) GN=rplB PE=3 SV=1	sp|A1B030|RL2_PARDP	sp|A1B030|RL2_PARDP	18	18	18	1	18	18	18	53	53	53	30398	279	279	15.4	12	1		4					5	16	27	50	9	42	10	63	239	1.8343e-232	319470	223	355220	224	317540	224	227970	224	350830	224	334260	224	373600	224	536470
>sp|A1B031|RS19_PARDP 30S ribosomal protein S19 OS=Paracoccus denitrificans (strain Pd 1222) GN=rpsS PE=3 SV=1	sp|A1B031|RS19_PARDP	sp|A1B031|RS19_PARDP	6	6	6	1	6	6	6	50	50	50	10.48	92	92	16.3	4			1					2	7	26	15		18		46	119	4.0855e-62	156020	103	144280	102	130400	103	75820	103	127040	102	116090	103	151560	103	244290
>sp|A1B032|RL22_PARDP 50S ribosomal protein L22 OS=Paracoccus denitrificans (strain Pd 1222) GN=rplV PE=3 SV=1	sp|A1B032|RL22_PARDP	sp|A1B032|RL22_PARDP	11	11	11	1	11	11	11	65.1	65.1	65.1	14145	126	126	13.2	7			4				2	38	22	15	6		20	3	19	136	2.8102e-114	144510	115	163360	115	136490	115	78449	115	143040	115	108040	115	134830	115	176060
>sp|A1B033|RS3_PARDP 30S ribosomal protein S3 OS=Paracoccus denitrificans (strain Pd 1222) GN=rpsC PE=3 SV=1	sp|A1B033|RS3_PARDP	sp|A1B033|RS3_PARDP	25	25	25	1	25	25	25	72.5	72.5	72.5	27336	240	240	16.1	8			4					30	32	27	40	9	64	12	107	333	0	354390	308	426900	306	333140	308	239850	308	399500	308	378070	308	353120	308	504500
>sp|A1B034|RL16_PARDP 50S ribosomal protein L16 OS=Paracoccus denitrificans (strain Pd 1222) GN=rplP PE=3 SV=1	sp|A1B034|RL16_PARDP	sp|A1B034|RL16_PARDP	9	9	9	1	9	9	9	59.1	59.1	59.1	15683	137	137	14.2	3									27	37	8		9		17	101	3.1823e-127	92623	85	93944	85	90200	85	51278	82	79367	84	70951	85	104540	84	127620
>sp|A1B036|RS17_PARDP 30S ribosomal protein S17 OS=Paracoccus denitrificans (strain Pd 1222) GN=rpsQ PE=3 SV=1	sp|A1B036|RS17_PARDP	sp|A1B036|RS17_PARDP	5	5	5	1	5	5	5	56.1	56.1	56.1	94018	82	82	16.6	5			2						2		3		14	2	25	53	2.2623e-43	52019	42	60169	42	50561	42	32552	42	59347	42	40830	42	50840	41	112930
>sp|A1B037|RL14_PARDP 50S ribosomal protein L14 OS=Paracoccus denitrificans (strain Pd 1222) GN=rplN PE=3 SV=1	sp|A1B037|RL14_PARDP	sp|A1B037|RL14_PARDP	12	12	12	1	12	12	12	66.4	66.4	66.4	13451	122	122	14.6	1			2					19	5	10	46	3	51	1	5	143	5.7181e-234	120590	127	126080	127	113880	127	67237	126	104780	127	95839	127	121850	126	169890
>sp|A1B038|RL24_PARDP 50S ribosomal protein L24 OS=Paracoccus denitrificans (strain Pd 1222) GN=rplX PE=3 SV=1	sp|A1B038|RL24_PARDP	sp|A1B038|RL24_PARDP	9	9	9	1	9	9	9	66.3	66.3	66.3	10888	101	101	15.5	5			1					1	4		13		24		16	64	1.4602e-64	90678	60	82260	60	71362	60	48885	60	78664	59	75147	60	99628	60	215540
>sp|A1B039|RL5_PARDP 50S ribosomal protein L5 OS=Paracoccus denitrificans (strain Pd 1222) GN=rplE PE=3 SV=1	sp|A1B039|RL5_PARDP	sp|A1B039|RL5_PARDP	21	21	21	1	21	21	21	72	72	72	20948	186	186	14.9	14			3					20	37	16	25	8	56	7	51	237	7.6764e-203	300110	208	311740	208	230330	208	154500	207	275420	207	201050	207	268090	208	254840
>sp|A1B040|RS14_PARDP 30S ribosomal protein S14 OS=Paracoccus denitrificans (strain Pd 1222) GN=rpsN PE=3 SV=1	sp|A1B040|RS14_PARDP	sp|A1B040|RS14_PARDP	5	5	5	1	5	5	5	49.5	49.5	49.5	11796	101	101	17	1									3	4	10	1	48	1	19	87	4.4086e-152	61644	83	64210	83	59329	83	35207	83	55048	83	50848	83	68198	83	98299
>sp|A1B041|RS8_PARDP 30S ribosomal protein S8 OS=Paracoccus denitrificans (strain Pd 1222) GN=rpsH PE=3 SV=1	sp|A1B041|RS8_PARDP	sp|A1B041|RS8_PARDP	10	10	10	1	10	10	10	62.9	62.9	62.9	14381	132	132	14.6	2			2					2	9	51	48	2	31	3	15	165	8.1538e-158	202500	151	216630	150	192500	151	103320	151	197300	151	137760	151	173460	151	248390
>sp|A1B042|RL6_PARDP 50S ribosomal protein L6 OS=Paracoccus denitrificans (strain Pd 1222) GN=rplF PE=3 SV=1	sp|A1B042|RL6_PARDP	sp|A1B042|RL6_PARDP	11	11	11	1	11	11	11	66.7	66.7	66.7	19496	177	177	16	2								4	6	14	28		37	1	27	119	2.8636e-223	148650	110	175830	109	129110	109	88737	110	159750	110	97665	105	130440	109	149660
>sp|A1B043|RL18_PARDP 50S ribosomal protein L18 OS=Paracoccus denitrificans (strain Pd 1222) GN=rplR PE=3 SV=1	sp|A1B043|RL18_PARDP	sp|A1B043|RL18_PARDP	14	14	14	1	14	14	14	68.9	68.9	68.9	12949	119	119	17.2	4			2						3	11	23	1	22		61	127	2.729e-107	164460	109	190600	109	165440	109	111810	108	182950	109	113920	109	172650	109	257020
>sp|A1B044|RS5_PARDP 30S ribosomal protein S5 OS=Paracoccus denitrificans (strain Pd 1222) GN=rpsE PE=3 SV=1	sp|A1B044|RS5_PARDP	sp|A1B044|RS5_PARDP	19	19	19	1	19	19	19	68.1	68.1	68.1	20534	188	188	13.9	14			16					45	44	44	44	10	67	3	49	336	3.8108e-253	325220	287	353000	284	273400	286	195620	283	336120	287	307930	277	329220	288	356900
>sp|A1B045|RL30_PARDP 50S ribosomal protein L30 OS=Paracoccus denitrificans (strain Pd 1222) GN=rpmD PE=3 SV=1	sp|A1B045|RL30_PARDP	sp|A1B045|RL30_PARDP	5	5	5	1	5	5	5	48.4	48.4	48.4	69022	62	62	15				1						3	10	59		26		7	106	1.3658e-55	78257	87	87314	88	79465	87	56730	86	83648	87	40053	80	77036	88	107640
>sp|A1B047|RL15_PARDP 50S ribosomal protein L15 OS=Paracoccus denitrificans (strain Pd 1222) GN=rplO PE=3 SV=1	sp|A1B047|RL15_PARDP	sp|A1B047|RL15_PARDP	14	14	14	1	14	14	14	70.8	70.8	70.8	16791	161	161	15.4	13			1					9	7	5	12	1	25	1	45	119	0	182330	108	173710	108	138520	108	83366	108	142480	107	105620	107	144280	108	143510
>sp|A1B049|KAD_PARDP Adenylate kinase OS=Paracoccus denitrificans (strain Pd 1222) GN=adk PE=3 SV=1	sp|A1B049|KAD_PARDP	sp|A1B049|KAD_PARDP	21	21	21	1	21	21	21	77.1	77.1	77.1	23811	218	218	14	4								38	15	46	50	1	9	1	31	195	0	152920	158	169490	161	157570	160	136740	159	170700	161	163650	161	219130	162	289760
>sp|A1B050|RS13_PARDP 30S ribosomal protein S13 OS=Paracoccus denitrificans (strain Pd 1222) GN=rpsM PE=3 SV=2	sp|A1B050|RS13_PARDP	sp|A1B050|RS13_PARDP	13	13	13	1	13	13	13	69.7	69.7	69.7	13.61	122	122	14.3	1								12	23	82	43		13		29	203	5.3414e-298	166890	178	165100	177	154060	178	82600	173	145930	179	120980	175	165700	179	291000
>sp|A1B051|RS11_PARDP 30S ribosomal protein S11 OS=Paracoccus denitrificans (strain Pd 1222) GN=rpsK PE=3 SV=1	sp|A1B051|RS11_PARDP	sp|A1B051|RS11_PARDP	10	10	10	1	10	10	10	73.6	73.6	73.6	13884	129	129	14.4	4	1		3					20	4	11	18	2	30		18	111	2.0799e-161	98817	100	104070	99	95336	100	55578	97	90303	100	80987	99	104470	100	125500
>sp|A1B052|RPOA_PARDP DNA-directed RNA polymerase subunit alpha OS=Paracoccus denitrificans (strain Pd 1222) GN=rpoA PE=3 SV=1	sp|A1B052|RPOA_PARDP	sp|A1B052|RPOA_PARDP	30	30	30	1	30	30	30	84.3	84.3	84.3	37106	338	338	14.4	15	1		2				3	27	18	20	43	8	38	12	42	229	0	272810	207	256760	206	237930	207	183400	205	269260	206	224960	206	285520	207	391430
>sp|A1B053|RL17_PARDP 50S ribosomal protein L17 OS=Paracoccus denitrificans (strain Pd 1222) GN=rplQ PE=3 SV=1	sp|A1B053|RL17_PARDP	sp|A1B053|RL17_PARDP	13	13	13	1	13	13	13	65.7	65.7	65.7	15839	140	140	14.3	6								38	39	30	7		7	2	46	175	4.442e-102	206740	157	177890	156	155680	158	86409	155	157630	158	122990	157	162300	158	179110
>sp|A1B057|CRCB_PARDP Protein CrcB homolog OS=Paracoccus denitrificans (strain Pd 1222) GN=crcB PE=3 SV=1	sp|A1B057|CRCB_PARDP	sp|A1B057|CRCB_PARDP	1	1	1	1	1	1	1	7.3	7.3	7.3	12558	124	124	12										2							2	0.015523	2204.6	2	1817.8	2	2344	2	1152.3	2	1837	2	1288.1	2	1209.3	2	1581.1
>sp|A1B072|DADA_PARDP D-amino acid dehydrogenase small subunit OS=Paracoccus denitrificans (strain Pd 1222) GN=dadA PE=3 SV=1	sp|A1B072|DADA_PARDP	sp|A1B072|DADA_PARDP	6	6	6	1	6	6	6	15.5	15.5	15.5	46753	433	433	12.3								1	3	1	6		1				12	2.3195e-27	4640.8	10	4359.6	11	6871.8	11	10109	11	2649.1	11	1636.8	11	12555	11	16411
>sp|A1B095|MUTS_PARDP DNA mismatch repair protein MutS OS=Paracoccus denitrificans (strain Pd 1222) GN=mutS PE=3 SV=1	sp|A1B095|MUTS_PARDP	sp|A1B095|MUTS_PARDP	31	31	31	1	31	31	31	44.8	44.8	44.8	94744	878	878	14.3	2									13	22	5	25	8	10		85	0	76188	76	78314	76	89317	76	56827	76	76204	76	57527	76	84254	76	75881
>sp|A1B0C6|PDXH_PARDP Pyridoxine/pyridoxamine 5-phosphate oxidase OS=Paracoccus denitrificans (strain Pd 1222) GN=pdxH PE=3 SV=1	sp|A1B0C6|PDXH_PARDP	sp|A1B0C6|PDXH_PARDP	6	6	6	1	6	6	6	32.3	32.3	32.3	24399	220	220	13									5	4	5	10		1			25	5.8379e-85	18277	21	21535	21	20702	21	16868	21	19455	21	20949	21	26535	21	31930
>sp|A1B0E1|YIDD_PARDP Putative membrane protein insertion efficiency factor OS=Paracoccus denitrificans (strain Pd 1222) GN=Pden_0874 PE=3 SV=1	sp|A1B0E1|YIDD_PARDP	sp|A1B0E1|YIDD_PARDP	1	1	1	1	1	1	1	8.8	8.8	8.8	87059	80	80	13.3											2	1					3	0.00016687	1250.4	2	1710.3	2	1669.3	2	2231.2	2	2831.2	2	1593.3	2	2291.2	2	6647.2
>sp|A1B0E2|TTCA_PARDP tRNA 2-thiocytidine biosynthesis protein TtcA OS=Paracoccus denitrificans (strain Pd 1222) GN=ttcA PE=3 SV=1	sp|A1B0E2|TTCA_PARDP	sp|A1B0E2|TTCA_PARDP	1	1	1	1	1	1	1	2.7	2.7	2.7	34274	297	297	13											1						1	0.0026585	1118.1	1	1282.6	1	1137.4	1	934.18	1	1069.9	1	855.51	1	1109.4	1	1077.6
>sp|A1B0E4|YIDC_PARDP Membrane protein insertase YidC OS=Paracoccus denitrificans (strain Pd 1222) GN=yidC PE=3 SV=1	sp|A1B0E4|YIDC_PARDP	sp|A1B0E4|YIDC_PARDP	16	16	16	1	16	16	16	23.8	23.8	23.8	69108	635	635	14.6	2	2							1	4	17	4	9	4	14	3	60	3.8766e-241	73489	56	73163	56	91040	56	53084	56	79415	55	58065	56	73506	56	75781
>sp|A1B0E7|ARGB_PARDP Acetylglutamate kinase OS=Paracoccus denitrificans (strain Pd 1222) GN=argB PE=3 SV=1	sp|A1B0E7|ARGB_PARDP	sp|A1B0E7|ARGB_PARDP	12	12	12	1	12	12	12	42.8	42.8	42.8	32.38	304	304	15									3		8	25	5	13	2	3	59	3.058e-190	43199	57	49005	58	54183	57	45026	57	46545	58	41024	56	71523	58	89226
>sp|A1B0F1|SYE1_PARDP Glutamate--tRNA ligase 1 OS=Paracoccus denitrificans (strain Pd 1222) GN=gltX1 PE=3 SV=1	sp|A1B0F1|SYE1_PARDP	sp|A1B0F1|SYE1_PARDP	35	35	35	1	35	35	35	81.2	81.2	81.2	48902	441	441	14.5	2	1		2			1	4	25	36	47	24	12	27	22	27	230	0	258720	216	264100	215	273270	215	184050	216	234440	216	194200	204	292010	216	283530
>sp|A1B0F4|TIG_PARDP Trigger factor OS=Paracoccus denitrificans (strain Pd 1222) GN=tig PE=3 SV=2	sp|A1B0F4|TIG_PARDP	sp|A1B0F4|TIG_PARDP	39	39	39	1	39	39	39	69.1	69.1	69.1	49424	444	444	15.2	27	10	4	6			4		20	21	10	43	45	88	57	87	422	0	616050	396	636710	397	544410	395	363390	394	664840	397	482040	366	550810	397	583630
>sp|A1B0F6|RL9_PARDP 50S ribosomal protein L9 OS=Paracoccus denitrificans (strain Pd 1222) GN=rplI PE=3 SV=1	sp|A1B0F6|RL9_PARDP	sp|A1B0F6|RL9_PARDP	18	18	18	1	18	18	18	75.8	75.8	75.8	20935	194	194	15.9	6			1					13	28	23	33	4	36	1	71	216	0	267500	195	312970	196	234260	196	170760	196	292020	197	237690	191	283080	197	296810
>sp|A1B0F7|RS18_PARDP 30S ribosomal protein S18 OS=Paracoccus denitrificans (strain Pd 1222) GN=rpsR PE=3 SV=1	sp|A1B0F7|RS18_PARDP	sp|A1B0F7|RS18_PARDP	6	6	6	1	6	6	6	57.3	57.3	57.3	86642	75	75	15.3	6			1					8	3	4	25		14	2	27	90	1.6906e-56	68054	74	67551	75	78457	77	53652	76	68245	77	47862	76	91404	77	159260
>sp|A1B0F8|RS6_PARDP 30S ribosomal protein S6 OS=Paracoccus denitrificans (strain Pd 1222) GN=rpsF PE=3 SV=1	sp|A1B0F8|RS6_PARDP	sp|A1B0F8|RS6_PARDP	8	8	8	1	8	8	8	62.6	62.6	62.6	15287	131	131	15.2	2									11	41	20		28		23	125	1.1651e-99	120040	97	115100	96	103550	97	55255	97	100510	97	75344	97	98740	97	134700
>sp|A1B0G1|RF1_PARDP Peptide chain release factor 1 OS=Paracoccus denitrificans (strain Pd 1222) GN=prfA PE=3 SV=1	sp|A1B0G1|RF1_PARDP	sp|A1B0G1|RF1_PARDP	19	19	18	1	19	19	18	56.7	56.7	52.4	38743	351	351	14.4									8	11	14	23	2	15		7	80	4.1191e-250	99572	77	105460	76	89929	77	68553	77	92726	77	85053	77	104150	77	109150
>sp|A1B0G4|RSMA_PARDP Ribosomal RNA small subunit methyltransferase A OS=Paracoccus denitrificans (strain Pd 1222) GN=rsmA PE=3 SV=1	sp|A1B0G4|RSMA_PARDP	sp|A1B0G4|RSMA_PARDP	5	5	5	1	5	5	5	14.5	14.5	14.5	30283	282	282	14.6									3	2	2	2		3		2	14	3.7465e-12	18408	14	25927	14	20790	14	18248	14	18250	14	13919	14	22598	14	21602
>sp|A1B0G5|PDXA_PARDP 4-hydroxythreonine-4-phosphate dehydrogenase OS=Paracoccus denitrificans (strain Pd 1222) GN=pdxA PE=3 SV=1	sp|A1B0G5|PDXA_PARDP	sp|A1B0G5|PDXA_PARDP	10	10	10	1	10	10	10	45	45	45	33869	322	322	15.2									7	3	2	1		9		5	27	1.2834e-95	16320	27	19624	27	17825	27	14842	27	17595	27	15021	27	19984	27	21326
>sp|A1B0I7|GLYA_PARDP Serine hydroxymethyltransferase OS=Paracoccus denitrificans (strain Pd 1222) GN=glyA PE=3 SV=1	sp|A1B0I7|GLYA_PARDP	sp|A1B0I7|GLYA_PARDP	34	34	34	1	34	34	34	68.6	68.6	68.6	46.13	427	427	15.5	6	2	1	1			2	3	16	39	40	46	15	40	26	73	310	0	356060	287	342530	287	349420	286	245410	283	323510	285	250190	283	398930	286	454110
>sp|A1B0J4|DGTL1_PARDP Deoxyguanosinetriphosphate triphosphohydrolase-like protein OS=Paracoccus denitrificans (strain Pd 1222) GN=Pden_0927 PE=3 SV=1	sp|A1B0J4|DGTL1_PARDP	sp|A1B0J4|DGTL1_PARDP	13	13	13	1	13	13	13	44.4	44.4	44.4	42538	378	378	13.8	1										7	18		5			31	9.4756e-181	27157	28	32579	28	27790	28	25766	28	28606	28	23595	28	35879	28	40148
>sp|A1B0M2|SYT_PARDP Threonine--tRNA ligase OS=Paracoccus denitrificans (strain Pd 1222) GN=thrS PE=3 SV=1	sp|A1B0M2|SYT_PARDP	sp|A1B0M2|SYT_PARDP	43	43	43	1	43	43	43	68.2	68.2	68.2	73483	648	648	14.5	4	1	2	2		1	2	1	9	21	32	25	32	26	26	11	195	0	193830	186	196980	187	203090	187	139010	185	191740	187	146540	185	189750	187	206090
>sp|A1B1F2|LPXD_PARDP UDP-3-O-acylglucosamine N-acyltransferase OS=Paracoccus denitrificans (strain Pd 1222) GN=lpxD PE=3 SV=1	sp|A1B1F2|LPXD_PARDP	sp|A1B1F2|LPXD_PARDP	15	15	15	1	15	15	15	43.1	43.1	43.1	37664	364	364	14	1								7	13	24	14	1	15		6	81	7.3711e-77	68792	75	81022	77	83088	76	72956	77	72454	76	60440	76	101270	77	153940
>sp|A1B1H5|PTH_PARDP Peptidyl-tRNA hydrolase OS=Paracoccus denitrificans (strain Pd 1222) GN=pth PE=3 SV=1	sp|A1B1H5|PTH_PARDP	sp|A1B1H5|PTH_PARDP	10	10	10	1	10	10	10	49.8	49.8	49.8	25031	235	235	13.8	1			1					3	3	1	9		4		3	25	9.1968e-298	26597	22	31078	22	28276	22	23874	22	25988	22	26139	22	35734	22	39056
>sp|A1B1H7|CLPX_PARDP ATP-dependent Clp protease ATP-binding subunit ClpX OS=Paracoccus denitrificans (strain Pd 1222) GN=clpX PE=3 SV=1	sp|A1B1H7|CLPX_PARDP	sp|A1B1H7|CLPX_PARDP	22	22	22	1	22	22	22	52	52	52	45924	421	421	15.1	5	1		1					14	15	19	3	8	37	12	21	136	1.6999e-283	146900	120	154460	121	160550	120	109700	121	138590	121	105900	120	165020	121	175540
>sp|A1B1J4|AROB_PARDP 3-dehydroquinate synthase OS=Paracoccus denitrificans (strain Pd 1222) GN=aroB PE=3 SV=1	sp|A1B1J4|AROB_PARDP	sp|A1B1J4|AROB_PARDP	16	16	16	1	16	16	16	53.4	53.4	53.4	38683	367	367	14.5									7	10	9	24	9	12	1	5	77	2.7408e-295	68701	69	74682	69	65128	69	48850	69	68479	70	50232	68	69427	70	71549
>sp|A1B1L0|SYP_PARDP Proline--tRNA ligase OS=Paracoccus denitrificans (strain Pd 1222) GN=proS PE=3 SV=1	sp|A1B1L0|SYP_PARDP	sp|A1B1L0|SYP_PARDP	33	33	33	1	33	33	33	74.4	74.4	74.4	51328	450	450	14.7	4			2				1	30	41	32	45	21	56	27	24	283	0	296160	274	298940	275	301980	273	210100	271	273750	271	206030	267	316330	273	370510
>sp|A1B1M8|FTHS_PARDP Formate--tetrahydrofolate ligase OS=Paracoccus denitrificans (strain Pd 1222) GN=fhs1 PE=3 SV=1	sp|A1B1M8|FTHS_PARDP	sp|A1B1M8|FTHS_PARDP	23	23	23	1	23	23	23	52.6	52.6	52.6	58647	555	555	15.3	3	1		1					8	13	18	24	18	21	21	18	146	0	153810	141	157530	141	170230	141	114890	142	146630	142	114150	140	161500	142	166960
>sp|A1B1T3|LIPA_PARDP Lipoyl synthase OS=Paracoccus denitrificans (strain Pd 1222) GN=lipA PE=3 SV=1	sp|A1B1T3|LIPA_PARDP	sp|A1B1T3|LIPA_PARDP	13	13	13	1	13	13	13	50.2	50.2	50.2	34.98	315	315	14	4			1				1	12	4	13	5	1	14	2	10	67	1.5866e-100	56862	62	61759	62	85364	62	86572	62	55813	62	40549	61	122690	62	144230
>sp|A1B1V8|RPOZ_PARDP DNA-directed RNA polymerase subunit omega OS=Paracoccus denitrificans (strain Pd 1222) GN=rpoZ PE=3 SV=1	sp|A1B1V8|RPOZ_PARDP	sp|A1B1V8|RPOZ_PARDP	13	13	13	1	13	13	13	66.9	66.9	66.9	13389	118	118	15.3	1			2					8	4	14	45		21		24	119	0	170740	116	158990	116	168090	116	89994	116	146200	116	113600	116	161040	116	222110
>sp|A1B1Z0|BIOB1_PARDP Biotin synthase 1 OS=Paracoccus denitrificans (strain Pd 1222) GN=bioB1 PE=3 SV=1	sp|A1B1Z0|BIOB1_PARDP	sp|A1B1Z0|BIOB1_PARDP	5	5	5	1	5	5	5	21	21	21	35023	324	324	11.2	1								5		3			1			10	7.9348e-21	11047	8	13301	8	11442	8	13335	8	11443	8	10839	8	18997	8	21313
>sp|A1B2B8|NRDR_PARDP Transcriptional repressor NrdR OS=Paracoccus denitrificans (strain Pd 1222) GN=nrdR PE=3 SV=1	sp|A1B2B8|NRDR_PARDP	sp|A1B2B8|NRDR_PARDP	13	13	13	1	13	13	13	68.2	68.2	68.2	17.75	154	154	15.3									6	6	6	7		10		9	44	7.4637e-117	49129	41	51959	41	57840	41	34169	41	43682	41	32884	41	54454	41	45952
>sp|A1B2K9|ARGC_PARDP N-acetyl-gamma-glutamyl-phosphate reductase OS=Paracoccus denitrificans (strain Pd 1222) GN=argC PE=3 SV=1	sp|A1B2K9|ARGC_PARDP	sp|A1B2K9|ARGC_PARDP	17	17	17	1	17	17	17	49.1	49.1	49.1	36829	342	342	15	3								3	2	11	14	2	18	1	9	63	1.9434e-187	59818	60	66251	60	61050	60	49241	60	63300	60	51433	59	64781	60	80879
>sp|A1B2L0|PANB_PARDP 3-methyl-2-oxobutanoate hydroxymethyltransferase OS=Paracoccus denitrificans (strain Pd 1222) GN=panB PE=3 SV=1	sp|A1B2L0|PANB_PARDP	sp|A1B2L0|PANB_PARDP	11	11	11	1	11	11	11	50.7	50.7	50.7	28973	276	276	13	4									1	5	2		10		1	23	4.7094e-106	16642	22	18512	22	17482	23	14906	22	16174	23	14126	23	22829	23	25121
>sp|A1B2L1|PANC_PARDP Pantothenate synthetase OS=Paracoccus denitrificans (strain Pd 1222) GN=panC PE=3 SV=1	sp|A1B2L1|PANC_PARDP	sp|A1B2L1|PANC_PARDP	9	9	9	1	9	9	9	30.5	30.5	30.5	30473	282	282	14.2									8	1	8	5	1	8		2	33	2.0827e-58	25435	31	30707	31	32549	31	26646	31	26879	31	24823	30	43962	31	58462
>sp|A1B2N1|IOLG_PARDP Inositol 2-dehydrogenase OS=Paracoccus denitrificans (strain Pd 1222) GN=iolG PE=3 SV=1	sp|A1B2N1|IOLG_PARDP	sp|A1B2N1|IOLG_PARDP	17	17	17	1	17	17	17	45.2	45.2	45.2	36483	336	336	14.8								1	7	7	10	13	6	21		5	70	6.6326e-161	56387	61	66696	61	70007	61	59387	61	56550	60	51232	60	87625	61	83135
>sp|A1B2P8|F16PA_PARDP Fructose-1,6-bisphosphatase class 1 OS=Paracoccus denitrificans (strain Pd 1222) GN=fbp PE=3 SV=1	sp|A1B2P8|F16PA_PARDP	sp|A1B2P8|F16PA_PARDP	1	1	1	1	1	1	1	2.7	2.7	2.7	35781	330	330	14												3					3	0.75464	378.79	1	351.46	1	1477.5	1	1548.9	1	295.45	1	112.15	1	1308.5	1	1278.8
>sp|A1B2Q2|RBL_PARDP Ribulose bisphosphate carboxylase large chain OS=Paracoccus denitrificans (strain Pd 1222) GN=cbbL PE=3 SV=1	sp|A1B2Q2|RBL_PARDP	sp|A1B2Q2|RBL_PARDP	13	13	13	1	13	13	13	24	24	24	53.97	487	487	14.2									4	11	19	11	6	6	5	2	64	5.3969e-64	23100	55	23791	59	126170	60	94612	60	20482	58	13180	50	116150	60	153670
>sp|A1B2U5|DTD_PARDP D-tyrosyl-tRNA(Tyr) deacylase OS=Paracoccus denitrificans (strain Pd 1222) GN=dtd PE=3 SV=1	sp|A1B2U5|DTD_PARDP	sp|A1B2U5|DTD_PARDP	8	8	8	1	8	8	8	75.8	75.8	75.8	15873	149	149	16									1		5	1		7		3	17	3.8275e-78	17990	16	16657	16	18327	16	9994.4	16	14523	16	11115	16	16855	16	14517
>sp|A1B2U9|NDK_PARDP Nucleoside diphosphate kinase OS=Paracoccus denitrificans (strain Pd 1222) GN=ndk PE=3 SV=1	sp|A1B2U9|NDK_PARDP	sp|A1B2U9|NDK_PARDP	10	10	10	1	10	10	10	67.1	67.1	67.1	15282	140	140	15.5	3			5					5	10	8	23	2	30	1	30	117	5.3511e-283	135090	113	157960	113	149000	113	99623	113	150260	113	103680	113	159010	112	177880
>sp|A1B2W3|ILVC_PARDP Ketol-acid reductoisomerase OS=Paracoccus denitrificans (strain Pd 1222) GN=ilvC PE=3 SV=1	sp|A1B2W3|ILVC_PARDP	sp|A1B2W3|ILVC_PARDP	25	25	25	1	25	25	25	67.9	67.9	67.9	37441	340	340	15.2	13	1		6			1		43	28	24	14	7	58	17	78	290	3.8974e-297	340180	272	369030	273	312240	271	250300	272	361980	271	299880	272	394760	273	499240
>sp|A1B2X1|ACP_PARDP Acyl carrier protein OS=Paracoccus denitrificans (strain Pd 1222) GN=acpP PE=3 SV=1	sp|A1B2X1|ACP_PARDP	sp|A1B2X1|ACP_PARDP	4	4	4	1	4	4	4	28.6	28.6	28.6	83752	77	77	16.8	3								3	2		8		10	2	22	50	2.466e-15	87424	48	86897	48	89247	48	49312	46	81854	47	41591	48	69541	48	104330
>sp|A1B2Z3|IF1_PARDP Translation initiation factor IF-1 OS=Paracoccus denitrificans (strain Pd 1222) GN=infA PE=3 SV=1	sp|A1B2Z3|IF1_PARDP	sp|A1B2Z3|IF1_PARDP	4	4	4	1	4	4	4	55.6	55.6	55.6	83767	72	72	17.3	1								1			5		5		11	23	3.7854e-15	35696	23	29900	23	30772	23	19326	23	30184	23	15273	23	29841	23	44616
>sp|A1B316|PSUG_PARDP Pseudouridine-5-phosphate glycosidase OS=Paracoccus denitrificans (strain Pd 1222) GN=psuG PE=3 SV=1	sp|A1B316|PSUG_PARDP	sp|A1B316|PSUG_PARDP	3	3	3	1	3	3	3	9.9	9.9	9.9	31517	304	304	14.4									2			2		3			7	5.0192e-13	6668	6	8303.3	6	7942.5	6	8028.9	6	7386.6	6	6214.2	6	12436	6	11736
>sp|A1B323|ISPG_PARDP 4-hydroxy-3-methylbut-2-en-1-yl diphosphate synthase OS=Paracoccus denitrificans (strain Pd 1222) GN=ispG PE=3 SV=1	sp|A1B323|ISPG_PARDP	sp|A1B323|ISPG_PARDP	19	19	19	1	19	19	19	56.1	56.1	56.1	40049	374	374	16									3	4	3	17	5	16	1	12	61	2.7158e-266	70716	52	68840	53	70084	52	55536	53	66757	53	52502	52	78452	53	86940
>sp|A1B348|CCOP_PARDP Cbb3-type cytochrome c oxidase subunit CcoP OS=Paracoccus denitrificans (strain Pd 1222) GN=ccoP PE=1 SV=1	sp|A1B348|CCOP_PARDP	sp|A1B348|CCOP_PARDP	5	5	5	1	5	5	5	17.8	17.8	17.8	37561	349	349	11	1	2		1							2	1	3	1		1	12	2.1972e-25	15151	11	14498	11	6386.3	11	5183.9	11	14273	11	9493.8	11	6987.9	11	7066.8
>sp|A1B362|RL32_PARDP 50S ribosomal protein L32 OS=Paracoccus denitrificans (strain Pd 1222) GN=rpmF PE=3 SV=1	sp|A1B362|RL32_PARDP	sp|A1B362|RL32_PARDP	3	3	3	1	3	3	3	54.4	54.4	54.4	75553	68	68	19.9											2					12	14	5.0963e-38	12636	14	10538	14	9830.6	14	4890.9	13	8847.7	14	4637.5	13	8741.3	14	11675
>sp|A1B363|PLSX_PARDP Phosphate acyltransferase OS=Paracoccus denitrificans (strain Pd 1222) GN=plsX PE=3 SV=1	sp|A1B363|PLSX_PARDP	sp|A1B363|PLSX_PARDP	12	12	12	1	12	12	12	41.4	41.4	41.4	38.55	370	370	17.4												4	3	31		9	47	6.3569e-135	44509	37	49313	37	41334	37	31735	37	45258	37	34777	36	49600	37	48377
>sp|A1B364|FABH_PARDP 3-oxoacyl-[acyl-carrier-protein] synthase 3 OS=Paracoccus denitrificans (strain Pd 1222) GN=fabH PE=3 SV=1	sp|A1B364|FABH_PARDP	sp|A1B364|FABH_PARDP	13	13	13	1	13	13	13	48	48	48	34408	323	323	13.9	1							1	10	14	11	7	2	22	1	1	70	7.8673e-179	68365	65	79751	65	71847	65	54701	65	68120	65	53656	65	76986	65	83642
>sp|A1B366|IHFA_PARDP Integration host factor subunit alpha OS=Paracoccus denitrificans (strain Pd 1222) GN=ihfA PE=3 SV=1	sp|A1B366|IHFA_PARDP	sp|A1B366|IHFA_PARDP	5	5	5	1	5	5	5	46.1	46.1	46.1	11374	102	102	14				1					2	2	9	9		5		2	30	3.4317e-28	32724	28	31275	27	41600	28	23562	27	26312	28	24207	27	66569	28	63237
>sp|A1B373|SYR_PARDP Arginine--tRNA ligase OS=Paracoccus denitrificans (strain Pd 1222) GN=argS PE=3 SV=1	sp|A1B373|SYR_PARDP	sp|A1B373|SYR_PARDP	34	34	34	1	34	34	34	74.9	74.9	74.9	63561	581	581	14.3	4	1					1		14	29	39	27	30	21	22	9	197	0	214270	186	228120	186	238130	187	153220	186	225940	186	166150	182	214530	187	229450
>sp|A1B374|METK_PARDP S-adenosylmethionine synthase OS=Paracoccus denitrificans (strain Pd 1222) GN=metK PE=3 SV=1	sp|A1B374|METK_PARDP	sp|A1B374|METK_PARDP	24	24	24	1	24	24	24	58.5	58.5	58.5	42322	388	388	15.3	5			3					2	11	31	38	10	30	13	30	173	2.4633e-292	183200	158	163950	161	202030	161	169560	160	162550	161	130760	159	341630	163	335650
>sp|A1B384|HIS7_PARDP Imidazoleglycerol-phosphate dehydratase OS=Paracoccus denitrificans (strain Pd 1222) GN=hisB PE=3 SV=1	sp|A1B384|HIS7_PARDP	sp|A1B384|HIS7_PARDP	8	8	8	1	8	8	8	46.2	46.2	46.2	21586	195	195	14.4										3	9	21		6		2	41	2.2472e-70	41174	41	46595	41	42143	41	31853	41	40469	41	28119	41	50122	41	66052
>sp|A1B387|HIS4_PARDP 1-(5-phosphoribosyl)-5-[(5-phosphoribosylamino)methylideneamino] imidazole-4-carboxamide isomerase OS=Paracoccus denitrificans (strain Pd 1222) GN=hisA PE=3 SV=1	sp|A1B387|HIS4_PARDP	sp|A1B387|HIS4_PARDP	11	11	11	1	11	11	11	70.6	70.6	70.6	24524	238	238	14.2									8	7	14	28	2	8		6	73	6.4203e-197	57388	69	65586	69	61250	69	54680	68	64374	68	60926	69	85761	69	112340
>sp|A1B388|HIS6_PARDP Imidazole glycerol phosphate synthase subunit HisF OS=Paracoccus denitrificans (strain Pd 1222) GN=hisF PE=3 SV=1	sp|A1B388|HIS6_PARDP	sp|A1B388|HIS6_PARDP	14	14	14	1	14	14	14	62.5	62.5	62.5	26375	253	253	13.5	1								11	9	23	10		8		4	66	8.927e-98	58724	63	69263	63	65895	63	54585	62	68015	63	72974	63	81878	63	138920
>sp|A1B389|HIS2_PARDP Phosphoribosyl-ATP pyrophosphatase OS=Paracoccus denitrificans (strain Pd 1222) GN=hisE PE=3 SV=1	sp|A1B389|HIS2_PARDP	sp|A1B389|HIS2_PARDP	5	5	5	1	5	5	5	53.7	53.7	53.7	11724	108	108	14.6											4	12		6			22	1.6552e-188	14375	22	14830	22	15735	22	11648	22	13546	22	9142.4	22	17358	22	29889
>sp|A1B3A6|Y1905_PARDP Probable transcriptional regulatory protein Pden_1905 OS=Paracoccus denitrificans (strain Pd 1222) GN=Pden_1905 PE=3 SV=1	sp|A1B3A6|Y1905_PARDP	sp|A1B3A6|Y1905_PARDP	8	8	8	1	8	8	8	38.2	38.2	38.2	27069	246	246	15.7	3			1						4	3	5		10		14	40	2.4122e-174	47775	33	58945	33	43873	33	33507	33	52382	32	61197	32	57071	33	80916
>sp|A1B3B3|SYY_PARDP Tyrosine--tRNA ligase OS=Paracoccus denitrificans (strain Pd 1222) GN=tyrS PE=3 SV=1	sp|A1B3B3|SYY_PARDP	sp|A1B3B3|SYY_PARDP	17	17	17	1	17	17	17	40.3	40.3	40.3	45434	414	414	14.6	1									11	15	27	5	14	1	6	80	5.1778e-255	73336	78	68336	78	74986	78	56492	77	68161	78	52248	76	86083	78	117670
>sp|A1B3B5|Y1915_PARDP UPF0178 protein Pden_1915 OS=Paracoccus denitrificans (strain Pd 1222) GN=Pden_1915 PE=3 SV=1	sp|A1B3B5|Y1915_PARDP	sp|A1B3B5|Y1915_PARDP	5	5	5	1	5	5	5	37.7	37.7	37.7	15988	151	151	15.3											3			4			7	4.0242e-06	3876	5	4072.2	5	3815.6	5	1964.9	4	3215	5	3202.1	5	5014.9	5	5777.5
>sp|A1B3C5|SYH_PARDP Histidine--tRNA ligase OS=Paracoccus denitrificans (strain Pd 1222) GN=hisS PE=3 SV=1	sp|A1B3C5|SYH_PARDP	sp|A1B3C5|SYH_PARDP	32	32	32	1	32	32	32	68.4	68.4	68.4	53092	494	494	14.5	2	3					1	1	4	10	31	24	26	16	11	11	140	0	212670	126	211140	124	205290	126	124250	126	189880	125	125060	123	177140	126	151830
>sp|A1B3D5|LIPB_PARDP Octanoyltransferase OS=Paracoccus denitrificans (strain Pd 1222) GN=lipB PE=3 SV=1	sp|A1B3D5|LIPB_PARDP	sp|A1B3D5|LIPB_PARDP	4	4	4	1	4	4	4	22.9	22.9	22.9	23724	218	218	15.4										1	2	1		6			10	9.1719e-18	7175.7	8	8094.4	9	7411.3	9	5211.7	7	7470.8	8	7556.4	9	9288	9	12811
>sp|A1B3F6|Y1958_PARDP UPF0262 protein Pden_1958 OS=Paracoccus denitrificans (strain Pd 1222) GN=Pden_1958 PE=3 SV=1	sp|A1B3F6|Y1958_PARDP	sp|A1B3F6|Y1958_PARDP	9	9	9	1	9	9	9	69.8	69.8	69.8	18.04	162	162	16.6											1	5		11		3	20	9.628e-89	14348	16	15710	17	18205	16	11137	16	14856	16	9554.1	17	18363	17	16605
>sp|A1B3F9|MURA_PARDP UDP-N-acetylglucosamine 1-carboxyvinyltransferase OS=Paracoccus denitrificans (strain Pd 1222) GN=murA PE=3 SV=1	sp|A1B3F9|MURA_PARDP	sp|A1B3F9|MURA_PARDP	22	22	22	1	22	22	22	53.3	53.3	53.3	44939	426	426	14.9									9	5	15	40	23	25	6	6	129	6.7934e-163	159640	119	151950	120	145860	119	95617	118	139460	118	107620	118	133250	119	158320
>sp|A1B3I3|PHS_PARDP Putative pterin-4-alpha-carbinolamine dehydratase OS=Paracoccus denitrificans (strain Pd 1222) GN=Pden_1985 PE=3 SV=1	sp|A1B3I3|PHS_PARDP	sp|A1B3I3|PHS_PARDP	2	2	2	1	2	2	2	35.5	35.5	35.5	11326	107	107	14.6												4		1			5	0.00025281	3001.1	4	3333.9	4	4703.7	4	3314.2	4	2956.1	4	2592.8	4	6609	4	13981
>sp|A1B3J6|GCP_PARDP Probable tRNA threonylcarbamoyladenosine biosynthesis protein Gcp OS=Paracoccus denitrificans (strain Pd 1222) GN=gcp PE=3 SV=1	sp|A1B3J6|GCP_PARDP	sp|A1B3J6|GCP_PARDP	5	5	5	1	5	5	5	25.8	25.8	25.8	36376	356	356	13									3	1		3		1			8	3.9442e-25	5258.5	7	7198.3	7	4389	7	4592.6	7	6240.6	7	4574.5	7	4657.8	7	6598.7
>sp|A1B3J7|GPDA_PARDP Glycerol-3-phosphate dehydrogenase [NAD(P)+] OS=Paracoccus denitrificans (strain Pd 1222) GN=gpsA PE=3 SV=1	sp|A1B3J7|GPDA_PARDP	sp|A1B3J7|GPDA_PARDP	12	12	12	1	12	12	12	46.2	46.2	46.2	32105	314	314	13.6								1	7	7	4	5	1	6	1	1	33	1.719e-37	35955	29	41486	29	33802	29	26125	29	34558	29	25688	29	36498	29	37548
>sp|A1B3K8|RIMO_PARDP Ribosomal protein S12 methylthiotransferase RimO OS=Paracoccus denitrificans (strain Pd 1222) GN=rimO PE=3 SV=1	sp|A1B3K8|RIMO_PARDP	sp|A1B3K8|RIMO_PARDP	14	14	14	1	14	14	14	32.2	32.2	32.2	50455	463	463	14.6									1	7	11	5	1	3	1	5	34	5.9504e-70	37807	31	40598	31	38362	31	26617	31	39015	31	32118	31	35568	31	40663
>sp|A1B3M0|ARLY_PARDP Argininosuccinate lyase OS=Paracoccus denitrificans (strain Pd 1222) GN=argH PE=3 SV=1	sp|A1B3M0|ARLY_PARDP	sp|A1B3M0|ARLY_PARDP	19	19	19	1	19	19	19	44.8	44.8	44.8	50718	469	469	14		1								18	19	16	22	3	5	2	86	0	117150	74	106610	73	106560	76	60341	72	94439	73	58095	72	88242	75	78550
>sp|A1B3N7|OTC_PARDP Ornithine carbamoyltransferase OS=Paracoccus denitrificans (strain Pd 1222) GN=argF PE=3 SV=1	sp|A1B3N7|OTC_PARDP	sp|A1B3N7|OTC_PARDP	10	10	10	1	10	10	10	37.3	37.3	37.3	34235	308	308	14.9	3			1					6	10	5	5		18		13	61	1.1972e-109	60056	57	63962	57	55206	57	43303	56	60391	57	53319	57	78907	57	82547
>sp|A1B3P3|SYM_PARDP Methionine--tRNA ligase OS=Paracoccus denitrificans (strain Pd 1222) GN=metG PE=3 SV=1	sp|A1B3P3|SYM_PARDP	sp|A1B3P3|SYM_PARDP	26	26	26	1	26	26	26	55.2	55.2	55.2	64.47	572	572	14.7	2			1				1	5	8	19	10	23	6	11	9	95	0	107470	88	108090	88	101770	89	61310	89	102690	89	62225	88	81602	88	77513
>sp|A1B3U2|LPXK_PARDP Tetraacyldisaccharide 4-kinase OS=Paracoccus denitrificans (strain Pd 1222) GN=lpxK PE=3 SV=1	sp|A1B3U2|LPXK_PARDP	sp|A1B3U2|LPXK_PARDP	6	6	6	1	6	6	6	17.3	17.3	17.3	34916	329	329	13.3									10	5	2	8	2	3	2		32	5.3475e-22	36118	31	36086	31	31338	31	24814	31	30626	31	15976	30	27090	31	29042
>sp|A1B3V0|RNH2_PARDP Ribonuclease HII OS=Paracoccus denitrificans (strain Pd 1222) GN=rnhB PE=3 SV=1	sp|A1B3V0|RNH2_PARDP	sp|A1B3V0|RNH2_PARDP	5	5	5	1	5	5	5	25.2	25.2	25.2	22646	210	210	12.8	1								1	4	8	5				1	20	3.3499e-63	16689	18	18700	18	15536	18	10590	18	17879	18	17431	18	17273	18	20737
>sp|A1B3Y5|TRPD_PARDP Anthranilate phosphoribosyltransferase OS=Paracoccus denitrificans (strain Pd 1222) GN=trpD PE=3 SV=1	sp|A1B3Y5|TRPD_PARDP	sp|A1B3Y5|TRPD_PARDP	12	12	12	1	12	12	12	50.7	50.7	50.7	35402	345	345	15.3	1										3	9		13		2	28	1.3477e-171	24946	27	26300	27	24456	27	21812	27	25334	27	20400	27	29846	27	33808
>sp|A1B3Z0|LEXA_PARDP LexA repressor OS=Paracoccus denitrificans (strain Pd 1222) GN=lexA PE=3 SV=1	sp|A1B3Z0|LEXA_PARDP	sp|A1B3Z0|LEXA_PARDP	14	14	14	1	14	14	14	62.9	62.9	62.9	25644	232	232	17.4	1										6	5		6		17	35	0	36825	33	40803	33	36965	33	32906	32	39495	33	38438	33	56199	33	70199
>sp|A1B416|ATE_PARDP Putative arginyl-tRNA--protein transferase OS=Paracoccus denitrificans (strain Pd 1222) GN=ate PE=3 SV=1	sp|A1B416|ATE_PARDP	sp|A1B416|ATE_PARDP	2	2	2	1	2	2	2	5.3	5.3	5.3	31747	281	281	14												3					3	0.95167	4596.6	3	5652.5	3	4129	3	4775.6	3	5436.6	3	2561	3	4646.6	3	3983.2
>sp|A1B422|Y2174_PARDP UPF0235 protein Pden_2174 OS=Paracoccus denitrificans (strain Pd 1222) GN=Pden_2174 PE=3 SV=1	sp|A1B422|Y2174_PARDP	sp|A1B422|Y2174_PARDP	2	2	2	1	2	2	2	23.2	23.2	23.2	86721	82	82	14.6												4		1			5	9.1703e-12	5865.1	5	5460.3	5	6573.5	5	4082	5	5132.2	5	3834.9	5	7354.4	5	16249
>sp|A1B431|SYD_PARDP Aspartate--tRNA ligase OS=Paracoccus denitrificans (strain Pd 1222) GN=aspS PE=3 SV=1	sp|A1B431|SYD_PARDP	sp|A1B431|SYD_PARDP	42	42	42	1	42	42	42	75.1	75.1	75.1	66109	591	591	15.2	6			1					8	32	32	28	50	46	34	21	258	0	247610	246	243380	248	222510	247	134180	244	234030	247	148190	242	194190	245	184050
>sp|A1B467|UPP_PARDP Uracil phosphoribosyltransferase OS=Paracoccus denitrificans (strain Pd 1222) GN=upp PE=3 SV=1	sp|A1B467|UPP_PARDP	sp|A1B467|UPP_PARDP	15	15	15	1	15	15	15	76.8	76.8	76.8	23231	211	211	14.5				2				2	7	22	7	17	2	23	1	10	93	2.9522e-140	81622	88	95117	88	77433	88	64991	87	81896	88	63905	87	86912	88	101700
>sp|A1B474|AROA_PARDP 3-phosphoshikimate 1-carboxyvinyltransferase OS=Paracoccus denitrificans (strain Pd 1222) GN=aroA PE=3 SV=1	sp|A1B474|AROA_PARDP	sp|A1B474|AROA_PARDP	26	26	26	1	26	26	26	68.2	68.2	68.2	46191	443	443	14.5	7	1	1	2					1	11	22	11	8	24	7	17	112	0	150360	105	150760	104	148500	105	96512	103	137400	103	105530	104	150580	104	145370
>sp|A1B475|TRMB_PARDP tRNA (guanine-N(7)-)-methyltransferase OS=Paracoccus denitrificans (strain Pd 1222) GN=trmB PE=3 SV=1	sp|A1B475|TRMB_PARDP	sp|A1B475|TRMB_PARDP	9	9	9	1	9	9	9	35.6	35.6	35.6	26471	233	233	15.8										1	1	16		12		4	34	5.425e-96	32896	31	39654	31	33853	31	30807	31	36402	31	37596	31	46460	31	69896
>sp|A1B477|COAX_PARDP Type III pantothenate kinase OS=Paracoccus denitrificans (strain Pd 1222) GN=coaX PE=3 SV=1	sp|A1B477|COAX_PARDP	sp|A1B477|COAX_PARDP	3	3	3	1	3	3	3	10.8	10.8	10.8	28337	259	259	13.6										7	3	2			1	1	14	8.3692e-23	10359	13	12135	13	14086	13	10049	13	10589	13	9330.4	13	17024	13	19623
>sp|A1B479|NUON_PARDP NADH-quinone oxidoreductase subunit N OS=Paracoccus denitrificans (strain Pd 1222) GN=nuoN PE=1 SV=1	sp|A1B479|NUON_PARDP	sp|A1B479|NUON_PARDP	1	1	1	1	1	1	1	2.6	2.6	2.6	52535	499	499	15													1				1	2.6918e-05	2214.3	1	1998	1	2704.9	1	1517	1	2131.3	1	1221.4	1	1869.2	1	1494.2
>sp|A1B486|NUOI_PARDP NADH-quinone oxidoreductase subunit I OS=Paracoccus denitrificans (strain Pd 1222) GN=nuoI PE=1 SV=1	sp|A1B486|NUOI_PARDP	sp|A1B486|NUOI_PARDP	11	11	11	1	11	11	11	59.5	59.5	59.5	18.9	163	163	13.5	2								9	6	16	17		6		5	61	6.4892e-40	103160	57	102080	57	44878	57	25808	55	84586	57	57630	57	41217	56	45920
>sp|A1B495|NUOD_PARDP NADH-quinone oxidoreductase subunit D OS=Paracoccus denitrificans (strain Pd 1222) GN=nuoD PE=1 SV=1	sp|A1B495|NUOD_PARDP	sp|A1B495|NUOD_PARDP	22	22	22	1	22	22	22	57.3	57.3	57.3	46724	412	412	14.1	1								4	35	32	10	9	8	2	14	115	0	142120	101	147430	101	86833	101	63476	101	138710	102	105590	100	83593	100	93801
>sp|A1B497|NUOB_PARDP NADH-quinone oxidoreductase subunit B OS=Paracoccus denitrificans (strain Pd 1222) GN=nuoB PE=1 SV=1	sp|A1B497|NUOB_PARDP	sp|A1B497|NUOB_PARDP	7	7	7	1	7	7	7	46.9	46.9	46.9	19504	175	175	14.8	1								5	9	2	8		8		8	41	2.5605e-59	40689	37	45574	38	28596	35	19206	35	41893	37	30935	37	30186	34	35229
>sp|A1B4A2|MOAA_PARDP Cyclic pyranopterin monophosphate synthase OS=Paracoccus denitrificans (strain Pd 1222) GN=moaA PE=3 SV=1	sp|A1B4A2|MOAA_PARDP	sp|A1B4A2|MOAA_PARDP	6	6	6	1	6	6	6	16.3	16.3	16.3	38.77	344	344	13.3										6	5	2		2			15	3.3273e-34	13037	15	15766	15	14172	15	12834	15	13301	15	11565	15	15593	15	17215
>sp|A1B4B3|MSCL_PARDP Large-conductance mechanosensitive channel OS=Paracoccus denitrificans (strain Pd 1222) GN=mscL PE=3 SV=1	sp|A1B4B3|MSCL_PARDP	sp|A1B4B3|MSCL_PARDP	3	3	3	1	3	3	3	26.9	26.9	26.9	15432	145	145	18.4													1		6		7	7.2332e-264	4736.9	7	5360.1	7	12266	7	8832	7	5194.1	7	3354.7	7	12197	7	10531
>sp|A1B4B5|RS21_PARDP 30S ribosomal protein S21 OS=Paracoccus denitrificans (strain Pd 1222) GN=rpsU PE=3 SV=1	sp|A1B4B5|RS21_PARDP	sp|A1B4B5|RS21_PARDP	3	3	3	1	3	3	3	36.8	36.8	36.8	79984	68	68	15.2	2			2							1	7		11		7	30	6.1021e-56	46034	19	55319	20	47829	20	23502	19	48237	20	19500	20	35276	20	45860
>sp|A1B4B8|SYFA_PARDP Phenylalanine--tRNA ligase alpha subunit OS=Paracoccus denitrificans (strain Pd 1222) GN=pheS PE=3 SV=1	sp|A1B4B8|SYFA_PARDP	sp|A1B4B8|SYFA_PARDP	24	24	24	1	24	24	24	76.7	76.7	76.7	40076	360	360	15.4	1									19	25	24	6	20	3	23	121	0	141530	112	146490	112	129530	112	106660	111	147580	112	120220	111	152230	112	184970
>sp|A1B4C1|RL20_PARDP 50S ribosomal protein L20 OS=Paracoccus denitrificans (strain Pd 1222) GN=rplT PE=3 SV=1	sp|A1B4C1|RL20_PARDP	sp|A1B4C1|RL20_PARDP	11	11	11	1	11	11	11	59.7	59.7	59.7	13241	119	119	16.6	2			1					5	7	3	29		23	3	39	112	5.6931e-161	156750	99	146740	99	131040	98	75070	98	137860	99	103820	99	139280	99	190880
>sp|A1B4C2|RL35_PARDP 50S ribosomal protein L35 OS=Paracoccus denitrificans (strain Pd 1222) GN=rpmI PE=3 SV=1	sp|A1B4C2|RL35_PARDP	sp|A1B4C2|RL35_PARDP	4	4	4	1	4	4	4	45.5	45.5	45.5	73618	66	66	18.7														35		25	60	5.8902e-39	97772	50	93295	50	86792	50	52495	50	92169	50	34916	47	80759	50	105260
>sp|A1B4E9|DNAK_PARDP Chaperone protein DnaK OS=Paracoccus denitrificans (strain Pd 1222) GN=dnaK PE=3 SV=1	sp|A1B4E9|DNAK_PARDP	sp|A1B4E9|DNAK_PARDP	59	59	59	1	59	59	59	83.4	83.4	83.4	68692	638	638	15.1	26	5	3	4			2		11	38	50	34	26	57	51	91	398	0	416740	367	422670	368	498850	369	381660	366	465680	366	384240	362	612710	369	699460
>sp|A1B4F0|DNAJ_PARDP Chaperone protein DnaJ OS=Paracoccus denitrificans (strain Pd 1222) GN=dnaJ PE=3 SV=1	sp|A1B4F0|DNAJ_PARDP	sp|A1B4F0|DNAJ_PARDP	11	11	11	1	11	11	11	30.7	30.7	30.7	41.17	384	384	15.1										7	10	9	3	7		7	43	2.1965e-132	59668	41	65009	41	66674	41	55135	41	60596	41	47092	41	77913	41	81261
>sp|A1B4I6|ACCA_PARDP Acetyl-coenzyme A carboxylase carboxyl transferase subunit alpha OS=Paracoccus denitrificans (strain Pd 1222) GN=accA PE=3 SV=1	sp|A1B4I6|ACCA_PARDP	sp|A1B4I6|ACCA_PARDP	24	24	24	1	24	24	24	64.8	64.8	64.8	34732	318	318	15.9	5			1					3	9	4	13	4	21	2	29	91	4.0764e-147	115500	81	129230	81	105500	81	103870	81	124760	81	96739	81	140400	81	161150
>sp|A1B4L5|Y2369_PARDP UPF0434 protein Pden_2369 OS=Paracoccus denitrificans (strain Pd 1222) GN=Pden_2369 PE=3 SV=1	sp|A1B4L5|Y2369_PARDP	sp|A1B4L5|Y2369_PARDP	3	3	3	1	3	3	3	76.2	76.2	76.2	6998	63	63	13.8									1	4	11	8		5			29	3.4078e-25	20676	26	18372	26	19939	28	14523	24	17972	25	6167.8	24	17896	26	28253
>sp|A1B4S0|DER_PARDP GTPase Der OS=Paracoccus denitrificans (strain Pd 1222) GN=der PE=3 SV=1	sp|A1B4S0|DER_PARDP	sp|A1B4S0|DER_PARDP	27	27	27	1	27	27	27	62	62	62	54036	489	489	14.7	3									25	19	21	11	10	7	15	111	0	129690	102	133400	102	136930	101	86597	101	122760	102	80675	100	131370	101	143820
>sp|A1B4S2|SYS_PARDP Serine--tRNA ligase OS=Paracoccus denitrificans (strain Pd 1222) GN=serS PE=3 SV=1	sp|A1B4S2|SYS_PARDP	sp|A1B4S2|SYS_PARDP	18	18	18	1	18	18	18	47.2	47.2	47.2	46.96	430	430	14.8	1			1					8	11	23	19	8	20	8	11	110	0	121740	107	113310	107	115610	107	72673	106	96113	107	72506	105	113630	107	117960
>sp|A1B4S6|RL28_PARDP 50S ribosomal protein L28 OS=Paracoccus denitrificans (strain Pd 1222) GN=rpmB PE=3 SV=1	sp|A1B4S6|RL28_PARDP	sp|A1B4S6|RL28_PARDP	8	8	8	1	8	8	8	62.6	62.6	62.6	10019	91	91	17.2	3			1						1	4	10		36	5	29	89	1.7762e-90	110430	83	110560	84	97394	84	56624	84	103630	84	71701	84	95364	84	183490
>sp|A1B4Z0|KATG_PARDP Catalase-peroxidase OS=Paracoccus denitrificans (strain Pd 1222) GN=katG PE=3 SV=1	sp|A1B4Z0|KATG_PARDP	sp|A1B4Z0|KATG_PARDP	48	48	48	1	48	48	48	75.2	75.2	75.2	79622	725	725	14.2	31	6	3	1			4	4	41	90	105	39	57	62	98	50	591	0	526440	548	560900	545	525130	545	407290	539	592210	543	481200	532	685180	544	678000
>sp|A1B4Z2|TAL_PARDP Probable transaldolase OS=Paracoccus denitrificans (strain Pd 1222) GN=tal PE=3 SV=1	sp|A1B4Z2|TAL_PARDP	sp|A1B4Z2|TAL_PARDP	20	20	20	1	20	20	20	89.4	89.4	89.4	23361	217	217	14.9	8								9	37	41	11	2	27	4	43	182	0	161490	155	181740	155	155100	155	126310	155	175580	155	146990	155	198240	155	222250
>sp|A1B4Z8|RLMN_PARDP Dual-specificity RNA methyltransferase RlmN OS=Paracoccus denitrificans (strain Pd 1222) GN=rlmN PE=3 SV=1	sp|A1B4Z8|RLMN_PARDP	sp|A1B4Z8|RLMN_PARDP	13	13	13	1	13	13	13	33	33	33	43652	391	391	13	2								5	11	6	8			1	4	37	6.9409e-142	43483	35	47991	35	42615	35	30921	35	41206	35	34437	35	42179	35	51143
>sp|A1B4Z9|GPMI_PARDP 2,3-bisphosphoglycerate-independent phosphoglycerate mutase OS=Paracoccus denitrificans (strain Pd 1222) GN=gpmI PE=3 SV=1	sp|A1B4Z9|GPMI_PARDP	sp|A1B4Z9|GPMI_PARDP	18	18	18	1	18	18	18	46.5	46.5	46.5	53835	507	507	14.6	1	1							5	12	12	9	17	16	8	3	84	0	88342	78	87022	79	98046	80	69043	79	82452	80	55707	71	95329	80	77841
>sp|A1B502|RPPH_PARDP RNA pyrophosphohydrolase OS=Paracoccus denitrificans (strain Pd 1222) GN=rppH PE=3 SV=1	sp|A1B502|RPPH_PARDP	sp|A1B502|RPPH_PARDP	7	7	7	1	7	7	7	52.8	52.8	52.8	18176	163	163	15.5				1					2		2	5		4		5	19	8.7178e-205	13757	17	13233	17	17326	17	8765.2	17	10631	17	11571	17	26169	17	17445
>sp|A1B507|DAPD_PARDP 2,3,4,5-tetrahydropyridine-2,6-dicarboxylate N-succinyltransferase OS=Paracoccus denitrificans (strain Pd 1222) GN=dapD PE=3 SV=1	sp|A1B507|DAPD_PARDP	sp|A1B507|DAPD_PARDP	15	15	15	1	15	15	15	57.3	57.3	57.3	29421	274	274	14.5				1			1	1	9	8	21	20	6	21	4	6	98	8.0236e-284	94982	90	108260	90	86352	90	54973	89	104320	90	110040	90	88412	90	121190
>sp|A1B510|RLMH_PARDP Ribosomal RNA large subunit methyltransferase H OS=Paracoccus denitrificans (strain Pd 1222) GN=rlmH PE=3 SV=1	sp|A1B510|RLMH_PARDP	sp|A1B510|RLMH_PARDP	7	7	7	1	7	7	7	40	40	40	16651	155	155	12.9									2	4	3	3		1			13	2.0772e-50	11155	13	11625	13	15253	13	8745.8	13	9223	13	7083.4	13	14560	13	13009
>sp|A1B513|LEUC_PARDP 3-isopropylmalate dehydratase large subunit OS=Paracoccus denitrificans (strain Pd 1222) GN=leuC PE=3 SV=1	sp|A1B513|LEUC_PARDP	sp|A1B513|LEUC_PARDP	31	31	31	1	31	31	31	68.2	68.2	68.2	51333	478	478	15.1	17	2							14	33	41	29	18	53	30	56	293	0	301320	280	295380	280	380850	280	278570	279	267710	280	203950	276	428530	280	447710
>sp|A1B515|LEUD_PARDP 3-isopropylmalate dehydratase small subunit OS=Paracoccus denitrificans (strain Pd 1222) GN=leuD PE=3 SV=1	sp|A1B515|LEUD_PARDP	sp|A1B515|LEUD_PARDP	10	10	10	1	10	10	10	80.1	80.1	80.1	22399	201	201	13.9									1	2	21	29	1	1		3	58	1.7726e-232	24441	55	26619	56	35512	56	30547	56	26584	55	22299	54	53763	56	60596
>sp|A1B548|PYRB_PARDP Aspartate carbamoyltransferase OS=Paracoccus denitrificans (strain Pd 1222) GN=pyrB PE=3 SV=1	sp|A1B548|PYRB_PARDP	sp|A1B548|PYRB_PARDP	14	14	14	1	14	14	14	48.6	48.6	48.6	35111	319	319	14.7									15	7	13	16		14	5	8	78	2.1173e-177	65729	75	77112	75	69292	74	59321	75	68111	75	56931	75	82026	73	91881
>sp|A1B584|RIMP_PARDP Ribosome maturation factor RimP OS=Paracoccus denitrificans (strain Pd 1222) GN=rimP PE=3 SV=1	sp|A1B584|RIMP_PARDP	sp|A1B584|RIMP_PARDP	6	6	6	1	6	6	6	30.6	30.6	30.6	22545	206	206	15										13	3	5		7		6	34	3.7018e-59	34265	27	38734	29	28240	29	22607	26	35775	29	21637	28	30243	29	28790
>sp|A1B587|IF2_PARDP Translation initiation factor IF-2 OS=Paracoccus denitrificans (strain Pd 1222) GN=infB PE=3 SV=1	sp|A1B587|IF2_PARDP	sp|A1B587|IF2_PARDP	50	50	49	1	50	50	49	67	67	66.2	91293	848	848	15.6	19	3	2	1			2		10	17	31	26	30	36	81	55	313	0	350910	293	362480	292	359800	296	246100	295	377420	291	305990	291	341680	295	387610
>sp|A1B592|SECA_PARDP Protein translocase subunit SecA OS=Paracoccus denitrificans (strain Pd 1222) GN=secA PE=3 SV=2	sp|A1B592|SECA_PARDP	sp|A1B592|SECA_PARDP	69	69	69	1	69	69	69	80.1	80.1	80.1	101.21	901	901	15.7	8	1					1		4	23	50	24	54	42	93	20	320	0	312770	307	321540	307	376730	308	241330	301	305510	303	241020	300	356620	307	351120
>sp|A1BBS1|FOLD2_PARDP Bifunctional protein FolD 2 OS=Paracoccus denitrificans (strain Pd 1222) GN=folD2 PE=3 SV=1;>sp|A1B5A7|FOLD1_PARDP Bifunctional protein FolD 1 OS=Paracoccus denitrificans (strain Pd 1222) GN=folD1 PE=3 SV=1	sp|A1BBS1|FOLD2_PARDP;sp|A1B5A7|FOLD1_PARDP	sp|A1BBS1|FOLD2_PARDP;sp|A1B5A7|FOLD1_PARDP	13;13	13;13	13;13	2	13	13	13	66.9	66.9	66.9	31103	302	302;298	16.4									2	6	14	14		9	3	23	71	0	69887	71	74183	71	76367	71	55286	71	71023	71	56656	71	90894	71	98882
>sp|A1B5K8|PUR9_PARDP Bifunctional purine biosynthesis protein PurH OS=Paracoccus denitrificans (strain Pd 1222) GN=purH PE=3 SV=1	sp|A1B5K8|PUR9_PARDP	sp|A1B5K8|PUR9_PARDP	27	27	27	1	27	27	27	66.2	66.2	66.2	56267	529	529	14.6	4	2	1	3			1	2	19	25	50	54	29	45	23	25	283	0	303690	258	323670	259	355200	259	229630	256	296380	258	245260	252	355120	259	384910
>sp|A1B5M0|PIMT_PARDP Protein-L-isoaspartate O-methyltransferase OS=Paracoccus denitrificans (strain Pd 1222) GN=pcm PE=3 SV=1	sp|A1B5M0|PIMT_PARDP	sp|A1B5M0|PIMT_PARDP	7	7	7	1	7	7	7	37	37	37	23832	216	216	14.6									2	2	2	3		7			16	1.7129e-38	13687	15	16358	15	14622	15	11694	15	13969	15	15324	15	18426	15	22040
>sp|A1B5M1|SURE_PARDP 5-nucleotidase SurE OS=Paracoccus denitrificans (strain Pd 1222) GN=surE PE=3 SV=1	sp|A1B5M1|SURE_PARDP	sp|A1B5M1|SURE_PARDP	8	8	8	1	8	8	8	44.3	44.3	44.3	28453	264	264	14.9										3	4	10		3		3	23	1.0698e-169	19302	21	20925	21	16929	20	15268	21	21094	21	24760	21	23284	21	37590
>sp|A1B5P9|PNP_PARDP Polyribonucleotide nucleotidyltransferase OS=Paracoccus denitrificans (strain Pd 1222) GN=pnp PE=3 SV=2	sp|A1B5P9|PNP_PARDP	sp|A1B5P9|PNP_PARDP	62	62	62	1	62	62	62	81.4	81.4	81.4	77453	715	715	15.3	40	7	3	6					13	32	41	73	79	79	113	109	595	0	597450	548	626590	548	595390	548	415360	545	645670	548	526620	544	635180	548	687170
>sp|A1B5Q0|RS15_PARDP 30S ribosomal protein S15 OS=Paracoccus denitrificans (strain Pd 1222) GN=rpsO PE=3 SV=1	sp|A1B5Q0|RS15_PARDP	sp|A1B5Q0|RS15_PARDP	7	7	7	1	7	7	7	61.8	61.8	61.8	10206	89	89	17.7	3									2		2		31		28	66	8.3997e-123	86414	56	89275	56	85183	57	50937	57	93695	57	62359	57	83069	57	209220
>sp|A1B5Q5|SYL_PARDP Leucine--tRNA ligase OS=Paracoccus denitrificans (strain Pd 1222) GN=leuS PE=3 SV=1	sp|A1B5Q5|SYL_PARDP	sp|A1B5Q5|SYL_PARDP	49	49	49	1	49	49	49	57.9	57.9	57.9	93878	844	844	13.9	10	3		1					12	30	44	21	40	10	30	11	212	0	225220	195	223330	196	246360	196	163570	195	230010	194	173250	195	232050	193	260980
>sp|A1B5S4|SECB_PARDP Protein-export protein SecB OS=Paracoccus denitrificans (strain Pd 1222) GN=secB PE=3 SV=1	sp|A1B5S4|SECB_PARDP	sp|A1B5S4|SECB_PARDP	15	15	15	1	15	15	15	79.1	79.1	79.1	19832	177	177	13.5	4		1	2			2	3	33	15	21	24	1	25	2	13	146	1.1055e-76	124590	126	129430	130	119700	133	77297	128	104360	132	71690	129	126410	134	159320
>sp|A1B5T0|HSLU_PARDP ATP-dependent protease ATPase subunit HslU OS=Paracoccus denitrificans (strain Pd 1222) GN=hslU PE=3 SV=1	sp|A1B5T0|HSLU_PARDP	sp|A1B5T0|HSLU_PARDP	26	26	26	1	26	26	26	49.2	49.2	49.2	48428	435	435	14.7									5	21	34	25	12	18	8	11	134	6.9393e-249	151170	133	151040	133	203480	133	142230	133	134780	133	103010	131	215660	133	229760
>sp|A1B5T1|HSLV_PARDP ATP-dependent protease subunit HslV OS=Paracoccus denitrificans (strain Pd 1222) GN=hslV PE=3 SV=1	sp|A1B5T1|HSLV_PARDP	sp|A1B5T1|HSLV_PARDP	8	8	8	1	8	8	8	64.7	64.7	64.7	19421	184	184	15	1										10	10		7		5	33	9.3109e-156	25043	32	27825	32	38602	32	25193	32	26195	32	18778	32	42270	32	40609
>sp|A1B5T9|RBFA_PARDP Ribosome-binding factor A OS=Paracoccus denitrificans (strain Pd 1222) GN=rbfA PE=3 SV=1	sp|A1B5T9|RBFA_PARDP	sp|A1B5T9|RBFA_PARDP	12	12	12	1	12	12	12	71.7	71.7	71.7	15677	138	138	14.7									2	7	6	12		14		2	43	1.9021e-154	45212	40	49426	41	60308	41	36384	41	39877	41	30473	41	61931	40	64518
>sp|A1B5U1|TRUB_PARDP tRNA pseudouridine synthase B OS=Paracoccus denitrificans (strain Pd 1222) GN=truB PE=3 SV=1	sp|A1B5U1|TRUB_PARDP	sp|A1B5U1|TRUB_PARDP	11	11	11	1	11	11	11	51	51	51	31564	298	298	15.1									2	6	3	10	1	11		4	37	0	31711	33	37233	33	30634	33	25402	33	34411	33	29281	33	32617	33	41840
>sp|A1B5V3|AROE_PARDP Shikimate dehydrogenase OS=Paracoccus denitrificans (strain Pd 1222) GN=aroE PE=3 SV=1	sp|A1B5V3|AROE_PARDP	sp|A1B5V3|AROE_PARDP	9	9	9	1	9	9	9	48.9	48.9	48.9	30207	282	282	15.2									4		3	11		1		6	25	7.1764e-150	13661	25	16315	25	15059	25	13779	25	14568	25	14902	25	20485	25	28544
>sp|A1B5X6|ADEC_PARDP Adenine deaminase OS=Paracoccus denitrificans (strain Pd 1222) GN=ade PE=3 SV=1	sp|A1B5X6|ADEC_PARDP	sp|A1B5X6|ADEC_PARDP	23	23	23	1	23	23	23	45.7	45.7	45.7	62922	597	597	14.3									4	4	15	9	20	2	5		59	4.1131e-193	56182	47	54201	48	60696	47	36872	48	48827	47	27197	48	58616	48	39573
>sp|A1B5X7|RECO_PARDP DNA repair protein RecO OS=Paracoccus denitrificans (strain Pd 1222) GN=recO PE=3 SV=1	sp|A1B5X7|RECO_PARDP	sp|A1B5X7|RECO_PARDP	1	1	1	1	1	1	1	4.5	4.5	4.5	25.54	242	242	11									2								2	0.00015486	731.67	2	848.89	2	1166.2	2	1740.4	2	1094.9	2	841.22	2	2748.8	2	7031.7
>sp|A1B5Y2|DAPE_PARDP Succinyl-diaminopimelate desuccinylase OS=Paracoccus denitrificans (strain Pd 1222) GN=dapE PE=3 SV=1	sp|A1B5Y2|DAPE_PARDP	sp|A1B5Y2|DAPE_PARDP	7	7	7	1	7	7	7	17.5	17.5	17.5	41001	382	382	15.4										1	5	1		7		1	15	1.8183e-27	13769	15	17193	15	14917	15	13196	15	15217	15	12305	15	18709	15	20639
>sp|A1B5Z0|Y2850_PARDP UPF0042 nucleotide-binding protein Pden_2850 OS=Paracoccus denitrificans (strain Pd 1222) GN=Pden_2850 PE=3 SV=1	sp|A1B5Z0|Y2850_PARDP	sp|A1B5Z0|Y2850_PARDP	14	14	14	1	14	14	14	45.1	45.1	45.1	35954	319	319	14.5									6	7	8	5		3		7	36	3.1658e-99	38527	33	44900	33	40523	33	37881	33	38004	31	30092	33	49406	33	50044
>sp|A1B5Z2|PCKA_PARDP Phosphoenolpyruvate carboxykinase [ATP] OS=Paracoccus denitrificans (strain Pd 1222) GN=pckA PE=3 SV=1	sp|A1B5Z2|PCKA_PARDP	sp|A1B5Z2|PCKA_PARDP	28	28	28	1	28	28	28	73.1	73.1	73.1	58132	532	532	14.5	8	4	1						23	24	28	49	32	28	23	28	248	0	190800	234	190060	234	184090	236	137050	236	178740	235	120780	230	192450	235	189520
>sp|A1B616|ATPF_PARDP ATP synthase subunit b OS=Paracoccus denitrificans (strain Pd 1222) GN=atpF PE=3 SV=1	sp|A1B616|ATPF_PARDP	sp|A1B616|ATPF_PARDP	17	17	17	1	17	17	17	59.2	59.2	59.2	20161	184	184	15.1	7	2					2			1	10	24	41	15	29	9	140	0	142520	134	164220	135	189300	135	129540	134	166040	135	118500	135	195630	134	199590
>sp|A1B619|ATP6_PARDP ATP synthase subunit a OS=Paracoccus denitrificans (strain Pd 1222) GN=atpB PE=3 SV=1	sp|A1B619|ATP6_PARDP	sp|A1B619|ATP6_PARDP	3	3	3	1	3	3	3	10.9	10.9	10.9	26724	248	248	19															3		3	2.4381e-05	2318	3	2086.2	3	2703.1	3	1342.3	3	1577.9	3	1480.5	3	1422.3	3	1610.7
>sp|A1B656|BIOB2_PARDP Biotin synthase 2 OS=Paracoccus denitrificans (strain Pd 1222) GN=bioB2 PE=3 SV=1	sp|A1B656|BIOB2_PARDP	sp|A1B656|BIOB2_PARDP	9	9	9	1	9	9	9	34.7	34.7	34.7	34.8	320	320	12.2	1			1			1	3	9	12	11	1		7			46	6.3059e-55	44372	44	46204	44	41729	44	37168	44	37375	44	34749	44	56998	44	67989
>sp|A1B673|ILVD_PARDP Dihydroxy-acid dehydratase OS=Paracoccus denitrificans (strain Pd 1222) GN=ilvD PE=3 SV=1	sp|A1B673|ILVD_PARDP	sp|A1B673|ILVD_PARDP	40	40	40	1	40	40	40	65	65	65	64387	612	612	15	6	2	1	2			2		8	20	31	19	34	48	36	16	225	0	191540	214	197160	215	220660	213	151480	215	191180	215	146310	211	220640	215	229570
>sp|A1B677|MACB1_PARDP Macrolide export ATP-binding/permease protein MacB 1/2 OS=Paracoccus denitrificans (strain Pd 1222) GN=macB1 PE=3 SV=1	sp|A1B677|MACB1_PARDP	sp|A1B677|MACB1_PARDP	6	6	6	1	6	6	6	9.9	9.9	9.9	69.94	668	668	13.7									1		6		5				12	1.572e-21	8018.1	8	8276.2	9	10845	9	5593.8	8	7984.8	9	5169.7	9	9747.4	9	7170.2
>sp|A1B684|THIC_PARDP Phosphomethylpyrimidine synthase OS=Paracoccus denitrificans (strain Pd 1222) GN=thiC PE=3 SV=1	sp|A1B684|THIC_PARDP	sp|A1B684|THIC_PARDP	37	37	37	1	37	37	37	63.6	63.6	63.6	65871	599	599	14.7	5	4	2						20	60	63	57	51	62	34	37	395	0	262180	373	254700	372	660520	373	490770	373	235570	369	169910	368	650700	374	739030
>sp|A1B6A9|RL13_PARDP 50S ribosomal protein L13 OS=Paracoccus denitrificans (strain Pd 1222) GN=rplM PE=3 SV=1	sp|A1B6A9|RL13_PARDP	sp|A1B6A9|RL13_PARDP	12	12	12	1	12	12	12	73.4	73.4	73.4	17385	154	154	13.9	12			4					65	59	18	5	1	25	3	58	250	1.56e-168	278530	211	238280	211	198120	211	118590	207	195650	210	143750	208	206850	210	211500
>sp|A1B840|RNH_PARDP Ribonuclease H OS=Paracoccus denitrificans (strain Pd 1222) GN=rnhA PE=3 SV=1	sp|A1B840|RNH_PARDP;tr|A1AYQ9|A1AYQ9_PARDP	sp|A1B840|RNH_PARDP	7;1	7;1	7;1	2	7	7	7	65.8	65.8	65.8	17153	155	155;483	14.8	1								1		1	2		4		2	11	2.0158e-74	12437	10	11925	11	13603	11	7623.8	11	10239	11	8784.8	11	15088	11	12640
>sp|A1B842|ISPH_PARDP 4-hydroxy-3-methylbut-2-enyl diphosphate reductase OS=Paracoccus denitrificans (strain Pd 1222) GN=ispH PE=3 SV=1	sp|A1B842|ISPH_PARDP	sp|A1B842|ISPH_PARDP	13	13	13	1	13	13	13	43	43	43	34162	316	316	14.9	1									8	8	3	1	9		6	36	6.7246e-188	37937	33	40876	33	34721	33	28148	33	37516	33	28728	33	38577	33	57008
>sp|A1B843|APT_PARDP Adenine phosphoribosyltransferase OS=Paracoccus denitrificans (strain Pd 1222) GN=apt PE=3 SV=1	sp|A1B843|APT_PARDP	sp|A1B843|APT_PARDP	9	9	9	1	9	9	9	66.8	66.8	66.8	19854	187	187	15.2	1								4		1	8	1	8		5	28	6.0962e-195	15521	25	18047	25	20665	25	14990	24	17834	24	14450	25	25407	25	26145
>sp|A1B852|DCUP_PARDP Uroporphyrinogen decarboxylase OS=Paracoccus denitrificans (strain Pd 1222) GN=hemE PE=3 SV=1	sp|A1B852|DCUP_PARDP	sp|A1B852|DCUP_PARDP	20	20	20	1	20	20	20	61.1	61.1	61.1	36.86	342	342	14.6	1			1					12	10	19	20	2	20	2	12	99	0	84470	91	94139	91	86433	93	70994	93	92638	93	74008	93	103150	94	161350
>sp|A1B853|HEM3_PARDP Porphobilinogen deaminase OS=Paracoccus denitrificans (strain Pd 1222) GN=hemC PE=3 SV=1	sp|A1B853|HEM3_PARDP	sp|A1B853|HEM3_PARDP	13	13	13	1	13	13	13	47.3	47.3	47.3	33669	313	313	14.2	2								7	8	6	17	2	18		4	64	2.3872e-278	58326	57	66182	57	52282	57	40923	57	56882	57	48490	57	58469	57	65013
>sp|A1B870|RECR_PARDP Recombination protein RecR OS=Paracoccus denitrificans (strain Pd 1222) GN=recR PE=3 SV=1	sp|A1B870|RECR_PARDP	sp|A1B870|RECR_PARDP	3	3	3	1	3	3	3	21.1	21.1	21.1	20997	199	199	13.4									1	1	2	2		1			7	5.4919e-111	1874.5	6	2150.4	7	2296.2	7	1750.1	7	2067.3	7	2069.8	7	2694.7	7	3229.3
>sp|A1B877|CH60_PARDP 60 kDa chaperonin OS=Paracoccus denitrificans (strain Pd 1222) GN=groL1 PE=3 SV=1	sp|A1B877|CH60_PARDP	sp|A1B877|CH60_PARDP	52	52	52	1	52	52	52	78	78	78	57.72	545	545	15.6	53	9	8	10		1	4	4	27	27	91	75	148	133	237	156	983	0	823960	897	894400	900	966740	899	665800	895	938040	899	567850	867	888490	899	913580
>sp|A1B890|ISPDF_PARDP Bifunctional enzyme IspD/IspF OS=Paracoccus denitrificans (strain Pd 1222) GN=ispDF PE=3 SV=2	sp|A1B890|ISPDF_PARDP	sp|A1B890|ISPDF_PARDP	18	18	18	1	18	18	18	63.9	63.9	63.9	39647	380	380	15.6									2	2	5	11	2	20		4	46	5.9647e-248	54495	40	59795	41	53044	41	35581	40	52135	40	45145	40	61602	40	57409
>sp|A1B8B6|YBEY_PARDP Endoribonuclease YbeY OS=Paracoccus denitrificans (strain Pd 1222) GN=ybeY PE=3 SV=1	sp|A1B8B6|YBEY_PARDP	sp|A1B8B6|YBEY_PARDP	4	4	4	1	4	4	4	37.9	37.9	37.9	19068	174	174	15.9											7					4	11	1.2231e-22	6954.3	11	8467.5	11	9949.1	11	7116.2	11	7852.1	11	6619.2	11	12487	11	12054
>sp|A1B8C4|MIAB_PARDP (Dimethylallyl)adenosine tRNA methylthiotransferase MiaB OS=Paracoccus denitrificans (strain Pd 1222) GN=miaB PE=3 SV=1	sp|A1B8C4|MIAB_PARDP	sp|A1B8C4|MIAB_PARDP	8	8	8	1	8	8	8	22.9	22.9	22.9	48975	445	445	14.6										4	9	2	1	1	4	1	22	2.9492e-78	31281	22	29547	22	27771	22	17992	21	25244	22	17809	22	25469	22	34876
>sp|A1B8D4|PYRG_PARDP CTP synthase OS=Paracoccus denitrificans (strain Pd 1222) GN=pyrG PE=3 SV=1	sp|A1B8D4|PYRG_PARDP	sp|A1B8D4|PYRG_PARDP	27	27	27	1	27	27	27	56.9	56.9	56.9	60436	547	547	14.6	4								10	18	27	15	18	10	18	13	133	0	140770	124	149980	125	151650	124	97328	124	140190	123	103340	121	137130	123	139770
>sp|A1B8D6|COBQ_PARDP Cobyric acid synthase OS=Paracoccus denitrificans (strain Pd 1222) GN=cobQ PE=3 SV=1	sp|A1B8D6|COBQ_PARDP	sp|A1B8D6|COBQ_PARDP	10	10	10	1	10	10	10	22.4	22.4	22.4	50121	477	477	13.8								1	3	3		4	6	3			20	1.553e-59	20690	19	22212	20	26137	20	17611	20	18340	20	12289	20	23316	20	21978
>sp|A1B8E0|SYE2_PARDP Glutamate--tRNA ligase 2 OS=Paracoccus denitrificans (strain Pd 1222) GN=gltX2 PE=3 SV=1	sp|A1B8E0|SYE2_PARDP	sp|A1B8E0|SYE2_PARDP	23	23	23	1	23	23	23	62.4	62.4	62.4	51209	468	468	14.2	2							1	16	30	23	19	12	18	11	9	141	0	142940	132	144680	132	150770	131	94097	130	128190	131	105430	118	169700	130	139900
>sp|A1B8E8|EFTS_PARDP Elongation factor Ts OS=Paracoccus denitrificans (strain Pd 1222) GN=tsf PE=3 SV=1	sp|A1B8E8|EFTS_PARDP	sp|A1B8E8|EFTS_PARDP	26	26	26	1	26	26	26	78.7	78.7	78.7	31304	296	296	16.3	8	1		1					7	5	9	62	5	98	3	67	266	0	281820	236	321820	237	248640	236	215700	238	339070	238	283210	237	308940	238	457580
>sp|A1B8E9|RS2_PARDP 30S ribosomal protein S2 OS=Paracoccus denitrificans (strain Pd 1222) GN=rpsB PE=3 SV=1	sp|A1B8E9|RS2_PARDP	sp|A1B8E9|RS2_PARDP	21	21	21	1	21	21	21	79.7	79.7	79.7	28226	261	261	14.5	5			5		1			28	39	31	56	9	64	5	31	274	4.8104e-236	245480	247	283730	248	224260	248	163790	246	272930	247	248570	248	265120	247	326000
>sp|A1B8K9|IHFB_PARDP Integration host factor subunit beta OS=Paracoccus denitrificans (strain Pd 1222) GN=ihfB PE=3 SV=1	sp|A1B8K9|IHFB_PARDP	sp|A1B8K9|IHFB_PARDP	5	5	5	1	5	5	5	53.7	53.7	53.7	11024	95	95	15.3										11	7			21		3	42	1.7803e-43	34601	38	33343	38	42878	38	29297	37	29468	39	28789	38	63475	39	138260
>sp|A1B8L1|TRPF_PARDP N-(5-phosphoribosyl)anthranilate isomerase OS=Paracoccus denitrificans (strain Pd 1222) GN=trpF PE=3 SV=1	sp|A1B8L1|TRPF_PARDP	sp|A1B8L1|TRPF_PARDP	3	3	3	1	3	3	3	34.9	34.9	34.9	22295	215	215	17.2										2	3			2		6	13	1.0678e-167	4569.6	12	5893.7	12	6543	12	4946.2	11	5561.9	12	7595.5	12	10416	12	13060
>sp|A1B8L3|TRPB_PARDP Tryptophan synthase beta chain OS=Paracoccus denitrificans (strain Pd 1222) GN=trpB PE=3 SV=1	sp|A1B8L3|TRPB_PARDP	sp|A1B8L3|TRPB_PARDP	26	26	26	1	26	26	26	66.3	66.3	66.3	44.83	410	410	14.4		1							12	16	14	13	16	22		8	102	0	127480	97	112210	97	101710	96	63946	95	98588	96	72339	96	91553	97	89101
>sp|A1B8N7|ATPD_PARDP ATP synthase subunit delta OS=Paracoccus denitrificans (strain Pd 1222) GN=atpH PE=3 SV=2	sp|A1B8N7|ATPD_PARDP	sp|A1B8N7|ATPD_PARDP	14	14	14	1	14	14	14	78.2	78.2	78.2	20026	188	188	15.2									21	16	35	34	1	39		31	177	6.0833e-232	227990	161	239730	164	227280	165	152130	165	193050	163	145650	162	265920	164	228860
>sp|A1B8N8|ATPA_PARDP ATP synthase subunit alpha OS=Paracoccus denitrificans (strain Pd 1222) GN=atpA PE=3 SV=1	sp|A1B8N8|ATPA_PARDP	sp|A1B8N8|ATPA_PARDP	47	47	47	1	47	47	47	78.9	78.9	78.9	55038	511	511	15.4	25	5	3	5		1	1		19	59	96	78	56	118	88	119	673	0	664820	603	704690	604	735050	605	534690	595	692250	599	477160	568	758250	601	844970
>sp|A1B8N9|ATPG_PARDP ATP synthase gamma chain OS=Paracoccus denitrificans (strain Pd 1222) GN=atpG PE=3 SV=1	sp|A1B8N9|ATPG_PARDP	sp|A1B8N9|ATPG_PARDP	29	29	29	1	29	29	29	71.4	71.4	71.4	31599	290	290	15.9	2								4	6	18	65	3	58		37	193	0	206340	173	242990	176	215900	177	174090	176	215170	175	202670	173	244900	177	319400
>sp|A1B8P0|ATPB_PARDP ATP synthase subunit beta OS=Paracoccus denitrificans (strain Pd 1222) GN=atpD PE=3 SV=1	sp|A1B8P0|ATPB_PARDP	sp|A1B8P0|ATPB_PARDP	26	26	26	1	26	26	26	77.6	77.6	77.6	50339	474	474	14.8	15	1	1	3					49	47	78	78	59	126	59	43	559	0	315750	485	328940	490	341250	493	249440	485	311210	488	215620	420	377330	490	455730
>sp|A1B8P1|ATPE_PARDP ATP synthase epsilon chain OS=Paracoccus denitrificans (strain Pd 1222) GN=atpC PE=3 SV=1	sp|A1B8P1|ATPE_PARDP	sp|A1B8P1|ATPE_PARDP	9	9	9	1	9	9	9	66.9	66.9	66.9	15824	148	148	15.2	2			1		1			2	4	3	35		36	1	8	93	7.0077e-156	62405	89	61160	89	73364	89	48469	89	57349	88	43898	89	80890	89	104470
>sp|A1B8V3|RS16_PARDP 30S ribosomal protein S16 OS=Paracoccus denitrificans (strain Pd 1222) GN=rpsP PE=3 SV=1	sp|A1B8V3|RS16_PARDP	sp|A1B8V3|RS16_PARDP	9	9	9	1	9	9	9	53.2	53.2	53.2	13804	124	124	15.4	4			2					4	3	1	13		23		17	67	7.9708e-199	84802	60	91641	60	77350	60	46942	59	78970	60	63858	60	87378	60	96001
>sp|A1B8V4|RIMM_PARDP Ribosome maturation factor RimM OS=Paracoccus denitrificans (strain Pd 1222) GN=rimM PE=3 SV=1	sp|A1B8V4|RIMM_PARDP	sp|A1B8V4|RIMM_PARDP	7	7	7	1	7	7	7	55.7	55.7	55.7	17986	167	167	13.2				1					4	3	7	8		2		1	26	5.5534e-124	22442	26	24724	26	24251	26	13637	25	19669	26	18510	26	24980	26	23645
>sp|A1B8V6|RL19_PARDP 50S ribosomal protein L19 OS=Paracoccus denitrificans (strain Pd 1222) GN=rplS PE=3 SV=1	sp|A1B8V6|RL19_PARDP	sp|A1B8V6|RL19_PARDP	14	14	14	1	14	14	14	81	81	81	13983	126	126	14.5	2			4					20	28	49	48	2	35	1	33	222	2.2241e-299	210410	202	212690	201	184490	203	99253	199	184160	201	132370	201	173610	202	260310
>sp|A1B8V7|RL31_PARDP 50S ribosomal protein L31 OS=Paracoccus denitrificans (strain Pd 1222) GN=rpmE PE=3 SV=1	sp|A1B8V7|RL31_PARDP	sp|A1B8V7|RL31_PARDP	4	4	4	1	4	4	4	72.6	72.6	72.6	8062	73	73	15.7	3			2						3	5	23		11		22	69	1.9857e-49	97082	63	80077	62	82000	63	29876	63	74573	63	39426	57	78283	63	97273
>sp|A1B8X9|LPXA_PARDP Acyl-[acyl-carrier-protein]--UDP-N-acetylglucosamine O-acyltransferase OS=Paracoccus denitrificans (strain Pd 1222) GN=lpxA PE=3 SV=1	sp|A1B8X9|LPXA_PARDP	sp|A1B8X9|LPXA_PARDP	9	9	9	1	9	9	9	45.6	45.6	45.6	27586	261	261	14.2	1								3		6	13		12			35	7.7533e-122	23861	31	27237	31	29231	31	22099	31	24198	31	22731	31	36110	31	51013
>sp|A1B937|Y3965_PARDP UPF0145 protein Pden_3965 OS=Paracoccus denitrificans (strain Pd 1222) GN=Pden_3965 PE=3 SV=1	sp|A1B937|Y3965_PARDP	sp|A1B937|Y3965_PARDP	5	5	5	1	5	5	5	59.2	59.2	59.2	10773	103	103	14									1	2	6	27		5			41	3.4979e-93	38098	39	38261	40	53128	40	31328	40	33972	40	27207	40	57992	40	115200
>sp|A1B943|PURL_PARDP Phosphoribosylformylglycinamidine synthase 2 OS=Paracoccus denitrificans (strain Pd 1222) GN=purL PE=3 SV=1	sp|A1B943|PURL_PARDP	sp|A1B943|PURL_PARDP	30	30	30	1	30	30	30	63.1	63.1	63.1	76104	723	723	14.5	7	6	2						3	17	40	15	24	6	24	27	171	0	162130	158	159810	161	174820	159	121360	155	157320	160	109830	156	168640	160	198880
>sp|A1B945|MURI_PARDP Glutamate racemase OS=Paracoccus denitrificans (strain Pd 1222) GN=murI PE=3 SV=1	sp|A1B945|MURI_PARDP	sp|A1B945|MURI_PARDP	13	13	13	1	13	13	13	65.9	65.9	65.9	29143	270	270	13.6									14	11	10	10		12		2	59	8.9039e-281	32836	49	37640	50	34834	52	29074	49	31886	49	30904	48	46847	51	49784
>sp|A1B946|CCME_PARDP Cytochrome c-type biogenesis protein CcmE OS=Paracoccus denitrificans (strain Pd 1222) GN=ccmE PE=3 SV=1	sp|A1B946|CCME_PARDP	sp|A1B946|CCME_PARDP	7	7	7	1	7	7	7	63.9	63.9	63.9	15892	147	147	14									3	1	13	7	5	6			35	2.5738e-107	32806	34	32435	35	36988	35	23879	35	31381	35	24098	33	42449	35	43768
>sp|A1B962|RLME_PARDP Ribosomal RNA large subunit methyltransferase E OS=Paracoccus denitrificans (strain Pd 1222) GN=rlmE PE=3 SV=1	sp|A1B962|RLME_PARDP	sp|A1B962|RLME_PARDP	8	8	8	1	8	8	8	33.2	33.2	33.2	27444	256	256	13	1							1	10	2	6	2		5		2	29	2.3189e-23	33373	27	41802	27	35824	26	32752	27	35961	27	32531	27	45177	27	55184
>sp|A1B964|MIAA_PARDP tRNA dimethylallyltransferase OS=Paracoccus denitrificans (strain Pd 1222) GN=miaA PE=3 SV=1	sp|A1B964|MIAA_PARDP	sp|A1B964|MIAA_PARDP	3	3	3	1	3	3	3	9.6	9.6	9.6	32959	302	302	16.1												2		5			7	5.5019e-05	7210.1	6	8774.1	6	6985.5	6	6544.1	6	7869.2	6	6048.1	6	8272.4	6	8879.4
>sp|A1B965|PYRH_PARDP Uridylate kinase OS=Paracoccus denitrificans (strain Pd 1222) GN=pyrH PE=3 SV=1	sp|A1B965|PYRH_PARDP	sp|A1B965|PYRH_PARDP	11	11	11	1	11	11	11	56.6	56.6	56.6	26479	244	244	14.3									5	15	19	37	5	22	3	2	108	3.4581e-236	104600	98	119960	98	114990	99	81461	97	112580	98	107810	98	145030	99	187290
>sp|A1B966|RRF_PARDP Ribosome-recycling factor OS=Paracoccus denitrificans (strain Pd 1222) GN=frr PE=3 SV=1	sp|A1B966|RRF_PARDP	sp|A1B966|RRF_PARDP	14	14	14	1	14	14	14	52.4	52.4	52.4	20892	187	187	16.4	2								2		4	23		45		18	94	6.7751e-133	128060	90	134700	90	138490	90	105780	90	126600	90	87328	84	171080	90	163200
>sp|A1B969|DXR_PARDP 1-deoxy-D-xylulose 5-phosphate reductoisomerase OS=Paracoccus denitrificans (strain Pd 1222) GN=dxr PE=3 SV=1	sp|A1B969|DXR_PARDP	sp|A1B969|DXR_PARDP	10	10	10	1	10	10	10	35.6	35.6	35.6	40791	390	390	15.3										2	3	8		7		2	22	7.3432e-132	24097	21	31185	21	24338	21	21532	21	25063	20	21453	20	26999	21	30332
>sp|A1B9C7|PROB_PARDP Glutamate 5-kinase OS=Paracoccus denitrificans (strain Pd 1222) GN=proB PE=3 SV=1	sp|A1B9C7|PROB_PARDP	sp|A1B9C7|PROB_PARDP	10	10	10	1	10	10	10	34.9	34.9	34.9	38317	370	370	14.3									12	3	4	10				8	37	2.9209e-65	41912	36	51301	36	39210	36	33876	36	44895	36	36884	36	44722	36	48033
>sp|A1B9C8|OBG_PARDP GTPase obg OS=Paracoccus denitrificans (strain Pd 1222) GN=obg PE=3 SV=1	sp|A1B9C8|OBG_PARDP	sp|A1B9C8|OBG_PARDP	16	16	16	1	16	16	16	54.2	54.2	54.2	36507	343	343	16.7										1	1	18		4		13	37	9.7399e-183	36074	34	46510	35	31049	34	31460	35	43838	35	34442	35	38117	34	55585
>sp|A1B9D2|ENO_PARDP Enolase OS=Paracoccus denitrificans (strain Pd 1222) GN=eno PE=3 SV=1	sp|A1B9D2|ENO_PARDP	sp|A1B9D2|ENO_PARDP	25	25	25	1	25	25	25	61.6	61.6	61.6	44936	425	425	14.5	5								26	28	35	30	18	36	21	15	214	0	257730	195	238130	195	228690	195	130230	191	218560	194	152430	191	202450	193	219060
>sp|A1B9D5|SYC_PARDP Cysteine--tRNA ligase OS=Paracoccus denitrificans (strain Pd 1222) GN=cysS PE=3 SV=1	sp|A1B9D5|SYC_PARDP	sp|A1B9D5|SYC_PARDP	19	19	19	1	19	19	19	43.3	43.3	43.3	50805	462	462	14.6	1			1				2	6	9	12	7	11	9	11	4	73	1.4016e-157	84236	70	81720	69	91761	70	55708	70	70211	70	42668	70	85403	70	82111
>sp|A1B9E9|RL25_PARDP 50S ribosomal protein L25 OS=Paracoccus denitrificans (strain Pd 1222) GN=rplY PE=3 SV=1	sp|A1B9E9|RL25_PARDP	sp|A1B9E9|RL25_PARDP	19	19	19	1	19	19	19	84.1	84.1	84.1	22734	208	208	15.6	7			3					22	6	8	27	5	28	6	50	162	0	149800	142	167100	143	134740	143	102870	143	168220	143	155980	142	163020	143	179750
>sp|A1B9F0|TRMFO_PARDP Methylenetetrahydrofolate--tRNA-(uracil-5-)-methyltransferase TrmFO OS=Paracoccus denitrificans (strain Pd 1222) GN=trmFO PE=3 SV=1	sp|A1B9F0|TRMFO_PARDP	sp|A1B9F0|TRMFO_PARDP	7	7	7	1	7	7	7	13.5	13.5	13.5	48562	446	446	13.2									4	6	8	3		4			25	7.3266e-33	22354	18	23405	18	20357	18	15620	18	21108	18	15875	18	20449	18	21864
>sp|A1B9F2|HIS3_PARDP Phosphoribosyl-AMP cyclohydrolase OS=Paracoccus denitrificans (strain Pd 1222) GN=hisI PE=3 SV=1	sp|A1B9F2|HIS3_PARDP	sp|A1B9F2|HIS3_PARDP	5	5	5	1	5	5	5	50.4	50.4	50.4	13547	121	121	13.8	1								1	2		3		6			13	3.3181e-30	14530	12	13228	12	13625	13	7874.5	13	10526	13	9597.2	13	17999	13	19540
>sp|A1B9F5|DNLJ_PARDP DNA ligase OS=Paracoccus denitrificans (strain Pd 1222) GN=ligA PE=3 SV=1	sp|A1B9F5|DNLJ_PARDP	sp|A1B9F5|DNLJ_PARDP	34	34	34	1	34	34	34	50.8	50.8	50.8	81896	765	765	14.8	1								3	14	18	4	16	5	18	2	81	8.3885e-232	93664	75	93604	75	110380	75	64504	75	87713	75	60990	74	95076	74	76479
>sp|A1B9H0|MNMA_PARDP tRNA-specific 2-thiouridylase MnmA OS=Paracoccus denitrificans (strain Pd 1222) GN=mnmA PE=3 SV=1	sp|A1B9H0|MNMA_PARDP	sp|A1B9H0|MNMA_PARDP	10	10	10	1	10	10	10	28.8	28.8	28.8	42018	389	389	13.5	1								4	5	2	5		4		2	23	4.6568e-128	30936	22	33411	22	27050	22	19666	22	30056	22	23901	22	30714	22	29088
>sp|A1B9H4|RL27_PARDP 50S ribosomal protein L27 OS=Paracoccus denitrificans (strain Pd 1222) GN=rpmA PE=3 SV=1	sp|A1B9H4|RL27_PARDP	sp|A1B9H4|RL27_PARDP	4	4	4	1	4	4	4	56.7	56.7	56.7	96319	90	90	13				1					43	15	38	15		3		10	125	4.839e-103	79662	102	78095	102	66889	103	41134	106	65470	106	37286	105	65548	106	136430
>sp|A1B9H5|RL21_PARDP 50S ribosomal protein L21 OS=Paracoccus denitrificans (strain Pd 1222) GN=rplU PE=3 SV=1	sp|A1B9H5|RL21_PARDP	sp|A1B9H5|RL21_PARDP	9	9	9	1	9	9	9	43.6	43.6	43.6	14989	140	140	13.8	6			3					3	13	7	17	2	8		16	75	1.2977e-21	144870	71	126290	71	104640	70	62986	71	109590	71	87928	71	110190	71	128860
>sp|A1B9H9|SSUB1_PARDP Aliphatic sulfonates import ATP-binding protein SsuB 1 OS=Paracoccus denitrificans (strain Pd 1222) GN=ssuB1 PE=3 SV=1	sp|A1B9H9|SSUB1_PARDP	sp|A1B9H9|SSUB1_PARDP	13	13	13	1	13	13	13	71.5	71.5	71.5	26603	242	242	15.1									4	2	6	19		7		7	45	6.5571e-139	19178	43	22045	44	68125	43	69031	42	16503	42	9850.3	38	108310	44	111610
>sp|A1B9J4|HFQ_PARDP Protein hfq OS=Paracoccus denitrificans (strain Pd 1222) GN=hfq PE=3 SV=1	sp|A1B9J4|HFQ_PARDP	sp|A1B9J4|HFQ_PARDP	4	4	4	1	4	4	4	53.2	53.2	53.2	8674	77	77	17.3											3			6		4	13	1.6858e-73	10789	10	10834	10	12225	10	11783	10	11004	10	5068.7	10	14229	10	32479
>sp|A1B9K8|ZNUC_PARDP Zinc import ATP-binding protein ZnuC OS=Paracoccus denitrificans (strain Pd 1222) GN=znuC PE=3 SV=1	sp|A1B9K8|ZNUC_PARDP	sp|A1B9K8|ZNUC_PARDP	3	3	3	1	3	3	3	11.4	11.4	11.4	27209	254	254	13.6										2	2	3		1			8	7.1018e-37	7133.5	7	9609.6	7	8063.5	7	6450.9	7	6296	7	5052.6	7	8543.3	7	8096
>sp|A1B9Q2|QUEF_PARDP NADPH-dependent 7-cyano-7-deazaguanine reductase OS=Paracoccus denitrificans (strain Pd 1222) GN=queF PE=3 SV=1	sp|A1B9Q2|QUEF_PARDP	sp|A1B9Q2|QUEF_PARDP	8	8	8	1	8	8	8	42.2	42.2	42.2	17.3	154	154	12.9	1			2					6	4	3	4		8		1	29	3.632e-152	31805	27	34466	27	41273	27	35937	27	30126	27	22408	27	56881	27	45122
>sp|A1B9Q5|QUEC_PARDP 7-cyano-7-deazaguanine synthase OS=Paracoccus denitrificans (strain Pd 1222) GN=queC PE=3 SV=1	sp|A1B9Q5|QUEC_PARDP	sp|A1B9Q5|QUEC_PARDP	11	11	11	1	11	11	11	57.9	57.9	57.9	25172	233	233	13.2									13	8	8	12		4		2	47	2.8309e-215	30525	41	37968	41	35726	41	44887	41	34620	41	31438	41	57252	40	73290
>sp|A1B9Q7|UGPC_PARDP sn-glycerol-3-phosphate import ATP-binding protein UgpC OS=Paracoccus denitrificans (strain Pd 1222) GN=ugpC PE=3 SV=1	sp|A1B9Q7|UGPC_PARDP	sp|A1B9Q7|UGPC_PARDP	4	4	4	1	4	4	4	12.7	12.7	12.7	38.35	353	353	12.6									1	4	2	2					9	8.4176e-62	6409.2	8	7363	8	7960.2	8	7877.1	8	6643.3	8	5835.2	8	11056	7	13852
>sp|A1BA12|RL33_PARDP 50S ribosomal protein L33 OS=Paracoccus denitrificans (strain Pd 1222) GN=rpmG PE=3 SV=1	sp|A1BA12|RL33_PARDP	sp|A1BA12|RL33_PARDP	2	2	2	1	2	2	2	45.5	45.5	45.5	63404	55	55	21																16	16	8.8408e-18	36259	16	26637	16	26962	16	11762	16	24593	16	12118	16	21223	16	22436
>sp|A1BA17|GCH4_PARDP GTP cyclohydrolase folE2 OS=Paracoccus denitrificans (strain Pd 1222) GN=folE2 PE=3 SV=1	sp|A1BA17|GCH4_PARDP	sp|A1BA17|GCH4_PARDP	12	12	12	1	12	12	12	43.3	43.3	43.3	35802	321	321	15.4									1	3	8	11		11	2	4	40	3.4659e-116	43210	33	42603	34	52933	34	35538	34	37769	34	30650	34	50402	34	64458
>sp|A1BA23|RS4_PARDP 30S ribosomal protein S4 OS=Paracoccus denitrificans (strain Pd 1222) GN=rpsD PE=3 SV=1	sp|A1BA23|RS4_PARDP	sp|A1BA23|RS4_PARDP	27	27	27	1	27	27	27	79.6	79.6	79.6	23612	206	206	14.8	7			4				1	21	49	87	82	6	54	4	75	390	0	370640	347	460830	349	354810	347	265060	350	420700	353	407120	349	437580	350	559600
>sp|A1BA38|COXZ_PARDP Cytochrome c oxidase assembly protein CtaG OS=Paracoccus denitrificans (strain Pd 1222) GN=ctaG PE=3 SV=1	sp|A1BA38|COXZ_PARDP	sp|A1BA38|COXZ_PARDP	4	4	4	1	4	4	4	19.5	19.5	19.5	21439	195	195	14										1	4	2	1		1		9	4.2036e-79	7218.3	9	7275.3	9	8305.3	9	5497.3	9	8801.5	9	6657.4	9	7828.5	9	10042
>sp|A1BA40|COXX_PARDP Protoheme IX farnesyltransferase OS=Paracoccus denitrificans (strain Pd 1222) GN=ctaB PE=3 SV=1	sp|A1BA40|COXX_PARDP	sp|A1BA40|COXX_PARDP	2	2	2	1	2	2	2	6.9	6.9	6.9	33261	305	305	18													1		3		4	9.1582e-08	4301.2	3	3768	3	6152.8	3	3113.4	3	3317.9	3	3136.5	3	3556.6	3	3173.1
>sp|A1BA52|AROC_PARDP Chorismate synthase OS=Paracoccus denitrificans (strain Pd 1222) GN=aroC PE=3 SV=1	sp|A1BA52|AROC_PARDP	sp|A1BA52|AROC_PARDP	14	14	14	1	14	14	14	46.7	46.7	46.7	38964	366	366	13.5	1			1					11	18	16	9	3	6	1	7	73	4.7217e-112	67789	66	72353	66	63824	68	54163	68	67032	66	59275	67	73068	68	89685
>sp|A1BA96|NRDI_PARDP Protein NrdI OS=Paracoccus denitrificans (strain Pd 1222) GN=nrdI PE=3 SV=1	sp|A1BA96|NRDI_PARDP	sp|A1BA96|NRDI_PARDP	4	4	4	1	4	4	4	25.4	25.4	25.4	14821	138	138	13.8										2		3		1			6	1.3474e-28	6263	4	6170.8	4	6686.1	4	3286.3	4	4210.4	4	3271	4	5472.3	4	5274.7
>sp|A1BAE6|GLGA_PARDP Glycogen synthase OS=Paracoccus denitrificans (strain Pd 1222) GN=glgA PE=3 SV=1	sp|A1BAE6|GLGA_PARDP	sp|A1BAE6|GLGA_PARDP	8	8	8	1	8	8	8	22.1	22.1	22.1	49188	467	467	14.9									1		3	4	5	6			19	8.4082e-52	26026	19	21173	19	23952	19	12666	19	16454	19	10121	19	20817	19	13379
>sp|A1BAJ6|COAD_PARDP Phosphopantetheine adenylyltransferase OS=Paracoccus denitrificans (strain Pd 1222) GN=coaD PE=3 SV=1	sp|A1BAJ6|COAD_PARDP	sp|A1BAJ6|COAD_PARDP	14	14	14	1	14	14	14	80.5	80.5	80.5	18257	164	164	13.4									10	9	22	21		3		3	68	0	62022	64	65299	65	77776	65	46271	63	52970	63	35363	62	80148	63	81729
>sp|A1BAK9|FTSQ_PARDP Cell division protein FtsQ OS=Paracoccus denitrificans (strain Pd 1222) GN=ftsQ PE=3 SV=1	sp|A1BAK9|FTSQ_PARDP	sp|A1BAK9|FTSQ_PARDP	3	3	3	1	3	3	3	8.8	8.8	8.8	36986	340	340	14.8												3		1			4	4.3547e-10	5354.6	4	6931.5	4	4718.6	4	3528.4	4	5659.1	4	4099.4	4	3999.6	4	4723.9
>sp|A1BAL1|MURB_PARDP UDP-N-acetylenolpyruvoylglucosamine reductase OS=Paracoccus denitrificans (strain Pd 1222) GN=murB PE=3 SV=1	sp|A1BAL1|MURB_PARDP	sp|A1BAL1|MURB_PARDP	19	19	19	1	19	19	19	68	68	68	32512	306	306	13.9									13	12	14	20	1	15		3	78	5.3197e-202	68881	73	79522	73	65717	73	56861	73	72722	73	68461	73	80419	73	117320
>sp|A1BAL4|MURC_PARDP UDP-N-acetylmuramate--L-alanine ligase OS=Paracoccus denitrificans (strain Pd 1222) GN=murC PE=3 SV=1	sp|A1BAL4|MURC_PARDP	sp|A1BAL4|MURC_PARDP	17	17	17	1	17	17	17	41.5	41.5	41.5	50864	475	475	15.1	7								4	4	15	24	11	15	12	19	111	0	140390	104	135870	104	134020	104	81828	103	124400	104	85540	103	117700	104	125340
>sp|A1BAL5|MURG_PARDP UDP-N-acetylglucosamine--N-acetylmuramyl-(pentapeptide) pyrophosphoryl-undecaprenol N-acetylglucosamine transferase OS=Paracoccus denitrificans (strain Pd 1222) GN=murG PE=3 SV=1	sp|A1BAL5|MURG_PARDP	sp|A1BAL5|MURG_PARDP	12	12	12	1	12	12	12	38.1	38.1	38.1	37596	362	362	13									9	3	12	14				1	39	2.3342e-139	38319	36	51927	35	41291	36	32474	35	39892	36	30156	36	36421	36	50525
>sp|A1BAL9|META_PARDP Homoserine O-succinyltransferase OS=Paracoccus denitrificans (strain Pd 1222) GN=metA PE=3 SV=1	sp|A1BAL9|META_PARDP	sp|A1BAL9|META_PARDP	7	7	7	1	7	7	7	25.3	25.3	25.3	35551	308	308	14.4	1								7	3	9	1		10		5	36	6.8917e-61	34869	30	38784	28	37976	31	29248	29	36850	29	34063	30	44872	31	49817
>sp|A1BAM3|PROA_PARDP Gamma-glutamyl phosphate reductase OS=Paracoccus denitrificans (strain Pd 1222) GN=proA PE=3 SV=1	sp|A1BAM3|PROA_PARDP	sp|A1BAM3|PROA_PARDP	27	27	27	1	27	27	27	74	74	74	44706	423	423	15.2	2							1	5	10	13	31	9	16	9	15	111	0	113450	103	113110	104	116330	105	78773	103	97231	104	71811	101	118510	104	107490
>sp|A1BAN1|UBIE_PARDP Ubiquinone/menaquinone biosynthesis methyltransferase ubiE OS=Paracoccus denitrificans (strain Pd 1222) GN=ubiE PE=3 SV=1	sp|A1BAN1|UBIE_PARDP	sp|A1BAN1|UBIE_PARDP	18	18	18	1	18	18	18	75.6	75.6	75.6	28239	250	250	15.2	1			1						5	5	7	1	19		5	44	1.9117e-89	49222	41	60600	41	44259	40	35523	40	49924	41	39159	41	48696	41	54391
>sp|A1BAN2|FPG_PARDP Formamidopyrimidine-DNA glycosylase OS=Paracoccus denitrificans (strain Pd 1222) GN=mutM PE=3 SV=1	sp|A1BAN2|FPG_PARDP	sp|A1BAN2|FPG_PARDP	9	9	9	1	9	9	9	40.2	40.2	40.2	30669	281	281	13.7										3	4	5		2			14	1.1911e-37	6593.9	12	7516.2	12	7893.8	12	6920.6	12	7221.3	12	6702.7	12	9796	12	11651
>sp|A1BAN4|RS20_PARDP 30S ribosomal protein S20 OS=Paracoccus denitrificans (strain Pd 1222) GN=rpsT PE=3 SV=1	sp|A1BAN4|RS20_PARDP	sp|A1BAN4|RS20_PARDP	4	4	4	1	4	4	4	38.2	38.2	38.2	98964	89	89	17.2	1			1								12		3		18	35	1.0516e-103	42964	32	59918	32	51493	32	30270	32	60187	32	26086	31	34181	32	73064
>sp|A1BB44|Y4677_PARDP PKHD-type hydroxylase Pden_4677 OS=Paracoccus denitrificans (strain Pd 1222) GN=Pden_4677 PE=3 SV=1	sp|A1BB44|Y4677_PARDP	sp|A1BB44|Y4677_PARDP	5	5	5	1	5	5	5	16.7	16.7	16.7	25324	227	227	17.1												3		3	1	2	9	1.777e-21	10634	8	10595	8	18224	8	11354	8	9930.1	8	10391	8	19648	8	17905
>sp|A1BB78|MINE_PARDP Cell division topological specificity factor OS=Paracoccus denitrificans (strain Pd 1222) GN=minE PE=3 SV=1	sp|A1BB78|MINE_PARDP	sp|A1BB78|MINE_PARDP	8	8	8	1	8	8	8	86.5	86.5	86.5	10.21	89	89	14.3	2			1					9	1	4	15		9		8	49	1.3433e-47	46321	44	40370	43	43541	43	27625	44	35148	44	35629	44	69277	44	88580
>sp|A1BBD2|DCTA_PARDP C4-dicarboxylate transport protein OS=Paracoccus denitrificans (strain Pd 1222) GN=dctA PE=3 SV=1	sp|A1BBD2|DCTA_PARDP	sp|A1BBD2|DCTA_PARDP	5	5	5	1	5	5	5	13.2	13.2	13.2	47538	455	455	16.1	1								2	1	3	4	4		8	6	29	2.5111e-213	25459	27	23407	26	31662	27	20124	26	23872	27	16738	26	27333	26	37287
>sp|A1BC20|SSUB2_PARDP Aliphatic sulfonates import ATP-binding protein SsuB 2 OS=Paracoccus denitrificans (strain Pd 1222) GN=ssuB2 PE=3 SV=1	sp|A1BC20|SSUB2_PARDP	sp|A1BC20|SSUB2_PARDP	13	13	13	1	13	13	13	67.8	67.8	67.8	26785	245	245	14.5											14	25	1	8		2	50	5.3371e-222	26234	46	26995	47	49871	47	54292	47	23594	47	18960	46	81280	47	118090
>sp|P43089|HEM1_PARDP 5-aminolevulinate synthase OS=Paracoccus denitrificans (strain Pd 1222) GN=hemA PE=3 SV=2	sp|P43089|HEM1_PARDP	sp|P43089|HEM1_PARDP	4	4	4	1	4	4	4	11.7	11.7	11.7	44559	409	409	14.3									3			2	1	2	1		9	1.5933e-19	8726.1	8	11496	8	7544.9	8	7149.1	8	9496.7	8	6857.1	8	6854.8	8	9304.1
>sp|P52218|CCMA_PARDP Cytochrome c biogenesis ATP-binding export protein CcmA OS=Paracoccus denitrificans (strain Pd 1222) GN=ccmA PE=1 SV=2	sp|P52218|CCMA_PARDP	sp|P52218|CCMA_PARDP	4	4	4	1	4	4	4	19	19	19	22168	210	210	12.2									4	2	2	2					10	1.866e-10	5579.3	9	7568.2	9	7848.3	9	4760.9	9	6179.6	9	5959.5	9	8628.6	9	12407
>sp|P52220|CCMC_PARDP Heme exporter protein C OS=Paracoccus denitrificans (strain Pd 1222) GN=ccmC PE=3 SV=2	sp|P52220|CCMC_PARDP	sp|P52220|CCMC_PARDP	2	2	2	1	2	2	2	7.1	7.1	7.1	26922	241	241	13.3										2	2		2				6	0.00014916	7223.7	6	5133.1	6	5556.6	6	2820.2	6	4871.8	6	3284.6	6	3818.8	6	2845.2
>sp|P52221|CCMD_PARDP Heme exporter protein D OS=Paracoccus denitrificans (strain Pd 1222) GN=ccmD PE=3 SV=1	sp|P52221|CCMD_PARDP	sp|P52221|CCMD_PARDP	2	2	2	1	2	2	2	17	17	17	50959	47	47	18.5														2	1	1	4	0.00060287	11366	4	11430	4	12798	4	7691.6	4	11671	4	4492.3	4	11028	4	10543
>sp|P52236|CCMG_PARDP Thiol:disulfide interchange protein DsbE homolog OS=Paracoccus denitrificans (strain Pd 1222) GN=ccmG PE=3 SV=2	sp|P52236|CCMG_PARDP	sp|P52236|CCMG_PARDP	6	6	6	1	6	6	6	39.1	39.1	39.1	19361	179	179	15.1									1		4	3		5		1	14	3.2873e-73	11094	13	13225	13	14748	13	8901.2	13	11952	13	10515	13	18025	13	16067
>sp|Q51664|NORQ_PARDP Protein NorQ OS=Paracoccus denitrificans (strain Pd 1222) GN=norQ PE=3 SV=2	sp|Q51664|NORQ_PARDP	sp|Q51664|NORQ_PARDP	3	3	3	1	3	3	3	11.5	11.5	11.5	29413	270	270	14.5											1	2		1			4	4.8997e-05	1948.4	2	2139.7	2	1538.7	2	2018.8	2	2111.2	2	1434.9	2	2222.7	2	2183.5
>sp|Q51676|HEMN_PARDP Oxygen-independent coproporphyrinogen-III oxidase OS=Paracoccus denitrificans (strain Pd 1222) GN=hemN PE=3 SV=1	sp|Q51676|HEMN_PARDP	sp|Q51676|HEMN_PARDP	4	4	4	1	4	4	4	7.8	7.8	7.8	49847	451	451	14.2									1		1	2	3	1			8	3.7709e-23	14528	7	6770.2	7	1987.9	7	2456.7	7	8752.7	6	7663.2	7	2291.8	7	2392.4
>sp|Q51687|HIS8_PARDP Histidinol-phosphate aminotransferase OS=Paracoccus denitrificans (strain Pd 1222) GN=hisC PE=3 SV=2	sp|Q51687|HIS8_PARDP	sp|Q51687|HIS8_PARDP	18	18	18	1	18	18	18	46.3	46.3	46.3	39582	367	367	13.9							1	1	9	10	11	23	3	11	1	3	73	5.6017e-98	78589	68	88316	68	68395	68	57748	67	80750	68	62639	67	69633	68	86048
>tr|A1AXX4|A1AXX4_PARDP Uncharacterized protein OS=Paracoccus denitrificans (strain Pd 1222) GN=Pden_0001 PE=4 SV=1	tr|A1AXX4|A1AXX4_PARDP	tr|A1AXX4|A1AXX4_PARDP	2	2	2	1	2	2	2	21.6	21.6	21.6	16995	148	148	13.8										1	2			1			4	9.3487e-06	2264.6	4	2087.9	3	2796.3	3	1448.3	3	2080.6	3	1356.9	3	1516.5	4	1960.8
>tr|A1AXX5|A1AXX5_PARDP Transcription termination factor Rho OS=Paracoccus denitrificans (strain Pd 1222) GN=rho PE=3 SV=1	tr|A1AXX5|A1AXX5_PARDP	tr|A1AXX5|A1AXX5_PARDP	31	31	31	1	31	31	31	74.4	74.4	74.4	48683	434	434	15.4	6	1	1	1						4	13	30	20	24	24	16	140	0	181840	131	173970	132	136180	133	79156	130	158460	131	117820	126	118840	132	122620
>tr|A1AXX9|A1AXX9_PARDP Cobyrinic acid a,c-diamide synthase OS=Paracoccus denitrificans (strain Pd 1222) GN=Pden_0006 PE=4 SV=1	tr|A1AXX9|A1AXX9_PARDP	tr|A1AXX9|A1AXX9_PARDP	12	12	12	1	12	12	12	58.1	58.1	58.1	28062	258	258	13.9				1			1	1	4	7	11	17		12		2	56	2.1513e-217	65663	55	72330	55	65903	55	52583	55	65910	55	61978	55	79384	55	95241
>tr|A1AXY0|A1AXY0_PARDP ParB-like partition protein OS=Paracoccus denitrificans (strain Pd 1222) GN=Pden_0007 PE=4 SV=1	tr|A1AXY0|A1AXY0_PARDP	tr|A1AXY0|A1AXY0_PARDP	20	20	20	1	20	20	20	68.8	68.8	68.8	32538	292	292	15.2	1								1	3	12	15		29		4	65	0	51917	60	60973	60	51108	60	47778	60	58260	60	55146	60	69041	60	103340
>tr|A1AXY1|A1AXY1_PARDP Protein GrpE OS=Paracoccus denitrificans (strain Pd 1222) GN=grpE PE=3 SV=1	tr|A1AXY1|A1AXY1_PARDP	tr|A1AXY1|A1AXY1_PARDP	8	8	8	1	8	8	8	39.7	39.7	39.7	19604	179	179	15				1						8	5	13		17		4	48	4.7861e-88	56076	41	54679	42	54832	43	32210	41	43173	43	26299	39	58292	43	42376
>tr|A1AXY2|A1AXY2_PARDP Heat-inducible transcription repressor hrcA OS=Paracoccus denitrificans (strain Pd 1222) GN=hrcA PE=3 SV=1	tr|A1AXY2|A1AXY2_PARDP	tr|A1AXY2|A1AXY2_PARDP	11	11	11	1	11	11	11	36.5	36.5	36.5	38405	351	351	12.6									15	7	10	9		3			44	2.9603e-78	32097	42	41366	42	39951	42	36622	42	33832	42	26628	42	45580	42	54730
>tr|A1AXY3|A1AXY3_PARDP Ribonuclease PH OS=Paracoccus denitrificans (strain Pd 1222) GN=rph PE=3 SV=1	tr|A1AXY3|A1AXY3_PARDP	tr|A1AXY3|A1AXY3_PARDP	5	5	5	1	5	5	5	29	29	29	25563	241	241	13.8				1					5	8	10	28	7	10			69	3.3901e-151	54245	65	57925	65	47209	65	36472	65	56180	65	50174	65	55853	65	67368
>tr|A1AXY4|A1AXY4_PARDP Non-canonical purine NTP pyrophosphatase OS=Paracoccus denitrificans (strain Pd 1222) GN=Pden_0011 PE=3 SV=1	tr|A1AXY4|A1AXY4_PARDP	tr|A1AXY4|A1AXY4_PARDP	7	7	7	1	7	7	7	43.3	43.3	43.3	22.07	201	201	15.9				1						4	4	13		4		12	38	7.2162e-115	35718	31	40315	31	30019	30	24010	31	38000	30	30775	31	36176	31	45152
>tr|A1AXY5|A1AXY5_PARDP Endoribonuclease L-PSP OS=Paracoccus denitrificans (strain Pd 1222) GN=Pden_0012 PE=4 SV=1	tr|A1AXY5|A1AXY5_PARDP	tr|A1AXY5|A1AXY5_PARDP	6	6	6	1	6	6	6	72.6	72.6	72.6	13165	124	124	14.5				1					2	6	8	2		3		6	28	1.5887e-115	21857	26	21238	25	21975	24	11487	24	18325	25	13906	25	21328	24	30251
>tr|A1AXY6|A1AXY6_PARDP Putative oxygen-independent coproporphyrinogen III oxidase OS=Paracoccus denitrificans (strain Pd 1222) GN=Pden_0013 PE=4 SV=1	tr|A1AXY6|A1AXY6_PARDP	tr|A1AXY6|A1AXY6_PARDP	10	10	10	1	10	10	10	28.4	28.4	28.4	42.76	394	394	14									3	4	1	7		4	1		20	4.7091e-64	18937	15	21753	14	14751	15	12707	15	22202	15	21316	15	15061	15	19228
>tr|A1AXY9|A1AXY9_PARDP Alcohol dehydrogenase GroES domain protein OS=Paracoccus denitrificans (strain Pd 1222) GN=Pden_0016 PE=3 SV=1	tr|A1AXY9|A1AXY9_PARDP	tr|A1AXY9|A1AXY9_PARDP	13	13	13	1	13	13	13	46.1	46.1	46.1	39919	375	375	15.1									5	5	3	10	5	13	4	2	47	2.2826e-145	53488	47	53228	46	40454	47	28859	46	49774	46	40923	46	44069	47	39777
>tr|A1AXZ0|A1AXZ0_PARDP ATP-dependent Clp protease proteolytic subunit OS=Paracoccus denitrificans (strain Pd 1222) GN=clpP PE=3 SV=1	tr|A1AXZ0|A1AXZ0_PARDP	tr|A1AXZ0|A1AXZ0_PARDP	10	10	10	1	10	10	10	55.9	55.9	55.9	23416	211	211	15.1	2								7	14	11	20	2	23	1	16	96	0	80770	92	87948	92	88998	92	70080	91	85180	92	82875	90	116510	92	118830
>tr|A1AXZ1|A1AXZ1_PARDP GCN5-related N-acetyltransferase OS=Paracoccus denitrificans (strain Pd 1222) GN=Pden_0018 PE=4 SV=1	tr|A1AXZ1|A1AXZ1_PARDP	tr|A1AXZ1|A1AXZ1_PARDP	6	6	6	1	6	6	6	35.8	35.8	35.8	18.76	173	173	16.3												4		6		1	11	8.4533e-78	8680.1	9	10317	9	12283	9	6543.9	9	8338.8	9	8470.4	9	13339	9	11622
>tr|A1AXZ3|A1AXZ3_PARDP Pyrrolo-quinoline quinone OS=Paracoccus denitrificans (strain Pd 1222) GN=Pden_0020 PE=4 SV=1	tr|A1AXZ3|A1AXZ3_PARDP	tr|A1AXZ3|A1AXZ3_PARDP	5	5	5	1	5	5	5	9	9	9	65013	600	600	12.7									6	7	4				1	1	19	1.15e-36	19877	19	22194	19	10282	19	9461.9	19	26963	19	25521	19	17885	19	22216
>tr|A1AXZ7|A1AXZ7_PARDP Uncharacterized protein OS=Paracoccus denitrificans (strain Pd 1222) GN=Pden_0024 PE=4 SV=1	tr|A1AXZ7|A1AXZ7_PARDP	tr|A1AXZ7|A1AXZ7_PARDP	2	2	2	1	2	2	2	16.4	16.4	16.4	19775	183	183	15.7											2					1	3	5.5314e-58	1079.4	2	1144.7	2	2277.6	2	1614.8	2	1004.4	2	939.28	2	3676.3	2	2771.8
>tr|A1AY00|A1AY00_PARDP 40-residue YVTN family beta-propeller repeat protein OS=Paracoccus denitrificans (strain Pd 1222) GN=Pden_0027 PE=4 SV=1	tr|A1AY00|A1AY00_PARDP	tr|A1AY00|A1AY00_PARDP	2	2	2	1	2	2	2	7.1	7.1	7.1	34573	323	323	12									2	2	2						6	1.1433e-14	5713.7	6	6475.4	6	4427.3	6	5512.8	6	6002.7	6	4125.8	6	9093	6	8719.5
>tr|A1AY01|A1AY01_PARDP Uncharacterized protein OS=Paracoccus denitrificans (strain Pd 1222) GN=Pden_0028 PE=4 SV=1	tr|A1AY01|A1AY01_PARDP	tr|A1AY01|A1AY01_PARDP	1	1	1	1	1	1	1	5.8	5.8	5.8	19701	189	189	11.4									3	2							5	2.4232e-13	4706.2	5	5330.2	5	5139.1	5	2916	5	4392.1	5	3193.7	5	5077.4	5	4792.8
>tr|A1AY04|A1AY04_PARDP Uncharacterized protein OS=Paracoccus denitrificans (strain Pd 1222) GN=Pden_0031 PE=4 SV=1	tr|A1AY04|A1AY04_PARDP	tr|A1AY04|A1AY04_PARDP	1	1	1	1	1	1	1	7.1	7.1	7.1	21871	196	196	17														1			1	5.3042e-09	422.64	1	408.97	1	483.88	1	436.66	1	459.06	1	713.26	1	958.34	1	1051.1
>tr|A1AY05|A1AY05_PARDP Molybdenum cofactor guanylyltransferase OS=Paracoccus denitrificans (strain Pd 1222) GN=mobA PE=3 SV=1	tr|A1AY05|A1AY05_PARDP	tr|A1AY05|A1AY05_PARDP	6	6	6	1	6	6	6	38	38	38	20688	200	200	13.2									4		3	3		2			12	1.3604e-58	5911.9	9	7039.5	9	8381.7	9	6200.4	9	6612.4	9	8123.2	9	10609	9	10401
>tr|A1AY06|A1AY06_PARDP Binding-protein-dependent transport systems inner membrane component OS=Paracoccus denitrificans (strain Pd 1222) GN=Pden_0033 PE=3 SV=1	tr|A1AY06|A1AY06_PARDP	tr|A1AY06|A1AY06_PARDP	2	2	2	1	2	2	2	11.9	11.9	11.9	25.89	243	243	14										1			2				3	1.5521e-05	2941.1	3	2459.4	3	5126.9	3	2273	3	2689	3	1901.2	3	2647.4	3	3286.3
>tr|A1AY07|A1AY07_PARDP ABC transporter related protein OS=Paracoccus denitrificans (strain Pd 1222) GN=Pden_0034 PE=3 SV=1	tr|A1AY07|A1AY07_PARDP	tr|A1AY07|A1AY07_PARDP	10	10	10	1	10	10	10	51.6	51.6	51.6	26819	252	252	15.2										5	7	16		10		6	44	1.0792e-160	34266	40	40964	40	44959	40	39651	40	38144	40	38940	40	62161	40	87455
>tr|A1AY08|A1AY08_PARDP Transcriptional activator, TenA family OS=Paracoccus denitrificans (strain Pd 1222) GN=Pden_0035 PE=4 SV=1	tr|A1AY08|A1AY08_PARDP	tr|A1AY08|A1AY08_PARDP	15	15	15	1	15	15	15	69.6	69.6	69.6	24.89	224	224	14	3			1					5	14	12	20	8	21		5	89	7.1748e-133	80095	82	87315	82	123410	82	100510	82	82271	82	54461	82	145400	83	195420
>tr|A1AY09|A1AY09_PARDP NlpA lipoprotein OS=Paracoccus denitrificans (strain Pd 1222) GN=Pden_0036 PE=4 SV=1	tr|A1AY09|A1AY09_PARDP	tr|A1AY09|A1AY09_PARDP	14	14	14	1	14	14	14	50.8	50.8	50.8	35154	323	323	16.8	1								6	1	2	26	5	25	5	31	102	2.466e-160	66422	98	71201	98	94355	98	71176	97	66328	96	65555	97	129470	98	157970
>tr|A1AY10|A1AY10_PARDP UBA/THIF-type NAD/FAD binding protein OS=Paracoccus denitrificans (strain Pd 1222) GN=Pden_0037 PE=4 SV=1	tr|A1AY10|A1AY10_PARDP	tr|A1AY10|A1AY10_PARDP	14	14	14	1	14	14	14	53.1	53.1	53.1	33496	320	320	14.3				2					8	4	8	17	6	16	2	2	65	7.8071e-276	46294	62	53344	62	83214	62	58507	60	49080	62	37875	62	89271	62	106510
>tr|A1AY11|A1AY11_PARDP Thiamine-phosphate diphosphorylase OS=Paracoccus denitrificans (strain Pd 1222) GN=Pden_0038 PE=4 SV=1	tr|A1AY11|A1AY11_PARDP	tr|A1AY11|A1AY11_PARDP	12	12	12	1	12	12	12	51	51	51	22145	198	198	15	2								20	11	5	13		17	3	20	91	6.2678e-161	65115	86	69539	86	92919	87	69304	87	61502	85	46843	83	126130	87	116210
>tr|A1AY13|A1AY13_PARDP Thiamine biosynthesis protein ThiS OS=Paracoccus denitrificans (strain Pd 1222) GN=Pden_0040 PE=4 SV=1	tr|A1AY13|A1AY13_PARDP	tr|A1AY13|A1AY13_PARDP	2	2	2	1	2	2	2	52.3	52.3	52.3	64313	65	65	16.9											5	3		9	1	6	24	4.3303e-23	7637.7	22	6046.7	21	9285.1	22	6044.2	21	6006.3	22	2977.6	20	9943.1	22	11685
>tr|A1AY14|A1AY14_PARDP Glycine oxidase OS=Paracoccus denitrificans (strain Pd 1222) GN=Pden_0041 PE=4 SV=1	tr|A1AY14|A1AY14_PARDP	tr|A1AY14|A1AY14_PARDP	22	22	22	1	22	22	22	72.3	72.3	72.3	35467	325	325	14.6	1			1					14	19	35	28	9	38	3	14	162	0	118100	157	129510	155	179990	157	140210	156	121600	155	111290	155	228850	157	252500
>tr|A1AY15|A1AY15_PARDP Hydroxymethylpyrimidine kinase / phosphomethylpyrimidine kinase OS=Paracoccus denitrificans (strain Pd 1222) GN=Pden_0042 PE=4 SV=1	tr|A1AY15|A1AY15_PARDP	tr|A1AY15|A1AY15_PARDP	11	11	11	1	11	11	11	54.9	54.9	54.9	29197	284	284	15.2	2								8	4	11	10	3	19	3	12	72	4.8259e-249	42017	67	44047	65	60309	66	51868	66	45920	66	39229	67	76802	69	98957
>tr|A1AY16|A1AY16_PARDP HAD-superfamily hydrolase, subfamily IA, variant 3 OS=Paracoccus denitrificans (strain Pd 1222) GN=Pden_0043 PE=4 SV=1	tr|A1AY16|A1AY16_PARDP	tr|A1AY16|A1AY16_PARDP	7	7	7	1	7	7	7	52.5	52.5	52.5	21537	200	200	15.6									1		2	4		8		1	16	1.905e-142	13611	14	15511	14	15747	14	10077	13	13981	14	11631	14	18084	14	18346
>tr|A1AY18|A1AY18_PARDP 3-dehydroquinate dehydratase OS=Paracoccus denitrificans (strain Pd 1222) GN=aroQ PE=3 SV=1	tr|A1AY18|A1AY18_PARDP	tr|A1AY18|A1AY18_PARDP	1	1	1	1	1	1	1	10.4	10.4	10.4	15662	144	144	14												1					1	6.3446e-15	579.41	1	618.09	1	819	1	397.66	1	523.26	1	254.94	1	878.08	1	907.36
>tr|A1AY19|A1AY19_PARDP Two component transcriptional regulator, winged helix family OS=Paracoccus denitrificans (strain Pd 1222) GN=Pden_0046 PE=4 SV=1	tr|A1AY19|A1AY19_PARDP	tr|A1AY19|A1AY19_PARDP	5	5	5	1	5	5	5	28.8	28.8	28.8	25782	233	233	13.4									3	3	6	7	2	2			23	5.7669e-104	15868	19	17599	19	18129	19	14993	19	16340	19	18164	19	23835	19	35790
>tr|A1AY20|A1AY20_PARDP PAS/PAC sensor hybrid histidine kinase OS=Paracoccus denitrificans (strain Pd 1222) GN=Pden_0047 PE=4 SV=1	tr|A1AY20|A1AY20_PARDP	tr|A1AY20|A1AY20_PARDP	9	9	9	1	9	9	9	14.9	14.9	14.9	67743	626	626	14.4											4	3	4		1		12	3.019e-29	13096	10	13028	10	16257	10	10089	10	11901	10	5664.1	10	15260	10	7029.6
>tr|A1AY25|A1AY25_PARDP Amino acid/amide ABC transporter substrate-binding protein, HAAT family OS=Paracoccus denitrificans (strain Pd 1222) GN=Pden_0052 PE=4 SV=1	tr|A1AY25|A1AY25_PARDP	tr|A1AY25|A1AY25_PARDP	6	6	6	1	6	6	6	18.3	18.3	18.3	46269	426	426	18.4												1		4		4	9	5.9614e-19	8739.5	6	12921	6	10397	6	10955	6	13018	6	10727	6	13536	6	17056
>tr|A1AY29|A1AY29_PARDP N-formylglutamate amidohydrolase OS=Paracoccus denitrificans (strain Pd 1222) GN=Pden_0056 PE=4 SV=1	tr|A1AY29|A1AY29_PARDP	tr|A1AY29|A1AY29_PARDP	8	8	8	1	8	8	8	25.4	25.4	25.4	31886	287	287	13.1									4		8	2				1	15	5.7657e-39	8180.7	12	8606.2	12	10716	12	10610	12	7995.9	12	6362.2	12	16656	12	29292
>tr|A1AY30|A1AY30_PARDP SPFH domain, Band 7 family protein OS=Paracoccus denitrificans (strain Pd 1222) GN=Pden_0057 PE=4 SV=1	tr|A1AY30|A1AY30_PARDP	tr|A1AY30|A1AY30_PARDP	15	15	15	1	15	15	15	58.3	58.3	58.3	32336	295	295	14.6		1								4	6	7	9	6	4		37	5.8749e-247	27854	32	29692	34	36946	32	26458	30	29329	33	19370	33	37034	33	28851
>tr|A1AY31|A1AY31_PARDP NUDIX hydrolase OS=Paracoccus denitrificans (strain Pd 1222) GN=Pden_0058 PE=3 SV=1	tr|A1AY31|A1AY31_PARDP	tr|A1AY31|A1AY31_PARDP	1	1	1	1	1	1	1	4.9	4.9	4.9	19769	183	183	13											2						2	0.0098248	1982	2	1521.9	2	2082.7	2	980.52	2	1446.3	2	885.63	2	1344.9	2	1502.7
>tr|A1AY32|A1AY32_PARDP Glutathione S-transferase, N-terminal domain OS=Paracoccus denitrificans (strain Pd 1222) GN=Pden_0059 PE=4 SV=1	tr|A1AY32|A1AY32_PARDP	tr|A1AY32|A1AY32_PARDP	3	3	3	1	3	3	3	16.3	16.3	16.3	23212	209	209	14.1										1		5	3				9	2.3584e-08	2920.7	6	6233	7	7455.1	7	5598.2	7	5662.4	7	4347.9	7	8728.6	7	9049.2
>tr|A1AY33|A1AY33_PARDP Orotidine 5-phosphate decarboxylase OS=Paracoccus denitrificans (strain Pd 1222) GN=pyrF PE=3 SV=1	tr|A1AY33|A1AY33_PARDP	tr|A1AY33|A1AY33_PARDP	16	16	16	1	16	16	16	80.8	80.8	80.8	23992	234	234	14.4	4								9	14	10	26	3	24		12	102	6.9313e-278	66179	85	73867	84	72244	85	65226	85	71420	85	64679	85	97405	85	120900
>tr|A1AY35|A1AY35_PARDP ATPase AAA-2 domain protein OS=Paracoccus denitrificans (strain Pd 1222) GN=Pden_0062 PE=3 SV=1	tr|A1AY35|A1AY35_PARDP	tr|A1AY35|A1AY35_PARDP	52	52	51	1	52	52	51	67.5	67.5	66.1	96244	875	875	15.1	3									19	19	1	33	3	36		114	0	79149	104	71936	104	171890	106	103360	104	70743	103	40486	101	165270	104	112090
>tr|A1AY36|A1AY36_PARDP Sulfoxide reductase catalytic subunit YedY OS=Paracoccus denitrificans (strain Pd 1222) GN=yedY PE=3 SV=1	tr|A1AY36|A1AY36_PARDP	tr|A1AY36|A1AY36_PARDP	3	3	3	1	3	3	3	9.1	9.1	9.1	32883	298	298	15.2									3		1			2		2	8	3.4796e-14	4009.6	5	5249.5	5	6250.5	5	6370.8	5	5363.7	5	4879.4	5	6452.9	5	9395
>tr|A1AY41|A1AY41_PARDP Transposase IS66 OS=Paracoccus denitrificans (strain Pd 1222) GN=Pden_0068 PE=4 SV=1	tr|A1AY41|A1AY41_PARDP	tr|A1AY41|A1AY41_PARDP	3	3	3	1	3	3	3	6.6	6.6	6.6	60356	542	542	14.6	1													2	2		5	0.22865	7360.7	5	7781.3	5	8860.6	5	5008.1	5	7519.3	5	3860.1	5	6810.4	5	5858.2
>tr|A1AY45|A1AY45_PARDP CHAD domain containing protein OS=Paracoccus denitrificans (strain Pd 1222) GN=Pden_0072 PE=4 SV=1	tr|A1AY45|A1AY45_PARDP	tr|A1AY45|A1AY45_PARDP	23	23	23	1	23	23	23	53.7	53.7	53.7	56378	505	505	14.1	1								11	12	19	6	9	6	8	4	76	1.312e-300	86661	71	92771	71	78858	71	45872	71	81316	71	63064	71	69451	71	60439
>tr|A1AY46|A1AY46_PARDP Cobyrinic acid a,c-diamide synthase OS=Paracoccus denitrificans (strain Pd 1222) GN=Pden_0073 PE=4 SV=1	tr|A1AY46|A1AY46_PARDP	tr|A1AY46|A1AY46_PARDP	10	10	10	1	10	10	10	48.6	48.6	48.6	27.35	249	249	13.9									6	3	18	5	2	5		3	42	2.8206e-211	30174	36	32018	35	27838	34	21979	35	29795	35	33713	36	40774	36	60711
>tr|A1AY47|A1AY47_PARDP Adenylate cyclase OS=Paracoccus denitrificans (strain Pd 1222) GN=Pden_0074 PE=4 SV=1	tr|A1AY47|A1AY47_PARDP	tr|A1AY47|A1AY47_PARDP	8	8	8	1	8	8	8	51.7	51.7	51.7	16774	151	151	14	1								2	2	4	7		4		2	22	1.8614e-126	25320	19	23702	18	21281	18	11034	18	18475	18	17561	19	23412	19	20432
>tr|A1AY52|A1AY52_PARDP Two component transcriptional regulator, winged helix family OS=Paracoccus denitrificans (strain Pd 1222) GN=Pden_0079 PE=4 SV=1	tr|A1AY52|A1AY52_PARDP	tr|A1AY52|A1AY52_PARDP	2	2	2	1	2	2	2	8.8	8.8	8.8	26.46	238	238	11.8									3		2						5	8.9118e-17	3045.9	5	3362.2	5	3555.6	5	2942.6	5	2598.4	5	1989.6	5	4131.9	5	2854.4
>tr|A1AY60|A1AY60_PARDP Acylneuraminate cytidylyltransferase OS=Paracoccus denitrificans (strain Pd 1222) GN=Pden_0087 PE=4 SV=1	tr|A1AY60|A1AY60_PARDP	tr|A1AY60|A1AY60_PARDP	10	10	10	1	10	10	10	49.6	49.6	49.6	25.63	236	236	13.9	1								18	12	12	25	4	11	1	8	92	3.0305e-267	95536	82	106860	82	84200	82	64367	82	93489	82	74292	81	95442	82	118380
>tr|A1AY61|A1AY61_PARDP Flagellin modification protein FlmD OS=Paracoccus denitrificans (strain Pd 1222) GN=Pden_0088 PE=4 SV=1	tr|A1AY61|A1AY61_PARDP	tr|A1AY61|A1AY61_PARDP	16	16	16	1	16	16	16	54	54	54	37854	348	348	14.4									4	12	11	13	8	16	2	1	67	3.692e-198	62511	60	65862	62	58647	63	42895	62	61765	61	46022	61	61731	60	63464
>tr|A1AY62|A1AY62_PARDP Uncharacterized protein OS=Paracoccus denitrificans (strain Pd 1222) GN=Pden_0089 PE=4 SV=1	tr|A1AY62|A1AY62_PARDP	tr|A1AY62|A1AY62_PARDP	23	23	23	1	23	23	23	51.5	51.5	51.5	49996	443	443	14.1				1				1	48	32	35	53	36	52	11	5	274	0	277580	240	260320	240	243970	239	151480	238	212750	239	159620	237	216080	239	255450
>tr|A1AY63|A1AY63_PARDP Uncharacterized protein OS=Paracoccus denitrificans (strain Pd 1222) GN=Pden_0090 PE=4 SV=1	tr|A1AY63|A1AY63_PARDP	tr|A1AY63|A1AY63_PARDP	15	15	15	1	15	15	15	69.2	69.2	69.2	29604	266	266	13.7	5			1					41	64	72	48	3	45	5	22	306	0	184790	263	205600	265	195840	267	143760	263	177840	264	154370	264	228720	268	315840
>tr|A1AY66|A1AY66_PARDP Polysaccharide biosynthesis protein CapD OS=Paracoccus denitrificans (strain Pd 1222) GN=Pden_0093 PE=4 SV=1	tr|A1AY66|A1AY66_PARDP	tr|A1AY66|A1AY66_PARDP	30	30	30	1	30	30	30	81.7	81.7	81.7	37068	333	333	15.1	19	4	2	5			1	1	44	59	50	32	10	84	24	111	446	0	439630	417	497990	417	516280	415	401220	417	419600	416	339370	416	521780	414	611030
>tr|A1AY73|A1AY73_PARDP Plasmid mobilization system relaxase OS=Paracoccus denitrificans (strain Pd 1222) GN=Pden_0100 PE=4 SV=1	tr|A1AY73|A1AY73_PARDP	tr|A1AY73|A1AY73_PARDP	3	3	3	1	3	3	3	2.9	2.9	2.9	110.96	998	998	15.7												3		4			7	0.43685	4718.1	6	5643.8	6	6028.1	6	5362.4	6	5831.6	6	6055.9	6	8599.6	6	17078
>tr|A1AY76|A1AY76_PARDP Uncharacterized protein OS=Paracoccus denitrificans (strain Pd 1222) GN=Pden_0103 PE=4 SV=1	tr|A1AY76|A1AY76_PARDP	tr|A1AY76|A1AY76_PARDP	1	1	1	1	1	1	1	8	8	8	17629	163	163	11.7									2		1						3	1.1455e-37	5158.5	3	4471.8	3	5493.9	3	2192.2	3	3487.9	3	2374.2	3	4348.5	3	4083.9
>tr|A1AY77|A1AY77_PARDP Uncharacterized protein OS=Paracoccus denitrificans (strain Pd 1222) GN=Pden_0104 PE=4 SV=1	tr|A1AY77|A1AY77_PARDP	tr|A1AY77|A1AY77_PARDP	4	4	4	1	4	4	4	48.8	48.8	48.8	93536	86	86	15.6											2	6		11			19	9.4263e-43	6938.4	16	6832.6	16	8047.2	16	7852.8	16	8057.8	16	6578.4	16	13690	16	69797
>tr|A1AY84|A1AY84_PARDP Uncharacterized protein OS=Paracoccus denitrificans (strain Pd 1222) GN=Pden_0111 PE=4 SV=1	tr|A1AY84|A1AY84_PARDP	tr|A1AY84|A1AY84_PARDP	8	8	8	1	8	8	8	25.9	25.9	25.9	34279	301	301	14.9										4	1		6		3		14	1.0229e-54	13781	11	13183	11	15189	11	8581.5	11	12839	11	9438.8	11	11418	11	10495
>tr|A1AY85|A1AY85_PARDP Uncharacterized protein OS=Paracoccus denitrificans (strain Pd 1222) GN=Pden_0112 PE=4 SV=1	tr|A1AY85|A1AY85_PARDP	tr|A1AY85|A1AY85_PARDP	9	9	9	1	9	9	9	21.3	21.3	21.3	54477	478	478	13.3									3	6	6	5	6	1			27	9.4553e-125	39878	26	40177	26	34378	26	18992	26	34807	26	19756	26	25332	25	25037
>tr|A1AY86|A1AY86_PARDP TIR protein OS=Paracoccus denitrificans (strain Pd 1222) GN=Pden_0113 PE=1 SV=1	tr|A1AY86|A1AY86_PARDP	tr|A1AY86|A1AY86_PARDP	7	7	7	1	7	7	7	26.8	26.8	26.8	32901	299	299	16.4											2	3		1		3	9	9.4356e-18	7039.1	8	7981.5	8	7843.7	8	6696.7	7	7397.6	8	6744.5	8	10390	8	10265
>tr|A1AY87|A1AY87_PARDP SH3, type 3 domain protein OS=Paracoccus denitrificans (strain Pd 1222) GN=Pden_0114 PE=4 SV=1	tr|A1AY87|A1AY87_PARDP	tr|A1AY87|A1AY87_PARDP	3	3	3	1	3	3	3	52.2	52.2	52.2	96952	92	92	16.9										1			2	1	4		8	1.5479e-38	7473	8	7795.1	8	10223	8	7145.6	8	8656.5	8	6584	8	10964	8	10016
>tr|A1AY88|A1AY88_PARDP YecA family protein OS=Paracoccus denitrificans (strain Pd 1222) GN=Pden_0115 PE=4 SV=1	tr|A1AY88|A1AY88_PARDP	tr|A1AY88|A1AY88_PARDP	1	1	1	1	1	1	1	8	8	8	24939	225	225	17														1			1	0.0014031	0	0	0	0	0	0	0	0	0	0	0	0	0	0	0
>tr|A1AY89|A1AY89_PARDP Transferase hexapeptide repeat containing protein OS=Paracoccus denitrificans (strain Pd 1222) GN=Pden_0116 PE=4 SV=1	tr|A1AY89|A1AY89_PARDP	tr|A1AY89|A1AY89_PARDP	2	2	2	1	2	2	2	11.4	11.4	11.4	23452	211	211	15.7											2					1	3	0.0018652	2547.8	2	2807.8	2	3223.9	2	2173.2	2	2949.3	2	2738.3	2	3843.3	2	4090.3
>tr|A1AY90|A1AY90_PARDP Uncharacterized protein OS=Paracoccus denitrificans (strain Pd 1222) GN=Pden_0117 PE=4 SV=1	tr|A1AY90|A1AY90_PARDP	tr|A1AY90|A1AY90_PARDP	1	1	1	1	1	1	1	15.3	15.3	15.3	13354	118	118	12										1							1	0.59593	0	0	0	0	0	0	0	0	0	0	0	0	0	0	0
>tr|A1AY91|A1AY91_PARDP Uncharacterized protein OS=Paracoccus denitrificans (strain Pd 1222) GN=Pden_0118 PE=4 SV=1	tr|A1AY91|A1AY91_PARDP	tr|A1AY91|A1AY91_PARDP	1	1	1	1	1	1	1	17.9	17.9	17.9	13.44	117	117	13											2						2	0.0049771	0	0	85.27	2	89339	2	57.22	2	0	0	0	0	90629	2	20458
>tr|A1AY95|A1AY95_PARDP GCN5-related N-acetyltransferase OS=Paracoccus denitrificans (strain Pd 1222) GN=Pden_0122 PE=4 SV=1	tr|A1AY95|A1AY95_PARDP	tr|A1AY95|A1AY95_PARDP	6	2	2	1	6	2	2	41.2	13.7	13.7	17369	153	153	17											1					1	2	9.8204e-48	1899.4	2	1891.2	2	2448.3	2	1168.9	2	2053.1	2	1631	2	2018.5	2	1740.7
>tr|A1AY96|A1AY96_PARDP Single-stranded DNA-binding protein OS=Paracoccus denitrificans (strain Pd 1222) GN=Pden_0123 PE=4 SV=1;>tr|A1B7E0|A1B7E0_PARDP Single-stranded DNA-binding protein OS=Paracoccus denitrificans (strain Pd 1222) PE=4 SV=1;>tr|A1B6V4|A1	tr|A1AY96|A1AY96_PARDP;tr|A1B7E0|A1B7E0_PARDP;tr|A1B6V4|A1B6V4_PARDP	tr|A1AY96|A1AY96_PARDP;tr|A1B7E0|A1B7E0_PARDP;tr|A1B6V4|A1B6V4_PARDP	1;1;1	1;1;1	1;1;1	3	1	1	1	8.8	8.8	8.8	15515	136	136;136;135	13											1						1	0.000104	2043.6	1	2556.1	1	2479.4	1	1817.8	1	2157.2	1	2500.7	1	3015.9	1	2567.4
>tr|A1AY98|A1AY98_PARDP Uncharacterized protein OS=Paracoccus denitrificans (strain Pd 1222) GN=Pden_0125 PE=4 SV=1;>tr|A1B6V5|A1B6V5_PARDP Putative uncharacterized protein OS=Paracoccus denitrificans (strain Pd 1222) PE=4 SV=1	tr|A1AY98|A1AY98_PARDP;tr|A1B6V5|A1B6V5_PARDP	tr|A1AY98|A1AY98_PARDP;tr|A1B6V5|A1B6V5_PARDP	1;1	1;1	1;1	2	1	1	1	25.4	25.4	25.4	72002	67	67;67	17														2			2	0.39793	801.1	2	1026.5	2	1190.7	2	1513.2	2	1590.9	2	608.37	2	1670.3	2	3431.7
>tr|A1AYA2|A1AYA2_PARDP Uncharacterized protein OS=Paracoccus denitrificans (strain Pd 1222) GN=Pden_0129 PE=4 SV=1;>tr|A1B7E6|A1B7E6_PARDP Putative uncharacterized protein OS=Paracoccus denitrificans (strain Pd 1222) PE=4 SV=1	tr|A1AYA2|A1AYA2_PARDP;tr|A1B7E6|A1B7E6_PARDP	tr|A1AYA2|A1AYA2_PARDP;tr|A1B7E6|A1B7E6_PARDP	4;4	4;4	4;4	2	4	4	4	54	54	54	10027	87	87;87	12.7										8	12	1					21	8.9963e-71	14668	20	13874	21	22009	21	14709	21	12646	21	10570	21	30544	21	70295
>tr|A1AYA3|A1AYA3_PARDP Transcriptional regulator, XRE family OS=Paracoccus denitrificans (strain Pd 1222) GN=Pden_0130 PE=4 SV=1	tr|A1AYA3|A1AYA3_PARDP	tr|A1AYA3|A1AYA3_PARDP	4	4	4	1	4	4	4	56.4	56.4	56.4	90392	78	78	13.4										5	6	4		2			17	1.8352e-57	11034	13	10816	14	17775	14	13175	14	9834.7	14	4789.4	14	20472	14	33515
>tr|A1AYB3|A1AYB3_PARDP Prevent-host-death family protein OS=Paracoccus denitrificans (strain Pd 1222) GN=Pden_0140 PE=4 SV=1	tr|A1AYB3|A1AYB3_PARDP	tr|A1AYB3|A1AYB3_PARDP	1	1	1	1	1	1	1	14.5	14.5	14.5	92114	83	83	12.4										4	3						7	0.012543	3046.3	7	2727.5	7	2991.4	7	1907.8	7	2356.2	7	1679	7	3468.7	7	5833.2
>tr|A1AYB4|A1AYB4_PARDP PilT protein-like protein OS=Paracoccus denitrificans (strain Pd 1222) GN=Pden_0141 PE=4 SV=1	tr|A1AYB4|A1AYB4_PARDP	tr|A1AYB4|A1AYB4_PARDP	2	2	2	1	2	2	2	22.9	22.9	22.9	12561	118	118	11.5									4	1	1						6	7.08e-20	2395.1	4	2610.8	4	2888.6	4	1631.5	4	1847.2	4	1790.5	4	2403.4	4	3478
>tr|A1AYB8|A1AYB8_PARDP Transcriptional regulator, CopG family OS=Paracoccus denitrificans (strain Pd 1222) GN=Pden_0145 PE=4 SV=1	tr|A1AYB8|A1AYB8_PARDP	tr|A1AYB8|A1AYB8_PARDP	6	6	6	1	6	6	6	71.9	71.9	71.9	95437	89	89	14.5										4	5	2		5		1	17	4.9191e-99	18011	16	18517	16	20488	16	9106.6	15	14250	16	15153	16	23346	16	34435
>tr|A1B6Z1|A1B6Z1_PARDP Putative uncharacterized protein OS=Paracoccus denitrificans (strain Pd 1222) PE=4 SV=1;>tr|A1AYB9|A1AYB9_PARDP Uncharacterized protein OS=Paracoccus denitrificans (strain Pd 1222) GN=Pden_0146 PE=4 SV=1	tr|A1B6Z1|A1B6Z1_PARDP;tr|A1AYB9|A1AYB9_PARDP	tr|A1B6Z1|A1B6Z1_PARDP;tr|A1AYB9|A1AYB9_PARDP	2;2	2;2	2;2	2	2	2	2	22.6	22.6	22.6	88914	84	84;80	12.5										2	2						4	9.367e-07	1154.2	2	1484.7	2	1781.8	2	2757.1	2	2071.9	2	1856.4	2	3898.7	2	19553
>tr|A1AYD0|A1AYD0_PARDP Transcriptional regulator, LysR family OS=Paracoccus denitrificans (strain Pd 1222) GN=Pden_0157 PE=4 SV=1	tr|A1AYD0|A1AYD0_PARDP	tr|A1AYD0|A1AYD0_PARDP	4	4	4	1	4	4	4	14.2	14.2	14.2	32064	295	295	13.4										2	2			1			5	3.4961e-12	2300.2	2	2832.3	2	2899.6	2	1753.8	2	2242.6	2	1601	2	2289.9	2	2234.3
>tr|A1AYD9|A1AYD9_PARDP Gentisate 1,2-dioxygenase OS=Paracoccus denitrificans (strain Pd 1222) GN=Pden_0167 PE=4 SV=1	tr|A1AYD9|A1AYD9_PARDP	tr|A1AYD9|A1AYD9_PARDP	8	8	8	1	8	8	8	18.9	18.9	18.9	41024	365	365	14.1									4	1		3		5			13	3.7936e-21	11319	8	13640	8	9846.2	8	8589.3	8	13052	8	11438	8	11992	8	15880
>tr|A1AYE0|A1AYE0_PARDP Uncharacterized protein OS=Paracoccus denitrificans (strain Pd 1222) GN=Pden_0168 PE=4 SV=1	tr|A1AYE0|A1AYE0_PARDP	tr|A1AYE0|A1AYE0_PARDP	1	1	1	1	1	1	1	5.9	5.9	5.9	27999	256	256	14												1					1	0.00066278	1150.3	1	1205.3	1	921.91	1	1029.1	1	1286.8	1	929.79	1	1302.9	1	1300.7
>tr|A1AYE1|A1AYE1_PARDP Regulatory protein, IclR OS=Paracoccus denitrificans (strain Pd 1222) GN=Pden_0169 PE=4 SV=1	tr|A1AYE1|A1AYE1_PARDP	tr|A1AYE1|A1AYE1_PARDP	6	6	6	1	6	6	6	33.1	33.1	33.1	29305	275	275	13.4									2		7	14					23	7.5902e-174	12467	22	13696	22	10705	22	9375.3	22	13142	22	11256	22	13223	22	19614
>tr|A1AYF2|A1AYF2_PARDP Aldehyde dehydrogenase OS=Paracoccus denitrificans (strain Pd 1222) GN=Pden_0180 PE=4 SV=1	tr|A1AYF2|A1AYF2_PARDP	tr|A1AYF2|A1AYF2_PARDP	3	3	3	1	3	3	3	6.6	6.6	6.6	50996	483	483	14.3										1		1		1			3	0.011055	1886.4	3	3432	3	2320.5	3	1165	3	1789.3	3	1382.3	3	1576.8	3	2522.3
>tr|A1AYF9|A1AYF9_PARDP Transcriptional regulator, MarR family OS=Paracoccus denitrificans (strain Pd 1222) GN=Pden_0187 PE=4 SV=1	tr|A1AYF9|A1AYF9_PARDP	tr|A1AYF9|A1AYF9_PARDP	3	3	3	1	3	3	3	18	18	18	19028	167	167	12.3									2	2		2					6	3.1805e-31	3607.3	6	5118.3	6	6919.5	6	3429.4	6	3967.5	6	3162.6	6	7987.7	6	6592
>tr|A1AYG0|A1AYG0_PARDP Regulatory protein, IclR OS=Paracoccus denitrificans (strain Pd 1222) GN=Pden_0188 PE=4 SV=1	tr|A1AYG0|A1AYG0_PARDP	tr|A1AYG0|A1AYG0_PARDP	7	7	7	1	7	7	7	28.8	28.8	28.8	29737	271	271	13.4										5	9	6		2			22	1.3624e-73	24607	20	28846	20	26498	20	21805	20	25274	20	18964	20	26135	20	30423
>tr|A1AYG3|A1AYG3_PARDP Glyoxalase/bleomycin resistance protein/dioxygenase OS=Paracoccus denitrificans (strain Pd 1222) GN=Pden_0191 PE=4 SV=1	tr|A1AYG3|A1AYG3_PARDP	tr|A1AYG3|A1AYG3_PARDP	5	5	5	1	5	5	5	48.2	48.2	48.2	15714	137	137	16.2												4		5		1	10	1.4834e-40	18407	10	16991	10	14404	10	8299.4	10	14946	10	12361	10	15445	10	15323
>tr|A1AYG4|A1AYG4_PARDP Short-chain dehydrogenase/reductase SDR OS=Paracoccus denitrificans (strain Pd 1222) GN=Pden_0192 PE=3 SV=1	tr|A1AYG4|A1AYG4_PARDP	tr|A1AYG4|A1AYG4_PARDP	1	1	1	1	1	1	1	4.3	4.3	4.3	26842	256	256	4				1													1	0.0045949	0	0	0	0	0	0	0	0	0	0	0	0	0	0	0
>tr|A1AYG5|A1AYG5_PARDP TRAP dicarboxylate transporter-DctP subunit OS=Paracoccus denitrificans (strain Pd 1222) GN=Pden_0193 PE=4 SV=1	tr|A1AYG5|A1AYG5_PARDP	tr|A1AYG5|A1AYG5_PARDP	2	2	2	1	2	2	2	5.2	5.2	5.2	39748	362	362	12									2	4	2						8	1.0709e-12	9226.3	8	11223	8	9098.4	8	9740.6	8	8909.2	8	7605.1	8	11539	8	11629
>tr|A1AYG9|A1AYG9_PARDP 3-hydroxyacyl-CoA dehydrogenase OS=Paracoccus denitrificans (strain Pd 1222) GN=Pden_0197 PE=4 SV=1	tr|A1AYG9|A1AYG9_PARDP	tr|A1AYG9|A1AYG9_PARDP	19	19	19	1	19	19	19	56	56	56	52944	509	509	15.1									2	4	3	13	16	9	2	3	52	0	56236	48	54847	48	56390	48	32679	47	50043	48	28828	45	46710	47	43389
>tr|A1AYH6|A1AYH6_PARDP Short-chain dehydrogenase/reductase SDR OS=Paracoccus denitrificans (strain Pd 1222) GN=Pden_0206 PE=3 SV=1	tr|A1AYH6|A1AYH6_PARDP	tr|A1AYH6|A1AYH6_PARDP	3	3	3	1	3	3	3	11.8	11.8	11.8	27457	263	263	12.9									5		3	1				1	10	3.3883e-06	11750	10	14551	10	10602	10	10007	10	12426	10	9080.8	10	16106	10	15873
>tr|A1AYH8|A1AYH8_PARDP 4-oxalocrotonate tautomerase OS=Paracoccus denitrificans (strain Pd 1222) GN=Pden_0208 PE=4 SV=1	tr|A1AYH8|A1AYH8_PARDP	tr|A1AYH8|A1AYH8_PARDP	1	1	1	1	1	1	1	28.8	28.8	28.8	65282	59	59	14												2					2	0.10478	664.77	2	929.3	2	813.07	2	800.55	2	1089.5	2	383.74	2	799.51	2	1671.6
>tr|A1AYI0|A1AYI0_PARDP Uncharacterized protein OS=Paracoccus denitrificans (strain Pd 1222) GN=Pden_0210 PE=4 SV=1	tr|A1AYI0|A1AYI0_PARDP	tr|A1AYI0|A1AYI0_PARDP	2	2	2	1	2	2	2	10.9	10.9	10.9	22686	202	202	13.3										1		2					3	0.00072069	4459.7	3	5417.1	3	6161.8	3	5196.6	3	6426.2	3	7749.9	3	7730.9	3	10794
>tr|A1AYI1|A1AYI1_PARDP Transcriptional regulator, MerR family OS=Paracoccus denitrificans (strain Pd 1222) GN=Pden_0211 PE=4 SV=1	tr|A1AYI1|A1AYI1_PARDP	tr|A1AYI1|A1AYI1_PARDP	6	6	6	1	6	6	6	46.4	46.4	46.4	15309	140	140	14.5											4	4		3			11	1.0686e-53	16808	10	18274	10	18934	10	8982.4	10	12482	10	9130.3	10	15732	10	15581
>tr|A1AYI6|A1AYI6_PARDP Protein tyrosine phosphatase OS=Paracoccus denitrificans (strain Pd 1222) GN=Pden_0216 PE=4 SV=1	tr|A1AYI6|A1AYI6_PARDP	tr|A1AYI6|A1AYI6_PARDP	1	1	1	1	1	1	1	5.1	5.1	5.1	19.45	178	178	13											1						1	0.00025158	0	0	0	0	0	0	0	0	0	0	0	0	0	0	0
>tr|A1AYI7|A1AYI7_PARDP Transcriptional regulator, ArsR family OS=Paracoccus denitrificans (strain Pd 1222) GN=Pden_0217 PE=4 SV=1	tr|A1AYI7|A1AYI7_PARDP	tr|A1AYI7|A1AYI7_PARDP	1	1	1	1	1	1	1	10.8	10.8	10.8	12817	120	120	13											1						1	0.0053442	0	0	0	0	0	0	0	0	0	0	0	0	0	0	0
>tr|A1AYJ4|A1AYJ4_PARDP Sigma54 specific transcriptional regulator, Fis family OS=Paracoccus denitrificans (strain Pd 1222) GN=Pden_0224 PE=4 SV=1	tr|A1AYJ4|A1AYJ4_PARDP	tr|A1AYJ4|A1AYJ4_PARDP	1	1	1	1	1	1	1	2.3	2.3	2.3	67864	617	617	13											2						2	5.1746e-15	1057.4	2	858.68	2	1339.1	2	715.77	2	1115.3	2	289.49	2	1420.4	2	253.21
>tr|A1AYJ9|A1AYJ9_PARDP Xylose isomerase domain protein TIM barrel OS=Paracoccus denitrificans (strain Pd 1222) GN=Pden_0229 PE=4 SV=1	tr|A1AYJ9|A1AYJ9_PARDP	tr|A1AYJ9|A1AYJ9_PARDP	3	3	3	1	3	3	3	9.8	9.8	9.8	29496	265	265	11.8									3		2						5	0.0085589	1470.4	3	1754.7	3	1573.4	3	1282	3	1750.3	3	1517.9	3	1463	3	2258.5
>tr|A1AYK0|A1AYK0_PARDP Luciferase family protein OS=Paracoccus denitrificans (strain Pd 1222) GN=Pden_0230 PE=4 SV=1	tr|A1AYK0|A1AYK0_PARDP	tr|A1AYK0|A1AYK0_PARDP	2	2	2	1	2	2	2	4.7	4.7	4.7	38918	359	359	12.2									4	3	2	2					11	5.186e-10	7499.8	10	9466.3	10	7435.2	10	6047.5	10	6394.1	10	6403.8	10	6759.7	9	9084.3
>tr|A1AYK1|A1AYK1_PARDP Transcriptional regulator, LysR family OS=Paracoccus denitrificans (strain Pd 1222) GN=Pden_0231 PE=4 SV=1	tr|A1AYK1|A1AYK1_PARDP	tr|A1AYK1|A1AYK1_PARDP	13	13	13	1	13	13	13	49	49	49	33185	300	300	12.7	1								4	9	7	5				2	28	5.8392e-90	17432	22	21089	22	14872	22	12432	21	18732	22	12421	22	14311	22	16888
>tr|A1AYK2|A1AYK2_PARDP Transcriptional regulator, TetR family OS=Paracoccus denitrificans (strain Pd 1222) GN=Pden_0232 PE=4 SV=1	tr|A1AYK2|A1AYK2_PARDP	tr|A1AYK2|A1AYK2_PARDP	2	2	2	1	2	2	2	11.3	11.3	11.3	25663	230	230	13.4											3	2					5	1.0396e-54	2785.2	5	3213.4	5	3180.6	5	2596.1	5	2754.2	5	3216.8	5	4567.7	5	6314
>tr|A1AYK3|A1AYK3_PARDP Membrane protein-like protein OS=Paracoccus denitrificans (strain Pd 1222) GN=Pden_0233 PE=4 SV=1	tr|A1AYK3|A1AYK3_PARDP	tr|A1AYK3|A1AYK3_PARDP	2	2	2	1	2	2	2	2.6	2.6	2.6	69.28	653	653	15											1			1			2	0.00040831	4020.1	2	4085.6	2	4617.6	2	3064.2	2	4081.4	2	1691.8	2	3114.8	2	2389.6
>tr|A1AYK5|A1AYK5_PARDP Oligopeptide/dipeptide ABC transporter, ATPase subunit OS=Paracoccus denitrificans (strain Pd 1222) GN=Pden_0235 PE=3 SV=1	tr|A1AYK5|A1AYK5_PARDP	tr|A1AYK5|A1AYK5_PARDP	1	1	1	1	1	1	1	3.9	3.9	3.9	36892	337	337	12.3										2	1						3	4.7604e-20	2640.6	3	3020.2	3	1575.8	3	1886.1	3	2836.9	3	1957.3	3	1698.3	3	2121.5
>tr|A1AYK6|A1AYK6_PARDP Oligopeptide/dipeptide ABC transporter, ATPase subunit OS=Paracoccus denitrificans (strain Pd 1222) GN=Pden_0236 PE=3 SV=1	tr|A1AYK6|A1AYK6_PARDP	tr|A1AYK6|A1AYK6_PARDP	2	2	2	1	2	2	2	6	6	6	36202	332	332	15.5												1		1			2	0.00024865	2473.4	2	2888.6	2	1995.2	2	2269.3	2	2771.7	2	1964	2	2300.1	2	2745.3
>tr|A1AYK9|A1AYK9_PARDP Extracellular solute-binding protein, family 5 OS=Paracoccus denitrificans (strain Pd 1222) GN=Pden_0239 PE=4 SV=1	tr|A1AYK9|A1AYK9_PARDP	tr|A1AYK9|A1AYK9_PARDP	7	7	7	1	7	7	7	14.6	14.6	14.6	57.89	529	529	13.9										3	4	3	3		1		14	1.1571e-61	21977	14	25976	14	16603	14	9047.8	14	13877	14	6307.9	14	14745	14	7074.3
>tr|A1AYL0|A1AYL0_PARDP Transcriptional regulator, GntR family OS=Paracoccus denitrificans (strain Pd 1222) GN=Pden_0240 PE=4 SV=1	tr|A1AYL0|A1AYL0_PARDP	tr|A1AYL0|A1AYL0_PARDP	6	6	6	1	6	6	6	20.2	20.2	20.2	25.37	228	228	13.2									2	4	5	7	2				20	6.3766e-27	17140	18	19739	18	16277	18	12662	18	18899	18	19704	18	20499	18	27408
>tr|A1AYL1|A1AYL1_PARDP (R)-2-hydroxyacid dehydrogenase OS=Paracoccus denitrificans (strain Pd 1222) GN=Pden_0241 PE=4 SV=1	tr|A1AYL1|A1AYL1_PARDP	tr|A1AYL1|A1AYL1_PARDP	5	5	5	1	5	5	5	15.4	15.4	15.4	36927	345	345	14.1									2	1	2	1		2	1		9	4.0947e-24	14493	8	19347	8	14305	8	10020	8	14304	8	10848	8	14359	8	11517
>tr|A1AYL2|A1AYL2_PARDP Iron-containing alcohol dehydrogenase OS=Paracoccus denitrificans (strain Pd 1222) GN=Pden_0242 PE=4 SV=1	tr|A1AYL2|A1AYL2_PARDP	tr|A1AYL2|A1AYL2_PARDP	4	4	4	1	4	4	4	8.9	8.9	8.9	43.23	418	418	13.8											4			1			5	6.2114e-15	4078.5	3	2508.8	3	2621.6	3	1075.9	3	1927.5	3	1425.8	3	2376.4	3	1723.8
>tr|A1AYL3|A1AYL3_PARDP Succinate semialdehyde dehydrogenase OS=Paracoccus denitrificans (strain Pd 1222) GN=Pden_0243 PE=3 SV=1	tr|A1AYL3|A1AYL3_PARDP	tr|A1AYL3|A1AYL3_PARDP	7	7	7	1	7	7	7	15.4	15.4	15.4	52307	492	492	13.4										10	7	2	2		1	1	23	2.2314e-65	24006	17	25134	17	20617	17	11499	17	19261	17	11400	17	15307	17	12926
>tr|A1AYL4|A1AYL4_PARDP Mandelate racemase/muconate lactonizing enzyme, C-terminal domain protein OS=Paracoccus denitrificans (strain Pd 1222) GN=Pden_0244 PE=1 SV=1	tr|A1AYL4|A1AYL4_PARDP	tr|A1AYL4|A1AYL4_PARDP	3	3	3	1	3	3	3	7.6	7.6	7.6	41002	383	383	10.7	1											1		1			3	0.014076	2942.1	2	3748.7	2	2328.2	2	1905.5	2	3410.9	2	2665.1	2	2038.2	2	2667.2
>tr|A1AYM0|A1AYM0_PARDP Transcriptional regulator, RpiR family OS=Paracoccus denitrificans (strain Pd 1222) GN=Pden_0250 PE=4 SV=1	tr|A1AYM0|A1AYM0_PARDP	tr|A1AYM0|A1AYM0_PARDP	8	8	8	1	8	8	8	25.8	25.8	25.8	31185	287	287	14.9									3		3	6		2		3	17	3.3145e-53	16881	15	19848	15	19103	15	16446	15	18562	15	16644	15	26811	15	28065
>tr|A1AYM5|A1AYM5_PARDP Uncharacterized protein OS=Paracoccus denitrificans (strain Pd 1222) GN=Pden_0255 PE=4 SV=1	tr|A1AYM5|A1AYM5_PARDP	tr|A1AYM5|A1AYM5_PARDP	9	9	9	1	9	9	9	55.1	55.1	55.1	20681	185	185	16.4				1						2	8	15		14		17	57	2.5538e-224	72854	52	74746	52	69047	52	49507	52	74397	52	58233	52	86120	52	88110
>tr|A1AYN5|A1AYN5_PARDP Transcriptional regulator, XRE family OS=Paracoccus denitrificans (strain Pd 1222) GN=Pden_0265 PE=4 SV=1	tr|A1AYN5|A1AYN5_PARDP	tr|A1AYN5|A1AYN5_PARDP	7	7	7	1	7	7	7	52.8	52.8	52.8	14012	125	125	15.9										2		6		8		2	18	4.5474e-22	34843	16	36482	16	39723	16	19213	15	28249	16	23953	16	40771	16	33663
>tr|A1AYP7|A1AYP7_PARDP ChaC family protein OS=Paracoccus denitrificans (strain Pd 1222) GN=Pden_0277 PE=4 SV=1	tr|A1AYP7|A1AYP7_PARDP	tr|A1AYP7|A1AYP7_PARDP	1	1	1	1	1	1	1	5.3	5.3	5.3	26899	246	246	12.5										2	2						4	6.5183e-28	2618.8	4	2636.6	4	2357.7	4	2913.8	4	3010.9	4	1076.8	4	3388.9	4	821.02
>tr|A1AYP9|A1AYP9_PARDP Transcriptional regulator, GntR family OS=Paracoccus denitrificans (strain Pd 1222) GN=Pden_0279 PE=4 SV=1	tr|A1AYP9|A1AYP9_PARDP	tr|A1AYP9|A1AYP9_PARDP	6	6	6	1	6	6	6	14.3	14.3	14.3	50286	461	461	14.5									3		2	3			2	1	11	3.3559e-28	11932	8	13414	10	12098	10	8344.8	10	10997	10	5997.8	9	11347	10	10203
>tr|A1AYQ1|A1AYQ1_PARDP Hydroxyectoine-binding protein / ectoine-binding protein OS=Paracoccus denitrificans (strain Pd 1222) GN=Pden_0281 PE=4 SV=1	tr|A1AYQ1|A1AYQ1_PARDP	tr|A1AYQ1|A1AYQ1_PARDP	1	1	1	1	1	1	1	3.6	3.6	3.6	29428	281	281	17														2			2	0.00034998	1998.7	2	2880.3	2	801.71	1	1876.1	2	2390.1	2	1700.4	2	2321.4	2	1892
>tr|A1AYR5|A1AYR5_PARDP Transcriptional regulator, MarR family OS=Paracoccus denitrificans (strain Pd 1222) GN=Pden_0295 PE=4 SV=1	tr|A1AYR5|A1AYR5_PARDP	tr|A1AYR5|A1AYR5_PARDP	3	3	3	1	3	3	3	22.2	22.2	22.2	17.92	158	158	12.6				1					2	2				1		1	7	8.4287e-40	7659.6	6	8761.5	6	9242	6	4850	6	6807.3	6	6988.7	6	9421.3	6	9863.1
>tr|A1AYS0|A1AYS0_PARDP Periplasmic binding protein OS=Paracoccus denitrificans (strain Pd 1222) GN=Pden_0300 PE=4 SV=1	tr|A1AYS0|A1AYS0_PARDP	tr|A1AYS0|A1AYS0_PARDP	6	6	6	1	6	6	6	21.3	21.3	21.3	31.59	301	301	15.1										1		4		1		1	7	2.9691e-16	8627.8	6	9931.7	6	8415	6	7301.7	6	9584.2	6	6305.5	6	8793	6	8830.7
>tr|A1AYS4|A1AYS4_PARDP Transcriptional regulator, LysR family OS=Paracoccus denitrificans (strain Pd 1222) GN=Pden_0304 PE=4 SV=1	tr|A1AYS4|A1AYS4_PARDP	tr|A1AYS4|A1AYS4_PARDP	3	3	3	1	3	3	3	8.8	8.8	8.8	32.83	294	294	12.1									1	8	2						11	0.00013027	7152.2	8	7257.3	8	7049.9	8	7654.9	8	6486.5	8	3377.1	8	7937	8	9299.9
>tr|A1AYS5|A1AYS5_PARDP Uncharacterized protein OS=Paracoccus denitrificans (strain Pd 1222) GN=Pden_0305 PE=4 SV=1	tr|A1AYS5|A1AYS5_PARDP	tr|A1AYS5|A1AYS5_PARDP	8	8	8	1	8	8	8	76.8	76.8	76.8	10615	95	95	15.9									3			7		17		2	29	1.2176e-142	21861	24	21825	24	21386	24	17803	24	20007	24	12859	24	31533	24	66763
>tr|A1AYS6|A1AYS6_PARDP Uncharacterized protein OS=Paracoccus denitrificans (strain Pd 1222) GN=Pden_0306 PE=4 SV=1	tr|A1AYS6|A1AYS6_PARDP	tr|A1AYS6|A1AYS6_PARDP	1	1	1	1	1	1	1	5.5	5.5	5.5	52417	505	505	15													1				1	6.9726e-12	562.85	1	560.41	1	811.11	1	638.97	1	517.52	1	232.58	1	884.39	1	784.35
>tr|A1AYS8|A1AYS8_PARDP Uncharacterized protein UPF0065 OS=Paracoccus denitrificans (strain Pd 1222) GN=Pden_0308 PE=4 SV=1	tr|A1AYS8|A1AYS8_PARDP	tr|A1AYS8|A1AYS8_PARDP	14	14	14	1	14	14	14	68.1	68.1	68.1	32256	313	313	17.3										2	18	13	4	35	8	37	117	5.5984e-206	67651	102	81566	106	138330	109	133040	109	67894	107	48761	105	233170	110	271130
>tr|A1AYT0|A1AYT0_PARDP Two component transcriptional regulator, winged helix family OS=Paracoccus denitrificans (strain Pd 1222) GN=Pden_0310 PE=4 SV=1	tr|A1AYT0|A1AYT0_PARDP	tr|A1AYT0|A1AYT0_PARDP	1	1	1	1	1	1	1	4	4	4	24391	223	223	11									1								1	0.00072969	0	0	0	0	0	0	0	0	0	0	0	0	0	0	0
>tr|A1AYT3|A1AYT3_PARDP Uncharacterized protein OS=Paracoccus denitrificans (strain Pd 1222) GN=Pden_0313 PE=4 SV=1	tr|A1AYT3|A1AYT3_PARDP	tr|A1AYT3|A1AYT3_PARDP	3	3	3	1	3	3	3	13.7	13.7	13.7	34153	313	313	17.4													2		3		5	2.5441e-16	5291.3	5	4954	5	5819.7	5	3391.5	5	6338.4	5	3616	5	6224.7	5	4935.3
>tr|A1AYT5|A1AYT5_PARDP Oxidoreductase domain protein OS=Paracoccus denitrificans (strain Pd 1222) GN=Pden_0315 PE=4 SV=1	tr|A1AYT5|A1AYT5_PARDP	tr|A1AYT5|A1AYT5_PARDP	13	13	13	1	13	13	13	22.9	22.9	22.9	74.69	694	694	13.1									4	8	14		6		1		33	1.745e-128	27202	31	22420	29	26303	31	15788	31	21604	31	11569	31	23765	31	21188
>tr|A1AYT6|A1AYT6_PARDP Glycosyl transferase, family 2 OS=Paracoccus denitrificans (strain Pd 1222) GN=Pden_0316 PE=4 SV=1	tr|A1AYT6|A1AYT6_PARDP	tr|A1AYT6|A1AYT6_PARDP	6	6	6	1	6	6	6	23.1	23.1	23.1	35483	320	320	13.3										2	11		1	1			15	1.6417e-107	10333	13	10106	13	14378	13	12058	13	10081	13	6128.3	13	16261	13	24122
>tr|A1AYT7|A1AYT7_PARDP CBS domain containing protein OS=Paracoccus denitrificans (strain Pd 1222) GN=Pden_0317 PE=4 SV=1	tr|A1AYT7|A1AYT7_PARDP	tr|A1AYT7|A1AYT7_PARDP	7	7	7	1	7	7	7	22.1	22.1	22.1	41726	394	394	13.1									1	4	8		4				17	2.785e-96	8017	17	7869.5	17	9485.2	17	5807.7	16	7147.9	17	4655.5	16	8731	17	7688.5
>tr|A1AYT8|A1AYT8_PARDP Transcriptional regulator, GntR family OS=Paracoccus denitrificans (strain Pd 1222) GN=Pden_0318 PE=4 SV=1	tr|A1AYT8|A1AYT8_PARDP	tr|A1AYT8|A1AYT8_PARDP	2	2	2	1	2	2	2	12.4	12.4	12.4	24072	218	218	13.6											3	1	1				5	0.044557	3980.7	5	4331.7	5	4100.6	5	2802.9	5	3388.2	5	1564.2	5	3793.1	5	2373.1
>tr|A1AYT9|A1AYT9_PARDP Uncharacterized protein OS=Paracoccus denitrificans (strain Pd 1222) GN=Pden_0319 PE=4 SV=1	tr|A1AYT9|A1AYT9_PARDP	tr|A1AYT9|A1AYT9_PARDP	1	1	1	1	1	1	1	3.2	3.2	3.2	42101	411	411	15													2				2	3.6381e-32	6537.4	2	4972.2	2	4736.7	2	2471.3	2	5200.5	2	3358.9	2	3060.7	2	2378.1
>tr|A1AYU0|A1AYU0_PARDP UPF0271 protein Pden_0320 OS=Paracoccus denitrificans (strain Pd 1222) GN=Pden_0320 PE=3 SV=1	tr|A1AYU0|A1AYU0_PARDP	tr|A1AYU0|A1AYU0_PARDP	2	2	2	1	2	2	2	11.3	11.3	11.3	26266	257	257	15.8												2		3			5	7.0224e-06	3193.4	4	3873.7	4	2614.9	4	2665.1	4	3126.4	4	2420.8	4	4509.4	4	2853
>tr|A1AYU2|A1AYU2_PARDP Allophanate hydrolase subunit 2 OS=Paracoccus denitrificans (strain Pd 1222) GN=Pden_0322 PE=4 SV=1	tr|A1AYU2|A1AYU2_PARDP	tr|A1AYU2|A1AYU2_PARDP	3	3	3	1	3	3	3	4.8	4.8	4.8	54524	522	522	13.3									4	1			2	2			9	1.9252e-07	15495	8	17246	8	12788	8	11315	8	15859	8	15798	8	12701	8	16660
>tr|A1AYU3|A1AYU3_PARDP Biotin carboxyl carrier protein / biotin carboxylase OS=Paracoccus denitrificans (strain Pd 1222) GN=Pden_0323 PE=4 SV=1	tr|A1AYU3|A1AYU3_PARDP	tr|A1AYU3|A1AYU3_PARDP	19	19	19	1	19	19	19	41.5	41.5	41.5	62694	588	588	14.4									3	7	12	2	17	3	4	1	49	1.1219e-255	40250	44	39700	44	40233	44	24076	44	37833	44	19957	44	34221	44	20596
>tr|A1AYU5|A1AYU5_PARDP Uncharacterized protein OS=Paracoccus denitrificans (strain Pd 1222) GN=Pden_0325 PE=4 SV=1	tr|A1AYU5|A1AYU5_PARDP	tr|A1AYU5|A1AYU5_PARDP	8	8	8	1	8	8	8	60.4	60.4	60.4	19876	187	187	14									6	1	9	15		7		1	39	1.8896e-291	35257	38	34699	38	37824	37	21910	38	27775	38	22568	37	39656	38	34494
>tr|A1AYU6|A1AYU6_PARDP Luciferase family protein OS=Paracoccus denitrificans (strain Pd 1222) GN=Pden_0326 PE=4 SV=1	tr|A1AYU6|A1AYU6_PARDP	tr|A1AYU6|A1AYU6_PARDP	7	7	7	1	7	7	7	23.8	23.8	23.8	38354	344	344	13.2									5	4	3	5		1		1	19	2.9655e-86	14053	16	19472	16	17817	18	15715	18	15203	16	12131	16	18774	16	17941
>tr|A1AYU7|A1AYU7_PARDP Transcriptional regulator, LysR family OS=Paracoccus denitrificans (strain Pd 1222) GN=Pden_0327 PE=4 SV=1	tr|A1AYU7|A1AYU7_PARDP	tr|A1AYU7|A1AYU7_PARDP	2	2	2	1	2	2	2	7.1	7.1	7.1	35552	324	324	13.2										2	1	3					6	7.8667e-15	5569.1	6	7482.7	6	7329.6	6	6528.2	6	7096.4	6	5767.2	6	9318.2	6	10020
>tr|A1AYU8|A1AYU8_PARDP Glyoxalase/bleomycin resistance protein/dioxygenase OS=Paracoccus denitrificans (strain Pd 1222) GN=Pden_0328 PE=4 SV=1	tr|A1AYU8|A1AYU8_PARDP	tr|A1AYU8|A1AYU8_PARDP	5	5	5	1	5	5	5	15.6	15.6	15.6	34.59	314	314	12.8									4	3	4	7					18	4.3993e-27	20816	17	26432	17	25778	17	22593	17	20761	17	18256	17	31747	17	30110
>tr|A1AYV0|A1AYV0_PARDP NADPH-dependent FMN reductase OS=Paracoccus denitrificans (strain Pd 1222) GN=Pden_0330 PE=4 SV=1	tr|A1AYV0|A1AYV0_PARDP	tr|A1AYV0|A1AYV0_PARDP	6	6	6	1	6	6	6	35.5	35.5	35.5	21838	197	197	15.5											6	5				4	15	8.4912e-61	9127.6	14	11505	15	16713	15	11613	15	10568	15	8919.4	15	16258	15	17725
>tr|A1AYV1|A1AYV1_PARDP Glyoxalase/bleomycin resistance protein/dioxygenase OS=Paracoccus denitrificans (strain Pd 1222) GN=Pden_0331 PE=4 SV=1	tr|A1AYV1|A1AYV1_PARDP	tr|A1AYV1|A1AYV1_PARDP	9	9	9	1	9	9	9	22	22	22	55141	509	509	13.6									4		1	2	7				14	2.7751e-62	7236.1	8	7157.3	8	8487.6	8	4600.4	8	5524.5	8	2812.5	8	6747	8	3740
>tr|A1AYV2|A1AYV2_PARDP Glutathione S-transferase, N-terminal domain OS=Paracoccus denitrificans (strain Pd 1222) GN=Pden_0332 PE=3 SV=1	tr|A1AYV2|A1AYV2_PARDP	tr|A1AYV2|A1AYV2_PARDP	7	7	7	1	7	7	7	40	40	40	22593	205	205	15.7									1	1		4		8		1	15	1.2885e-129	12120	14	13766	14	18982	14	14872	14	13357	14	12555	14	25514	14	27453
>tr|A1AYV4|A1AYV4_PARDP GTP-binding protein YchF OS=Paracoccus denitrificans (strain Pd 1222) GN=Pden_0334 PE=4 SV=1	tr|A1AYV4|A1AYV4_PARDP	tr|A1AYV4|A1AYV4_PARDP	22	22	22	1	22	22	22	68.8	68.8	68.8	39447	365	365	15.7	6			1					1	4	3	20	9	41	3	20	108	0	116500	102	115930	103	96483	101	77717	101	114790	102	107470	102	125410	102	151720
>tr|A1AYW4|A1AYW4_PARDP Uncharacterized protein OS=Paracoccus denitrificans (strain Pd 1222) GN=Pden_0344 PE=4 SV=1	tr|A1AYW4|A1AYW4_PARDP	tr|A1AYW4|A1AYW4_PARDP	1	1	1	1	1	1	1	5	5	5	21753	200	200	14												2					2	7.8092e-06	2264.6	2	2608.1	2	3438	2	2736.9	2	4013.6	2	2456.3	2	5420.9	2	13529
>tr|A1AYW6|A1AYW6_PARDP Uncharacterized protein OS=Paracoccus denitrificans (strain Pd 1222) GN=Pden_0346 PE=4 SV=1	tr|A1AYW6|A1AYW6_PARDP	tr|A1AYW6|A1AYW6_PARDP	1	1	1	1	1	1	1	6.3	6.3	6.3	19985	175	175	14												1					1	0.02648	1151.2	1	1210.8	1	1302.7	1	896.48	1	1023.6	1	954.04	1	1636	1	1648.5
>tr|A1AYW7|A1AYW7_PARDP Uncharacterized protein OS=Paracoccus denitrificans (strain Pd 1222) GN=Pden_0347 PE=4 SV=1	tr|A1AYW7|A1AYW7_PARDP	tr|A1AYW7|A1AYW7_PARDP	4	4	4	1	4	4	4	46.2	46.2	46.2	13329	119	119	16.7										3	2					5	10	6.2847e-19	5392	7	5539.3	7	7046.9	8	5576.6	9	5334.5	7	4800.2	5	12634	9	13283
>tr|A1AYX1|A1AYX1_PARDP Uncharacterized protein OS=Paracoccus denitrificans (strain Pd 1222) GN=Pden_0351 PE=4 SV=1	tr|A1AYX1|A1AYX1_PARDP	tr|A1AYX1|A1AYX1_PARDP	1	1	1	1	1	1	1	7.3	7.3	7.3	12509	109	109	13.2											3	1					4	0.0014677	4174.3	4	4019.5	4	5144.3	4	3360.3	4	3142.2	4	2604.9	4	5724.9	4	4037.1
>tr|A1AYX5|A1AYX5_PARDP Uncharacterized protein OS=Paracoccus denitrificans (strain Pd 1222) GN=Pden_0355 PE=4 SV=1	tr|A1AYX5|A1AYX5_PARDP	tr|A1AYX5|A1AYX5_PARDP	1	1	1	1	1	1	1	3.2	3.2	3.2	27424	252	252	17														1			1	0.0055959	0	0	0	0	0	0	0	0	0	0	0	0	0	0	0
>tr|A1AYY8|A1AYY8_PARDP Uncharacterized protein OS=Paracoccus denitrificans (strain Pd 1222) GN=Pden_0368 PE=4 SV=1	tr|A1AYY8|A1AYY8_PARDP	tr|A1AYY8|A1AYY8_PARDP	3	3	3	1	3	3	3	26.3	26.3	26.3	19606	175	175	14.7											3	6		4			13	8.7282e-55	8747.6	11	9104	13	7679.6	13	4940.9	12	8571.4	13	5954.2	13	9875.3	13	23123
>tr|A1AZ00|A1AZ00_PARDP Uncharacterized protein OS=Paracoccus denitrificans (strain Pd 1222) GN=Pden_0380 PE=4 SV=1	tr|A1AZ00|A1AZ00_PARDP	tr|A1AZ00|A1AZ00_PARDP	1	1	1	1	1	1	1	24.4	24.4	24.4	91383	82	82	14												2					2	0.0090352	510.28	1	442.57	1	387.57	1	129.69	1	263.45	1	193.9	1	297.42	1	189.58
>tr|A1AZ03|A1AZ03_PARDP Uncharacterized protein OS=Paracoccus denitrificans (strain Pd 1222) GN=Pden_0383 PE=4 SV=1	tr|A1AZ03|A1AZ03_PARDP	tr|A1AZ03|A1AZ03_PARDP	4	4	4	1	4	4	4	52.2	52.2	52.2	6953	67	67	15												10		5			15	1.2858e-15	7359.2	14	8874.7	14	10754	14	11761	14	10470	14	4468.9	14	12524	14	28834
>tr|A1AZ07|A1AZ07_PARDP Uncharacterized protein OS=Paracoccus denitrificans (strain Pd 1222) GN=Pden_0387 PE=4 SV=1	tr|A1AZ07|A1AZ07_PARDP	tr|A1AZ07|A1AZ07_PARDP	1	1	1	1	1	1	1	12.7	12.7	12.7	87879	79	79	14												2					2	0.031276	408.02	2	546.56	2	769.08	2	842.77	2	952.38	2	880.36	2	1204.2	2	4456.2
>tr|A1AZ13|A1AZ13_PARDP Uncharacterized protein OS=Paracoccus denitrificans (strain Pd 1222) GN=Pden_0393 PE=4 SV=1	tr|A1AZ13|A1AZ13_PARDP	tr|A1AZ13|A1AZ13_PARDP	10	10	10	1	10	10	10	63.1	63.1	63.1	17007	160	160	13.1	4									3	5	3	8		6		29	1.9303e-54	18677	25	17707	25	25479	25	19944	25	18928	24	12283	24	34129	25	31410
>tr|A1AZ15|A1AZ15_PARDP Diaminopimelate epimerase OS=Paracoccus denitrificans (strain Pd 1222) GN=dapF PE=3 SV=1	tr|A1AZ15|A1AZ15_PARDP	tr|A1AZ15|A1AZ15_PARDP	6	6	6	1	6	6	6	32	32	32	29401	275	275	14										6	5	4		6			21	2.8321e-149	21874	19	26486	19	21523	19	18460	19	22755	19	20209	19	25471	19	30148
>tr|A1AZ16|A1AZ16_PARDP MiaB-like tRNA modifying enzyme OS=Paracoccus denitrificans (strain Pd 1222) GN=Pden_0396 PE=4 SV=1	tr|A1AZ16|A1AZ16_PARDP	tr|A1AZ16|A1AZ16_PARDP	7	7	7	1	7	7	7	15.2	15.2	15.2	46201	420	420	15	1										2		3	4	1	1	12	2.4737e-14	19302	12	20498	12	15725	12	10408	12	17697	12	13029	12	13940	12	12863
>tr|A1AZ17|A1AZ17_PARDP Histone deacetylase superfamily OS=Paracoccus denitrificans (strain Pd 1222) GN=Pden_0397 PE=4 SV=1	tr|A1AZ17|A1AZ17_PARDP	tr|A1AZ17|A1AZ17_PARDP	1	1	1	1	1	1	1	3.8	3.8	3.8	33776	319	319	17														1			1	7.6375e-07	925.31	1	1312.9	1	1175.3	1	852.34	1	1279.9	1	771.91	1	1208.5	1	1227.1
>tr|A1AZ18|A1AZ18_PARDP Exodeoxyribonuclease 7 small subunit OS=Paracoccus denitrificans (strain Pd 1222) GN=xseB PE=3 SV=1	tr|A1AZ18|A1AZ18_PARDP	tr|A1AZ18|A1AZ18_PARDP	8	8	8	1	8	8	8	78.8	78.8	78.8	88148	80	80	17											1	8		20		7	36	7.2882e-70	24273	32	22268	32	24640	32	18521	32	22151	32	14373	32	28965	32	50271
>tr|A1AZ19|A1AZ19_PARDP Farnesyl-diphosphate synthase OS=Paracoccus denitrificans (strain Pd 1222) GN=Pden_0399 PE=3 SV=1	tr|A1AZ19|A1AZ19_PARDP	tr|A1AZ19|A1AZ19_PARDP	7	7	7	1	7	7	7	32.4	32.4	32.4	30.44	287	287	13.5									7	7	16	2		4		3	39	2.7999e-181	27294	38	32355	38	29039	38	26772	38	30444	38	30102	38	37104	38	58487
>tr|A1AZ20|A1AZ20_PARDP 1-deoxy-D-xylulose-5-phosphate synthase OS=Paracoccus denitrificans (strain Pd 1222) GN=dxs PE=3 SV=1	tr|A1AZ20|A1AZ20_PARDP	tr|A1AZ20|A1AZ20_PARDP	22	22	22	1	22	22	22	42.2	42.2	42.2	67979	640	640	15.2	1								5	9	9	10	20	13	13	4	84	5.316e-270	89406	75	91181	74	106690	75	67314	75	86105	75	58222	73	106810	74	85119
>tr|A1AZ21|A1AZ21_PARDP SH3, type 3 domain protein OS=Paracoccus denitrificans (strain Pd 1222) GN=Pden_0401 PE=4 SV=1	tr|A1AZ21|A1AZ21_PARDP	tr|A1AZ21|A1AZ21_PARDP	11	11	11	1	11	11	11	63.6	63.6	63.6	22365	206	206	15.9									3	5		14		8		10	40	4.3752e-104	56687	39	60295	39	48435	39	31581	38	51110	39	51776	39	76345	39	61770
>tr|A1AZ22|A1AZ22_PARDP NAD-dependent epimerase/dehydratase OS=Paracoccus denitrificans (strain Pd 1222) GN=Pden_0402 PE=4 SV=1	tr|A1AZ22|A1AZ22_PARDP	tr|A1AZ22|A1AZ22_PARDP	8	8	8	1	8	8	8	32.1	32.1	32.1	30753	287	287	13.8	2								1	4	4	3		3		4	21	1.8425e-66	24583	21	31704	21	28614	21	25593	21	25859	21	18533	21	32084	21	32984
>tr|A1AZ23|A1AZ23_PARDP Luciferase family protein OS=Paracoccus denitrificans (strain Pd 1222) GN=Pden_0403 PE=4 SV=1	tr|A1AZ23|A1AZ23_PARDP	tr|A1AZ23|A1AZ23_PARDP	9	9	9	1	9	9	9	35.7	35.7	35.7	34967	328	328	13.5	1								3	6	6	7		2		3	28	8.3837e-200	19082	24	24768	24	25572	24	23866	24	22209	24	17898	24	33290	24	38331
>tr|A1AZ24|A1AZ24_PARDP AMP nucleosidase OS=Paracoccus denitrificans (strain Pd 1222) GN=Pden_0404 PE=4 SV=1	tr|A1AZ24|A1AZ24_PARDP	tr|A1AZ24|A1AZ24_PARDP	15	15	15	1	15	15	15	32.2	32.2	32.2	54925	494	494	13.1	3								2	18	14	4	5	6	4		56	1.543e-129	53658	49	54249	49	72023	48	50153	46	45981	49	28537	47	76094	49	73173
>tr|A1AZ25|A1AZ25_PARDP Histone family protein DNA-binding protein OS=Paracoccus denitrificans (strain Pd 1222) GN=Pden_0405 PE=3 SV=1	tr|A1AZ25|A1AZ25_PARDP	tr|A1AZ25|A1AZ25_PARDP	8	8	8	1	8	8	8	70.7	70.7	70.7	10307	99	99	16.2	10			2					7	13	26	24		31	2	79	194	6.6628e-158	202480	172	190100	174	182050	173	118150	167	183900	169	124470	171	188800	173	231530
>tr|A1AZ27|A1AZ27_PARDP Glutathione S-transferase OS=Paracoccus denitrificans (strain Pd 1222) GN=Pden_0407 PE=3 SV=1	tr|A1AZ27|A1AZ27_PARDP	tr|A1AZ27|A1AZ27_PARDP	1	1	1	1	1	1	1	4.6	4.6	4.6	21851	197	197	13											2						2	0.11756	746.94	1	979.24	1	2416.8	1	2062.1	1	994.67	1	1097.4	1	3020.4	1	3586.4
>tr|A1AZ30|A1AZ30_PARDP Transcriptional regulator, AsnC family OS=Paracoccus denitrificans (strain Pd 1222) GN=Pden_0410 PE=4 SV=1	tr|A1AZ30|A1AZ30_PARDP	tr|A1AZ30|A1AZ30_PARDP	7	7	7	1	7	7	7	45.9	45.9	45.9	17734	157	157	13.2									2	2	7			2			13	2.9326e-100	10134	11	10295	11	12314	11	7223.9	11	7440.9	11	6716.6	11	12945	11	11635
>tr|A1AZ32|A1AZ32_PARDP ATP dependent DNA ligase OS=Paracoccus denitrificans (strain Pd 1222) GN=Pden_0412 PE=4 SV=1	tr|A1AZ32|A1AZ32_PARDP	tr|A1AZ32|A1AZ32_PARDP	2	2	2	1	2	2	2	3.5	3.5	3.5	56549	514	514	12										3							3	0.0075353	2423.8	3	2343.8	3	3947.2	3	1302.3	3	1892.7	3	931.82	2	2471.1	3	1087.6
>tr|A1AZ36|A1AZ36_PARDP DNA gyrase subunit B OS=Paracoccus denitrificans (strain Pd 1222) GN=gyrB PE=3 SV=1	tr|A1AZ36|A1AZ36_PARDP	tr|A1AZ36|A1AZ36_PARDP	42	42	42	1	42	42	42	56.8	56.8	56.8	89678	812	812	15.2	4								1	15	29	12	39	18	40	2	160	0	179170	150	181260	151	209050	151	131550	151	183990	151	128830	149	182850	151	166340
>tr|A1AZ37|A1AZ37_PARDP Uncharacterized protein OS=Paracoccus denitrificans (strain Pd 1222) GN=Pden_0417 PE=4 SV=1	tr|A1AZ37|A1AZ37_PARDP	tr|A1AZ37|A1AZ37_PARDP	6	6	6	1	6	6	6	48.6	48.6	48.6	12491	111	111	13.4									1	2	8	2				1	14	1.355e-59	14086	12	13548	12	14960	12	8175.8	12	10295	12	8023.4	12	13592	12	10969
>tr|A1AZ38|A1AZ38_PARDP GTPase Era OS=Paracoccus denitrificans (strain Pd 1222) GN=era PE=3 SV=1	tr|A1AZ38|A1AZ38_PARDP	tr|A1AZ38|A1AZ38_PARDP	14	14	14	1	14	14	14	46.5	46.5	46.5	33629	303	303	14.5	1									6	13	9		6		6	41	7.8943e-226	38184	38	48036	38	36330	38	32116	38	40086	38	36372	38	43177	38	53224
>tr|A1AZ39|A1AZ39_PARDP Ribonuclease 3 OS=Paracoccus denitrificans (strain Pd 1222) GN=rnc PE=3 SV=1	tr|A1AZ39|A1AZ39_PARDP	tr|A1AZ39|A1AZ39_PARDP	11	11	11	1	11	11	11	44.8	44.8	44.8	26348	241	241	14.1									6	5	5	9		7		2	34	1.2933e-69	28261	30	36107	29	29438	30	25886	30	35487	29	32423	30	36332	30	52381
>tr|A1AZ40|A1AZ40_PARDP Signal peptidase I, Serine peptidase, MEROPS family S26A OS=Paracoccus denitrificans (strain Pd 1222) GN=Pden_0420 PE=3 SV=1	tr|A1AZ40|A1AZ40_PARDP	tr|A1AZ40|A1AZ40_PARDP	10	10	10	1	10	10	10	34.6	34.6	34.6	29131	263	263	15.2	1									4	1	7	6	5	3	3	30	2.68e-88	30124	24	35462	25	34794	25	25657	25	32640	24	23337	25	31633	24	38325
>tr|A1AZ42|A1AZ42_PARDP Pyridoxine 5-phosphate synthase OS=Paracoccus denitrificans (strain Pd 1222) GN=pdxJ PE=3 SV=1	tr|A1AZ42|A1AZ42_PARDP	tr|A1AZ42|A1AZ42_PARDP	10	10	10	1	10	10	10	50	50	50	26555	244	244	15.4									1		3	11	2	17			34	1.9698e-93	27732	32	32026	32	29257	32	26029	32	29460	32	23431	32	36112	32	39913
>tr|A1AZ44|A1AZ44_PARDP Tetratricopeptide TPR_2 repeat protein OS=Paracoccus denitrificans (strain Pd 1222) GN=Pden_0424 PE=4 SV=1	tr|A1AZ44|A1AZ44_PARDP	tr|A1AZ44|A1AZ44_PARDP	28	28	28	1	28	28	28	61.4	61.4	61.4	68799	642	642	14.4	4								4	14	20	16	25	12	13	4	112	0	91641	103	100160	104	124340	104	80913	103	99420	104	74620	102	121050	104	116270
>tr|A1AZ45|A1AZ45_PARDP Electron-transferring-flavoprotein dehydrogenase OS=Paracoccus denitrificans (strain Pd 1222) GN=Pden_0425 PE=4 SV=1	tr|A1AZ45|A1AZ45_PARDP	tr|A1AZ45|A1AZ45_PARDP	22	22	22	1	22	22	22	49.6	49.6	49.6	59.24	548	548	14.5	6	2	1	2			1	2	3	18	19	6	10	5	19	21	115	0	124480	107	128940	107	133480	109	93794	107	126560	108	87650	106	129920	109	128140
>tr|A1AZ47|A1AZ47_PARDP Uncharacterized protein OS=Paracoccus denitrificans (strain Pd 1222) GN=Pden_0427 PE=4 SV=1	tr|A1AZ47|A1AZ47_PARDP	tr|A1AZ47|A1AZ47_PARDP	14	14	14	1	14	14	14	50.8	50.8	50.8	34035	315	315	13.1	3									4	4		6		5		22	5.1683e-128	14030	18	12228	18	14803	17	8744.4	18	12925	18	9588.9	18	12308	18	10041
>tr|A1AZ49|A1AZ49_PARDP AzlC family protein OS=Paracoccus denitrificans (strain Pd 1222) GN=Pden_0429 PE=4 SV=1	tr|A1AZ49|A1AZ49_PARDP	tr|A1AZ49|A1AZ49_PARDP	1	1	1	1	1	1	1	7	7	7	27763	258	258	15													1				1	1.9493e-59	939.96	1	824.23	1	871.29	1	439.8	1	899.15	1	795.33	1	674.45	1	701.61
>tr|A1AZ51|A1AZ51_PARDP Uncharacterized protein OS=Paracoccus denitrificans (strain Pd 1222) GN=Pden_0431 PE=4 SV=1	tr|A1AZ51|A1AZ51_PARDP	tr|A1AZ51|A1AZ51_PARDP	14	14	14	1	14	14	14	69.3	69.3	69.3	23619	215	215	13.9	1									17	17	3	12	1	9		60	3.6343e-269	53766	56	55239	56	72245	56	48628	56	56339	55	43984	56	78204	56	68516
>tr|A1AZ53|A1AZ53_PARDP Beta-lactamase domain protein OS=Paracoccus denitrificans (strain Pd 1222) GN=Pden_0433 PE=4 SV=1	tr|A1AZ53|A1AZ53_PARDP	tr|A1AZ53|A1AZ53_PARDP	5	5	5	1	5	5	5	13.2	13.2	13.2	37.81	340	340	12.7									5			3		1			9	2.333e-42	7558.7	6	9209.1	6	6319.8	6	5717.3	6	8008.3	6	6618.8	6	6480.4	6	8061.2
>tr|A1AZ54|A1AZ54_PARDP Acyl-CoA dehydrogenase domain protein OS=Paracoccus denitrificans (strain Pd 1222) GN=Pden_0434 PE=3 SV=1	tr|A1AZ54|A1AZ54_PARDP	tr|A1AZ54|A1AZ54_PARDP	24	24	24	1	24	24	24	56	56	56	59.21	563	563	14.6									4	15	8	13	24	9	7	2	82	7.927e-229	72605	72	73818	72	77388	72	48588	72	69785	72	43169	70	77656	72	59660
>tr|A1AZ55|A1AZ55_PARDP Translation factor SUA5 OS=Paracoccus denitrificans (strain Pd 1222) GN=Pden_0435 PE=4 SV=1	tr|A1AZ55|A1AZ55_PARDP	tr|A1AZ55|A1AZ55_PARDP	7	7	7	1	7	7	7	28.8	28.8	28.8	32312	316	316	16.8										2		3		3		4	12	1.216e-114	12347	11	15773	12	11858	12	10702	12	13105	12	10484	12	13501	12	14165
>tr|A1AZ57|A1AZ57_PARDP Uncharacterized protein OS=Paracoccus denitrificans (strain Pd 1222) GN=Pden_0437 PE=4 SV=1	tr|A1AZ57|A1AZ57_PARDP	tr|A1AZ57|A1AZ57_PARDP	7	7	7	1	7	7	7	43.8	43.8	43.8	27852	260	260	14.9										2	4	7		1		3	17	1.2931e-79	16502	17	20484	17	15967	17	12992	17	18750	17	19866	17	19897	17	26940
>tr|A1AZ58|A1AZ58_PARDP Phage SPO1 DNA polymerase-related protein OS=Paracoccus denitrificans (strain Pd 1222) GN=Pden_0438 PE=4 SV=1	tr|A1AZ58|A1AZ58_PARDP	tr|A1AZ58|A1AZ58_PARDP	7	7	7	1	7	7	7	31.4	31.4	31.4	29234	271	271	14									1		6	3		3			13	1.8288e-63	7230.7	10	8236.3	9	7770.7	10	7914.7	9	7730.4	9	6039.6	10	10155	10	12596
>tr|A1AZ59|A1AZ59_PARDP Uncharacterized protein OS=Paracoccus denitrificans (strain Pd 1222) GN=Pden_0439 PE=4 SV=1	tr|A1AZ59|A1AZ59_PARDP	tr|A1AZ59|A1AZ59_PARDP	6	6	6	1	6	6	6	50.4	50.4	50.4	13551	133	133	14.7	2								1	3	7	4		7		6	30	1.4637e-44	23378	29	24068	28	34909	29	26875	29	23317	28	20960	29	52690	29	77873
>tr|A1AZ60|A1AZ60_PARDP 3-isopropylmalate dehydrogenase OS=Paracoccus denitrificans (strain Pd 1222) GN=leuB PE=3 SV=1	tr|A1AZ60|A1AZ60_PARDP	tr|A1AZ60|A1AZ60_PARDP	24	24	24	1	24	24	24	67.8	67.8	67.8	40199	373	373	14.5	7	1		3			1		16	25	42	41	8	22	10	38	214	0	218410	200	216410	201	197040	200	168790	201	223930	201	177000	201	236900	202	304280
>tr|A1AZ62|A1AZ62_PARDP Uncharacterized protein OS=Paracoccus denitrificans (strain Pd 1222) GN=Pden_0442 PE=4 SV=1	tr|A1AZ62|A1AZ62_PARDP	tr|A1AZ62|A1AZ62_PARDP	1	1	1	1	1	1	1	8.3	8.3	8.3	13.93	133	133	15													1				1	1.1331e-08	728.13	1	664.48	1	777.47	1	412.41	1	700.21	1	478.47	1	599.34	1	522.44
>tr|A1AZ63|A1AZ63_PARDP Uncharacterized protein OS=Paracoccus denitrificans (strain Pd 1222) GN=Pden_0443 PE=4 SV=1	tr|A1AZ63|A1AZ63_PARDP	tr|A1AZ63|A1AZ63_PARDP	7	7	7	1	7	7	7	47.6	47.6	47.6	19133	170	170	14.6									1	2	3	4		4		1	15	1.316e-69	13718	15	16011	14	15212	14	10015	15	16984	15	13189	14	15019	14	15984
>tr|A1AZ64|A1AZ64_PARDP Uncharacterized protein OS=Paracoccus denitrificans (strain Pd 1222) GN=Pden_0444 PE=4 SV=1	tr|A1AZ64|A1AZ64_PARDP	tr|A1AZ64|A1AZ64_PARDP	9	9	9	1	9	9	9	26.5	26.5	26.5	40663	358	358	13.4								1	3	5	4	4	2	4			23	1.1879e-56	29147	20	34588	20	24326	20	19652	20	29758	20	24549	20	26128	20	28804
>tr|A1AZ67|A1AZ67_PARDP Uncharacterized protein OS=Paracoccus denitrificans (strain Pd 1222) GN=Pden_0447 PE=4 SV=1	tr|A1AZ67|A1AZ67_PARDP	tr|A1AZ67|A1AZ67_PARDP	6	6	6	1	6	6	6	6	6	6	121.27	1062	1062	13.3										3	5				1		9	2.3796e-31	10417	9	9664.1	9	10757	9	6005.4	9	9360.1	9	4710.8	9	10448	9	6459.3
>tr|A1AZ71|A1AZ71_PARDP Uncharacterized protein OS=Paracoccus denitrificans (strain Pd 1222) GN=Pden_0451 PE=4 SV=1	tr|A1AZ71|A1AZ71_PARDP	tr|A1AZ71|A1AZ71_PARDP	1	1	1	1	1	1	1	10.4	10.4	10.4	20217	183	183	21																2	2	3.5018e-44	0	0	0	0	0	0	0	0	0	0	0	0	0	0	0
>tr|A1AZ88|A1AZ88_PARDP Transcriptional regulator, GntR family OS=Paracoccus denitrificans (strain Pd 1222) GN=Pden_0470 PE=4 SV=1	tr|A1AZ88|A1AZ88_PARDP	tr|A1AZ88|A1AZ88_PARDP	7	7	7	1	7	7	7	30.5	30.5	30.5	28677	262	262	14.1										3	4	3		4			14	5.9474e-42	12483	13	13913	13	12297	13	9976.3	13	12378	13	9664.3	13	13710	13	15311
>tr|A1AZ90|A1AZ90_PARDP 5-oxoprolinase (ATP-hydrolyzing) OS=Paracoccus denitrificans (strain Pd 1222) GN=Pden_0472 PE=4 SV=1	tr|A1AZ90|A1AZ90_PARDP	tr|A1AZ90|A1AZ90_PARDP	1	1	1	1	1	1	1	1.5	1.5	1.5	73257	687	687	13											2						2	0.00393	673.12	2	627.36	2	412.22	2	191.6	2	531.82	2	222.35	2	319.26	2	165.93
>tr|A1AZ91|A1AZ91_PARDP Hydantoinase B/oxoprolinase OS=Paracoccus denitrificans (strain Pd 1222) GN=Pden_0473 PE=4 SV=1	tr|A1AZ91|A1AZ91_PARDP	tr|A1AZ91|A1AZ91_PARDP	3	3	3	1	3	3	3	4.8	4.8	4.8	62925	588	588	14											2		2				4	1.4223e-07	5443.5	3	3972.3	3	3843	3	1724.8	3	3508.5	3	1097.8	3	2577.2	3	1123.7
>tr|A1AZ95|A1AZ95_PARDP Transcriptional regulator, XRE family OS=Paracoccus denitrificans (strain Pd 1222) GN=Pden_0477 PE=4 SV=1	tr|A1AZ95|A1AZ95_PARDP	tr|A1AZ95|A1AZ95_PARDP	2	2	2	1	2	2	2	11.3	11.3	11.3	22853	204	204	15												2		1			3	0.049801	2002	3	2657.4	3	2388.2	3	1918	3	1996.6	3	2064.1	3	2905	3	2808.5
>tr|A1AZ96|A1AZ96_PARDP Uncharacterized protein OS=Paracoccus denitrificans (strain Pd 1222) GN=Pden_0478 PE=4 SV=1	tr|A1AZ96|A1AZ96_PARDP	tr|A1AZ96|A1AZ96_PARDP	2	2	2	1	2	2	2	4.4	4.4	4.4	42244	388	388	12.3									3	2	2	2					9	2.1115e-05	12285	9	16193	9	10622	9	8269.1	9	13522	9	14741	9	9611.2	9	11993
>tr|A1AZA0|A1AZA0_PARDP SpoVT/AbrB domain protein OS=Paracoccus denitrificans (strain Pd 1222) GN=Pden_0482 PE=4 SV=1	tr|A1AZA0|A1AZA0_PARDP	tr|A1AZA0|A1AZA0_PARDP	5	5	5	1	5	5	5	39.1	39.1	39.1	98421	87	87	13.2	2								1	3	4	14		5			29	7.7809e-23	21421	27	20781	27	24167	27	17810	27	18527	27	16287	27	33771	27	94450
>tr|A1AZA1|A1AZA1_PARDP PilT protein domain protein OS=Paracoccus denitrificans (strain Pd 1222) GN=Pden_0483 PE=3 SV=1	tr|A1AZA1|A1AZA1_PARDP	tr|A1AZA1|A1AZA1_PARDP	5	5	5	1	5	5	5	77.4	77.4	77.4	14135	133	133	13.8									2	3	5	3				2	15	4.0739e-129	2677.1	10	2547.8	11	3536.6	10	1930.7	10	2120	10	1905.5	8	4128.7	9	3051.7
>tr|A1AZA2|A1AZA2_PARDP RelE-like cytotoxic translational repressor of toxin-antitoxin stability system OS=Paracoccus denitrificans (strain Pd 1222) GN=Pden_0484 PE=4 SV=1	tr|A1AZA2|A1AZA2_PARDP	tr|A1AZA2|A1AZA2_PARDP	3	3	3	1	3	3	3	26.8	26.8	26.8	12588	112	112	14.6									2		1			1		1	5	3.3549e-26	7292.9	4	7449	4	7347.3	4	4240.4	4	6205.2	4	5287.3	4	8163.8	4	7046.7
>tr|A1AZA3|A1AZA3_PARDP Transcriptional regulator, XRE family OS=Paracoccus denitrificans (strain Pd 1222) GN=Pden_0485 PE=4 SV=1	tr|A1AZA3|A1AZA3_PARDP	tr|A1AZA3|A1AZA3_PARDP	5	5	5	1	5	5	5	45.4	45.4	45.4	10531	97	97	14.3									2		2	4		4			12	1.4007e-17	10960	10	11553	10	12285	10	9911.5	10	10896	10	7807.5	10	15329	10	33684
>tr|A1AZA4|A1AZA4_PARDP Uncharacterized protein OS=Paracoccus denitrificans (strain Pd 1222) GN=Pden_0486 PE=4 SV=1	tr|A1AZA4|A1AZA4_PARDP	tr|A1AZA4|A1AZA4_PARDP	4	4	4	1	4	4	4	39.4	39.4	39.4	14084	127	127	13.2										2	5			1			8	2.3804e-70	4363.5	7	3871.5	7	4301.1	7	2010.2	7	2904.4	7	3948.5	7	6785.2	7	2936.1
>tr|A1AZA6|A1AZA6_PARDP Glutamate synthase (NADPH) large subunit OS=Paracoccus denitrificans (strain Pd 1222) GN=Pden_0488 PE=4 SV=1	tr|A1AZA6|A1AZA6_PARDP	tr|A1AZA6|A1AZA6_PARDP	68	68	68	1	68	68	68	55.3	55.3	55.3	165.66	1516	1516	14.5	4	1	1					1	8	43	47	23	75	18	37	7	265	0	197200	240	198500	238	261900	242	208480	239	191850	238	143780	236	310300	239	283870
>tr|A1AZA7|A1AZA7_PARDP Uncharacterized protein OS=Paracoccus denitrificans (strain Pd 1222) GN=Pden_0489 PE=4 SV=1	tr|A1AZA7|A1AZA7_PARDP	tr|A1AZA7|A1AZA7_PARDP	4	4	4	1	4	4	4	15.7	15.7	15.7	27765	254	254	14										4	7	3	1	5			20	6.1274e-11	24473	19	31016	19	23106	19	19817	19	24382	19	21671	19	35590	19	30497
>tr|A1AZA8|A1AZA8_PARDP Glutamate synthase (NADPH) small subunit OS=Paracoccus denitrificans (strain Pd 1222) GN=Pden_0490 PE=4 SV=1	tr|A1AZA8|A1AZA8_PARDP	tr|A1AZA8|A1AZA8_PARDP	19	19	19	1	19	19	19	46.7	46.7	46.7	54324	497	497	14.2									2	15	20	13	17	6	3	3	79	0	103780	72	101550	72	94738	72	62860	72	95357	72	60050	71	94329	71	82611
>tr|A1AZB0|A1AZB0_PARDP NAD-dependent epimerase/dehydratase OS=Paracoccus denitrificans (strain Pd 1222) GN=Pden_0492 PE=4 SV=1	tr|A1AZB0|A1AZB0_PARDP	tr|A1AZB0|A1AZB0_PARDP	18	18	18	1	18	18	18	72.7	72.7	72.7	35343	330	330	13.4	3	1		1			1	1	27	20	22	21	2	15		13	127	0	133430	112	153420	114	93851	116	62451	114	131690	115	103410	114	96658	116	116050
>tr|A1AZB5|A1AZB5_PARDP L-threonine ammonia-lyase OS=Paracoccus denitrificans (strain Pd 1222) GN=Pden_0497 PE=4 SV=1	tr|A1AZB5|A1AZB5_PARDP	tr|A1AZB5|A1AZB5_PARDP	22	22	22	1	22	22	22	46.6	46.6	46.6	44.52	412	412	14.9	1									7	16	36	6	19	3	8	96	2.8169e-169	112300	82	108850	82	103220	82	73392	81	99347	82	82871	82	116270	82	139400
>tr|A1AZB8|A1AZB8_PARDP 3-demethylubiquinone-9 3-methyltransferase OS=Paracoccus denitrificans (strain Pd 1222) GN=Pden_0500 PE=4 SV=1	tr|A1AZB8|A1AZB8_PARDP	tr|A1AZB8|A1AZB8_PARDP	4	4	4	1	4	4	4	30.8	30.8	30.8	17273	159	159	13.7										1	3	2		1			7	2.3574e-55	12109	6	7625.4	6	6831	6	3631	6	6814.3	6	5476	6	6307.8	6	6163.8
>tr|A1AZB9|A1AZB9_PARDP Molybdopterin adenylyltransferase OS=Paracoccus denitrificans (strain Pd 1222) GN=Pden_0501 PE=4 SV=1	tr|A1AZB9|A1AZB9_PARDP	tr|A1AZB9|A1AZB9_PARDP	7	7	7	1	7	7	7	49.2	49.2	49.2	19477	183	183	17.1												5		3		4	12	3.4354e-126	12724	12	13724	12	14894	12	10458	12	13342	12	10906	12	15844	12	16121
>tr|A1AZC3|A1AZC3_PARDP Mannose-binding protein / fructose-binding protein / ribose-binding protein OS=Paracoccus denitrificans (strain Pd 1222) GN=Pden_0505 PE=4 SV=1	tr|A1AZC3|A1AZC3_PARDP	tr|A1AZC3|A1AZC3_PARDP	12	12	12	1	12	12	12	43.7	43.7	43.7	35091	339	339	15.9	1									3		5	3	13		5	30	2.3857e-63	34731	28	39403	28	30473	28	30105	28	35765	28	25599	28	55318	27	57001
>tr|A1AZC5|A1AZC5_PARDP Chaperone DnaJ domain protein OS=Paracoccus denitrificans (strain Pd 1222) GN=Pden_0507 PE=4 SV=1	tr|A1AZC5|A1AZC5_PARDP	tr|A1AZC5|A1AZC5_PARDP	10	10	10	1	10	10	10	38.8	38.8	38.8	33371	304	304	15.5	2								2	1	2	1		7		7	22	5.9131e-145	21553	20	27645	21	21408	21	20328	21	24594	21	19073	21	25072	21	24267
>tr|A1AZC6|A1AZC6_PARDP Uncharacterized protein OS=Paracoccus denitrificans (strain Pd 1222) GN=Pden_0508 PE=4 SV=1	tr|A1AZC6|A1AZC6_PARDP	tr|A1AZC6|A1AZC6_PARDP	4	4	4	1	4	4	4	56.5	56.5	56.5	12787	115	115	14.3											4	1		2			7	2.2434e-153	4306.2	7	4138	7	5162.9	7	3205.9	7	3724.8	7	2861.9	7	6623.2	7	4628.5
>tr|A1AZC7|A1AZC7_PARDP Uncharacterized protein OS=Paracoccus denitrificans (strain Pd 1222) GN=Pden_0509 PE=4 SV=1	tr|A1AZC7|A1AZC7_PARDP	tr|A1AZC7|A1AZC7_PARDP	3	3	3	1	3	3	3	49.1	49.1	49.1	6031	55	55	13.1									1	2	5	6					14	4.8515e-23	15396	13	18175	13	22623	13	16716	13	18641	13	7071.6	13	22606	13	34285
>tr|A1AZC9|A1AZC9_PARDP Putative cytochrome c-type biogenesis protein, CycH OS=Paracoccus denitrificans (strain Pd 1222) GN=Pden_0511 PE=4 SV=1	tr|A1AZC9|A1AZC9_PARDP;tr|A1B6T8|A1B6T8_PARDP	tr|A1AZC9|A1AZC9_PARDP	15;1	15;1	15;1	2	15	15	15	38.6	38.6	38.6	44612	415	415;419	16.5									1	1	3	5	7	5	9	4	35	6.1404e-195	35065	30	41507	30	37783	30	25757	30	41381	30	28059	30	33872	30	31789
>tr|A1AZD0|A1AZD0_PARDP Sarcosine oxidase, beta subunit family OS=Paracoccus denitrificans (strain Pd 1222) GN=Pden_0512 PE=4 SV=1	tr|A1AZD0|A1AZD0_PARDP	tr|A1AZD0|A1AZD0_PARDP	10	10	10	1	10	10	10	27.7	27.7	27.7	45652	423	423	13.7								1	4	3	4	7	2	5			26	9.9909e-79	16443	23	18353	23	20501	23	16080	23	15763	23	12596	23	21984	23	20854
>tr|A1AZD2|A1AZD2_PARDP Sarcosine oxidase, delta subunit, heterotetrameric OS=Paracoccus denitrificans (strain Pd 1222) GN=Pden_0514 PE=4 SV=1	tr|A1AZD2|A1AZD2_PARDP	tr|A1AZD2|A1AZD2_PARDP	2	2	2	1	2	2	2	14.3	14.3	14.3	13935	126	126	13.2										1	1	2					4	6.5832e-39	1685	3	1627.3	3	2173.8	3	1167.7	3	1208.1	3	1463.8	3	3618.2	3	2633.2
>tr|A1AZD3|A1AZD3_PARDP Sarcosine oxidase, alpha subunit family OS=Paracoccus denitrificans (strain Pd 1222) GN=Pden_0515 PE=3 SV=1	tr|A1AZD3|A1AZD3_PARDP	tr|A1AZD3|A1AZD3_PARDP	21	21	21	1	21	21	21	26.1	26.1	26.1	105.81	977	977	13.8	2								4	13	7	5	13	1	6	2	53	2.96e-195	41543	45	39937	45	50202	45	32029	45	35942	45	23701	45	47126	45	34607
>tr|A1AZD4|A1AZD4_PARDP Sarcosine oxidase, gamma subunit OS=Paracoccus denitrificans (strain Pd 1222) GN=Pden_0516 PE=4 SV=1	tr|A1AZD4|A1AZD4_PARDP	tr|A1AZD4|A1AZD4_PARDP	10	10	10	1	10	10	10	76.7	76.7	76.7	18324	172	172	13.2									5	2	10	5		3			25	6.2988e-171	17873	23	20906	23	30219	23	18688	23	16369	23	13897	23	35632	23	27094
>tr|A1AZD5|A1AZD5_PARDP Uncharacterized protein OS=Paracoccus denitrificans (strain Pd 1222) GN=Pden_0517 PE=4 SV=1	tr|A1AZD5|A1AZD5_PARDP	tr|A1AZD5|A1AZD5_PARDP	4	4	4	1	4	4	4	23.8	23.8	23.8	16186	151	151	13.6									1		5	5		1			12	1.8962e-21	17448	11	15661	11	15393	11	10102	10	12954	11	13357	11	19421	11	33506
>tr|A1AZD6|A1AZD6_PARDP Superoxide dismutase OS=Paracoccus denitrificans (strain Pd 1222) GN=Pden_0518 PE=3 SV=1	tr|A1AZD6|A1AZD6_PARDP	tr|A1AZD6|A1AZD6_PARDP	12	12	12	1	12	12	12	57.3	57.3	57.3	22195	199	199	16.2	9			1						8	4	50	4	21	6	56	159	8.4229e-192	132600	128	144230	126	131680	128	107930	127	147720	127	104600	128	171130	128	169260
>tr|A1AZD7|A1AZD7_PARDP Uncharacterized protein OS=Paracoccus denitrificans (strain Pd 1222) GN=Pden_0519 PE=4 SV=1	tr|A1AZD7|A1AZD7_PARDP	tr|A1AZD7|A1AZD7_PARDP	2	2	2	1	2	2	2	12.6	12.6	12.6	18276	174	174	14.5											1	2		1			4	7.1522e-13	5998.1	4	5921.7	4	6652	4	4583.6	4	4726.3	4	4305.6	4	8864.8	4	6642.5
>tr|A1AZD8|A1AZD8_PARDP Lipolytic enzyme, G-D-S-L family OS=Paracoccus denitrificans (strain Pd 1222) GN=Pden_0520 PE=4 SV=1	tr|A1AZD8|A1AZD8_PARDP	tr|A1AZD8|A1AZD8_PARDP	3	3	3	1	3	3	3	17	17	17	22632	212	212	15.2										3	1					2	6	1.3861e-11	1394.1	3	1550.2	4	2799.5	4	2102.3	4	1732	4	1659.8	4	3301.1	4	3720.7
>tr|A1AZD9|A1AZD9_PARDP Heavy metal translocating P-type ATPase OS=Paracoccus denitrificans (strain Pd 1222) GN=Pden_0521 PE=3 SV=1	tr|A1AZD9|A1AZD9_PARDP	tr|A1AZD9|A1AZD9_PARDP	11	11	11	1	11	11	11	15.9	15.9	15.9	82893	807	807	13.8	1	1								4	4	4	6	2	4		26	8.2024e-95	22657	24	19341	24	69080	24	29917	24	20263	24	12740	24	31768	24	26019
>tr|A1AZE0|A1AZE0_PARDP ErfK/YbiS/YcfS/YnhG family protein OS=Paracoccus denitrificans (strain Pd 1222) GN=Pden_0522 PE=4 SV=1	tr|A1AZE0|A1AZE0_PARDP	tr|A1AZE0|A1AZE0_PARDP	14	14	14	1	14	14	14	68.8	68.8	68.8	20968	192	192	15.8									4	1		24	3	39	1	3	75	4.194e-176	91258	72	83690	72	89548	72	53838	73	69494	73	55420	73	102030	73	93896
>tr|A1AZE1|A1AZE1_PARDP Sulfurtransferase OS=Paracoccus denitrificans (strain Pd 1222) GN=Pden_0523 PE=3 SV=1	tr|A1AZE1|A1AZE1_PARDP	tr|A1AZE1|A1AZE1_PARDP	6	6	6	1	6	6	6	23.3	23.3	23.3	38997	365	365	15.5											1	4		2		1	8	2.1615e-46	8718.1	7	13664	7	11262	7	7824.9	7	9392.5	7	7281.2	7	11503	7	12312
>tr|A1AZE2|A1AZE2_PARDP Purine nucleoside phosphorylase OS=Paracoccus denitrificans (strain Pd 1222) GN=Pden_0524 PE=3 SV=1	tr|A1AZE2|A1AZE2_PARDP	tr|A1AZE2|A1AZE2_PARDP	2	2	2	1	2	2	2	6.7	6.7	6.7	27898	267	267	11.5								1	4	1	2						8	7.7208e-15	6994.4	8	7560.6	8	9128.2	8	8595.4	8	6505.6	8	5106.1	8	12546	8	11132
>tr|A1AZE5|A1AZE5_PARDP Nucleoside ABC transporter ATP-binding protein OS=Paracoccus denitrificans (strain Pd 1222) GN=Pden_0527 PE=3 SV=1	tr|A1AZE5|A1AZE5_PARDP	tr|A1AZE5|A1AZE5_PARDP	6	6	6	1	6	6	6	11.5	11.5	11.5	57367	541	541	15.1										1	2		2		2		7	3.3264e-23	4334.3	5	3600.9	5	5705.3	5	2919.7	5	3418	5	1059.6	5	5204.9	5	882.57
>tr|A1AZE6|A1AZE6_PARDP Nucleoside-binding protein OS=Paracoccus denitrificans (strain Pd 1222) GN=Pden_0528 PE=4 SV=1	tr|A1AZE6|A1AZE6_PARDP	tr|A1AZE6|A1AZE6_PARDP	13	13	13	1	13	13	13	43.9	43.9	43.9	34252	328	328	16.9	1										1	11	3	18	2	12	48	2.6777e-87	45792	47	54278	47	65268	46	71869	47	54620	47	39522	47	107130	47	96202
>tr|A1AZE7|A1AZE7_PARDP Ribosomal-protein-alanine acetyltransferase OS=Paracoccus denitrificans (strain Pd 1222) GN=Pden_0529 PE=4 SV=1	tr|A1AZE7|A1AZE7_PARDP	tr|A1AZE7|A1AZE7_PARDP	2	2	2	1	2	2	2	23.3	23.3	23.3	14479	133	133	13											2						2	1.2796e-21	664.1	2	639.14	2	837.88	2	562.55	2	537.22	2	325.6	2	652.72	2	612.33
>tr|A1AZE9|A1AZE9_PARDP Nitrogen-fixing NifU domain protein OS=Paracoccus denitrificans (strain Pd 1222) GN=Pden_0531 PE=4 SV=1	tr|A1AZE9|A1AZE9_PARDP	tr|A1AZE9|A1AZE9_PARDP	6	6	6	1	6	6	6	41.8	41.8	41.8	19425	184	184	14.8									6	9	11	11	1	22		5	65	8.8091e-99	45178	63	46823	64	49883	64	33135	64	41729	64	29617	60	56668	64	70348
>tr|A1AZF0|A1AZF0_PARDP UspA domain protein OS=Paracoccus denitrificans (strain Pd 1222) GN=Pden_0532 PE=4 SV=1	tr|A1AZF0|A1AZF0_PARDP	tr|A1AZF0|A1AZF0_PARDP	9	9	9	1	9	9	9	80.8	80.8	80.8	16365	151	151	14.3									2	5	3	5		6		1	22	1.8967e-193	15521	22	15330	22	22180	22	14803	22	11797	22	9532.1	22	24390	22	23832
>tr|A1AZF1|A1AZF1_PARDP Sugar transferase OS=Paracoccus denitrificans (strain Pd 1222) GN=Pden_0533 PE=4 SV=1	tr|A1AZF1|A1AZF1_PARDP	tr|A1AZF1|A1AZF1_PARDP	6	6	6	1	6	6	6	27.7	27.7	27.7	28864	249	249	14.4	1										2		4		3		10	1.6356e-57	9462.5	10	8953.2	10	10751	10	6817.6	10	10061	10	7217	10	9040.7	10	8661.7
>tr|A1AZF3|A1AZF3_PARDP Uncharacterized protein OS=Paracoccus denitrificans (strain Pd 1222) GN=Pden_0535 PE=4 SV=1	tr|A1AZF3|A1AZF3_PARDP	tr|A1AZF3|A1AZF3_PARDP	9	9	9	1	9	9	9	36.4	36.4	36.4	35.76	324	324	13.5	2								5		1	3	5	2		3	21	2.6985e-94	15255	18	17138	18	18906	18	15091	18	16229	18	12966	18	20275	18	21543
>tr|A1AZF5|A1AZF5_PARDP Peptidoglycan-binding domain 1 protein OS=Paracoccus denitrificans (strain Pd 1222) GN=Pden_0537 PE=4 SV=1	tr|A1AZF5|A1AZF5_PARDP	tr|A1AZF5|A1AZF5_PARDP	18	18	18	1	18	18	18	48.8	48.8	48.8	43.35	412	412	15.3	4								2		9	16	5	5	11	10	62	1.9003e-98	76478	56	79280	56	89414	56	53293	56	63928	56	38291	50	76400	56	60998
>tr|A1AZF7|A1AZF7_PARDP Signal transduction histidine kinase regulating citrate/malate metabolism OS=Paracoccus denitrificans (strain Pd 1222) GN=Pden_0539 PE=4 SV=1	tr|A1AZF7|A1AZF7_PARDP	tr|A1AZF7|A1AZF7_PARDP	5	5	5	1	5	5	5	36.9	36.9	36.9	17114	160	160	14	1								1	5	8	11	6	4	2	1	39	1.151e-86	48934	37	49639	38	53975	38	40736	38	51527	38	36051	38	60881	38	78237
>tr|A1AZF9|A1AZF9_PARDP Pyruvate phosphate dikinase OS=Paracoccus denitrificans (strain Pd 1222) GN=Pden_0541 PE=4 SV=1	tr|A1AZF9|A1AZF9_PARDP	tr|A1AZF9|A1AZF9_PARDP	30	30	30	1	30	30	30	41	41	41	92324	853	853	13.9				1					1	16	24	1	25	1	7		76	0	75797	68	71876	68	91845	68	59537	67	70996	68	46092	68	81889	68	64082
>tr|A1AZG1|A1AZG1_PARDP Dihydroneopterin aldolase OS=Paracoccus denitrificans (strain Pd 1222) GN=Pden_0543 PE=4 SV=1	tr|A1AZG1|A1AZG1_PARDP	tr|A1AZG1|A1AZG1_PARDP	9	9	9	1	9	9	9	35.3	35.3	35.3	29514	272	272	14.5									5	2	3	3		6		2	21	7.8511e-127	25419	19	28818	19	22879	20	19816	20	26689	20	19275	20	23895	20	25622
>tr|A1AZG2|A1AZG2_PARDP Dihydropteroate synthase OS=Paracoccus denitrificans (strain Pd 1222) GN=Pden_0544 PE=4 SV=1	tr|A1AZG2|A1AZG2_PARDP	tr|A1AZG2|A1AZG2_PARDP	12	12	12	1	12	12	12	37.8	37.8	37.8	33933	323	323	13.9									4	4	3	12		7			30	1.9172e-108	24250	28	27868	28	25310	27	19925	28	23557	28	21464	28	27540	28	34459
>tr|A1AZG4|A1AZG4_PARDP Monooxygenase, FAD-binding protein OS=Paracoccus denitrificans (strain Pd 1222) GN=Pden_0546 PE=4 SV=1	tr|A1AZG4|A1AZG4_PARDP	tr|A1AZG4|A1AZG4_PARDP	4	4	4	1	4	4	4	9.9	9.9	9.9	40307	373	373	14.7										1		3		2			6	2.3799e-11	6165.7	5	7862.2	5	7980.1	5	7796.5	5	6223.6	4	5497.7	5	10108	5	11926
>tr|A1AZG5|A1AZG5_PARDP Transcriptional regulator, TraR/DksA family OS=Paracoccus denitrificans (strain Pd 1222) GN=Pden_0547 PE=4 SV=1	tr|A1AZG5|A1AZG5_PARDP	tr|A1AZG5|A1AZG5_PARDP	12	12	12	1	12	12	12	69.3	69.3	69.3	16608	140	140	16												14		22		1	37	0	30590	35	28094	35	37331	34	23815	35	26105	35	23453	35	50256	35	39717
>tr|A1AZG6|A1AZG6_PARDP ATPase associated with various cellular activities, AAA_5 OS=Paracoccus denitrificans (strain Pd 1222) GN=Pden_0548 PE=4 SV=1	tr|A1AZG6|A1AZG6_PARDP	tr|A1AZG6|A1AZG6_PARDP	16	16	16	1	16	16	16	48.7	48.7	48.7	31969	279	279	15.4	2			1						4	2	12	1	17		9	48	1.9502e-142	51859	44	59990	44	58309	44	49597	45	55085	44	43720	44	72815	45	76384
>tr|A1AZG7|A1AZG7_PARDP GCN5-related N-acetyltransferase OS=Paracoccus denitrificans (strain Pd 1222) GN=Pden_0549 PE=4 SV=1	tr|A1AZG7|A1AZG7_PARDP	tr|A1AZG7|A1AZG7_PARDP	5	5	5	1	5	5	5	47.9	47.9	47.9	17057	146	146	14.5										2	3	1		4			10	4.941e-91	10481	10	9915.6	10	11716	10	6848.8	10	7799.5	10	7570.3	10	13803	10	12269
>tr|A1AZG9|A1AZG9_PARDP Dihydrolipoyl dehydrogenase OS=Paracoccus denitrificans (strain Pd 1222) GN=Pden_0551 PE=3 SV=1	tr|A1AZG9|A1AZG9_PARDP	tr|A1AZG9|A1AZG9_PARDP	31	31	31	1	31	31	31	69.6	69.6	69.6	48.82	464	464	16.9	1	1							2	10	13	14	17	16	34	34	142	1.6215e-286	166190	131	159030	132	164750	132	101570	130	151470	132	100880	128	142540	132	127360
>tr|A1AZH0|A1AZH0_PARDP Inner membrane protein OS=Paracoccus denitrificans (strain Pd 1222) GN=Pden_0552 PE=4 SV=1	tr|A1AZH0|A1AZH0_PARDP	tr|A1AZH0|A1AZH0_PARDP	2	2	2	1	2	2	2	17.7	17.7	17.7	14124	130	130	17.4													2		3		5	9.203e-34	4632.6	4	4049.9	4	4797.4	4	2960.5	4	4011	4	2728.5	4	4878.9	4	3672.6
>tr|A1AZH1|A1AZH1_PARDP Uncharacterized protein OS=Paracoccus denitrificans (strain Pd 1222) GN=Pden_0553 PE=4 SV=1	tr|A1AZH1|A1AZH1_PARDP	tr|A1AZH1|A1AZH1_PARDP	2	2	2	1	2	2	2	34.1	34.1	34.1	92471	85	85	14												4					4	2.8701e-37	6033	4	4819.3	4	7315.8	4	3412.8	4	3924.2	4	593.43	4	4590.6	4	2777.3
>tr|A1AZH2|A1AZH2_PARDP 2-oxoglutarate dehydrogenase E2 component OS=Paracoccus denitrificans (strain Pd 1222) GN=Pden_0554 PE=3 SV=1	tr|A1AZH2|A1AZH2_PARDP	tr|A1AZH2|A1AZH2_PARDP	29	29	29	1	29	29	29	54.7	54.7	54.7	53903	510	510	15.6	9	1		5					22	10	12	39	11	58	32	47	246	0	315850	236	309820	236	331990	235	240310	236	281700	236	212280	232	410000	236	394930
>tr|A1AZH3|A1AZH3_PARDP 2-oxoglutarate dehydrogenase E1 component OS=Paracoccus denitrificans (strain Pd 1222) GN=Pden_0555 PE=4 SV=1	tr|A1AZH3|A1AZH3_PARDP	tr|A1AZH3|A1AZH3_PARDP	52	52	52	1	52	52	52	53.4	53.4	53.4	110.03	988	988	14.8	15	4	2				3		9	32	51	25	52	35	65	30	323	0	358650	297	358670	297	403180	297	289520	296	357280	297	276510	296	423210	294	406900
>tr|A1AZH6|A1AZH6_PARDP Succinyl-CoA ligase [ADP-forming] subunit alpha OS=Paracoccus denitrificans (strain Pd 1222) GN=Pden_0558 PE=3 SV=1	tr|A1AZH6|A1AZH6_PARDP	tr|A1AZH6|A1AZH6_PARDP	21	21	21	1	21	21	21	68.7	68.7	68.7	30234	294	294	17	14			1					2	8	5	14	8	84	14	82	232	5.5171e-262	250780	213	279720	213	247060	213	199720	212	274630	213	227470	213	320860	213	331890
>tr|A1AZH8|A1AZH8_PARDP Hemolysin-type calcium-binding region OS=Paracoccus denitrificans (strain Pd 1222) GN=Pden_0560 PE=4 SV=1	tr|A1AZH8|A1AZH8_PARDP	tr|A1AZH8|A1AZH8_PARDP	7	7	7	1	7	7	7	8.2	8.2	8.2	106.85	1079	1079	14.1										5	10	2	10	3	1		31	1.0868e-182	49782	27	27844	27	32304	27	21892	27	45873	27	32880	26	58970	27	40459
>tr|A1AZH9|A1AZH9_PARDP Malate dehydrogenase OS=Paracoccus denitrificans (strain Pd 1222) GN=mdh PE=3 SV=1	tr|A1AZH9|A1AZH9_PARDP	tr|A1AZH9|A1AZH9_PARDP	25	25	25	1	25	25	25	87.5	87.5	87.5	33534	320	320	16.6	9	1							22	15	22	65	14	149	34	109	440	0	292590	405	343680	409	336490	405	296830	409	341020	410	254310	403	400260	409	523650
>tr|A1AZI1|A1AZI1_PARDP Citryl-CoA lyase OS=Paracoccus denitrificans (strain Pd 1222) GN=Pden_0563 PE=4 SV=1	tr|A1AZI1|A1AZI1_PARDP	tr|A1AZI1|A1AZI1_PARDP	12	12	12	1	12	12	12	52.3	52.3	52.3	29.73	279	279	14.9									5	5	6	16	4	5		8	49	1.5286e-151	51943	45	54941	45	52825	45	43635	45	52241	45	44675	45	58293	45	82092
>tr|A1AZI3|A1AZI3_PARDP Uncharacterized protein OS=Paracoccus denitrificans (strain Pd 1222) GN=Pden_0565 PE=4 SV=1	tr|A1AZI3|A1AZI3_PARDP	tr|A1AZI3|A1AZI3_PARDP	5	5	5	1	5	5	5	79.4	79.4	79.4	75836	68	68	18.2												3		8		8	19	2.7352e-45	13870	18	17205	18	21855	18	23478	18	22908	18	12045	17	28694	18	52999
>tr|A1AZI4|A1AZI4_PARDP L-erythro-3-methylmalyl-CoA dehydratase OS=Paracoccus denitrificans (strain Pd 1222) GN=Pden_0566 PE=4 SV=1	tr|A1AZI4|A1AZI4_PARDP	tr|A1AZI4|A1AZI4_PARDP	16	16	16	1	16	16	16	52.6	52.6	52.6	37721	344	344	14.3		1				1	1		13	4	7	8		11		9	55	6.7626e-163	53138	53	60818	53	45109	50	43813	51	55150	54	43924	51	50267	52	55590
>tr|A1AZI5|A1AZI5_PARDP Succinate dehydrogenase subunit C OS=Paracoccus denitrificans (strain Pd 1222) GN=Pden_0567 PE=4 SV=1	tr|A1AZI5|A1AZI5_PARDP	tr|A1AZI5|A1AZI5_PARDP	1	1	1	1	1	1	1	9.2	9.2	9.2	14277	130	130	13											1						1	0.54715	183.09	1	92002	1	115	1	86667	1	133.42	1	42839	1	93.8	1	45337
>tr|A1AZI6|A1AZI6_PARDP Succinate dehydrogenase subunit D OS=Paracoccus denitrificans (strain Pd 1222) GN=Pden_0568 PE=4 SV=1	tr|A1AZI6|A1AZI6_PARDP	tr|A1AZI6|A1AZI6_PARDP	1	1	1	1	1	1	1	9.3	9.3	9.3	13934	129	129	13											2						2	0.0090805	2180.5	2	1744.1	2	2584.3	2	1465.5	2	1756.8	2	1216.8	2	1580	2	1488.8
>tr|A1AZI7|A1AZI7_PARDP Succinate dehydrogenase subunit A OS=Paracoccus denitrificans (strain Pd 1222) GN=Pden_0569 PE=4 SV=1	tr|A1AZI7|A1AZI7_PARDP	tr|A1AZI7|A1AZI7_PARDP	33	33	33	1	33	33	33	61.3	61.3	61.3	65615	600	600	14	3	4	2	2			2	1	29	58	51	42	39	24	18	26	301	0	349570	283	360340	285	404010	284	287120	284	345460	285	259610	282	389930	285	428540
>tr|A1AZI8|A1AZI8_PARDP Uncharacterized protein OS=Paracoccus denitrificans (strain Pd 1222) GN=Pden_0570 PE=4 SV=1	tr|A1AZI8|A1AZI8_PARDP	tr|A1AZI8|A1AZI8_PARDP	2	2	2	1	2	2	2	50	50	50	11491	118	118	17.7													1		2		3	1.0717e-14	1013	2	1222.7	2	1093	3	450.68	2	840.36	2	299.15	2	981.67	2	389.23
>tr|A1AZI9|A1AZI9_PARDP Uncharacterized protein OS=Paracoccus denitrificans (strain Pd 1222) GN=Pden_0571 PE=4 SV=1	tr|A1AZI9|A1AZI9_PARDP	tr|A1AZI9|A1AZI9_PARDP	1	1	1	1	1	1	1	7.4	7.4	7.4	11514	108	108	13											1						1	0.0040869	0	0	0	0	0	0	0	0	0	0	0	0	0	0	0
>tr|A1AZJ0|A1AZJ0_PARDP Succinate dehydrogenase subunit B OS=Paracoccus denitrificans (strain Pd 1222) GN=Pden_0572 PE=4 SV=1	tr|A1AZJ0|A1AZJ0_PARDP	tr|A1AZJ0|A1AZJ0_PARDP	14	14	14	1	14	14	14	46.7	46.7	46.7	29551	259	259	16.1	4			1				1	7	1	1	22	7	31	5	28	108	1.6537e-122	123060	106	128480	106	110230	106	81349	106	118200	105	89384	106	128770	106	189650
>tr|A1AZJ1|A1AZJ1_PARDP Uncharacterized protein OS=Paracoccus denitrificans (strain Pd 1222) GN=Pden_0573 PE=4 SV=1	tr|A1AZJ1|A1AZJ1_PARDP	tr|A1AZJ1|A1AZJ1_PARDP	3	3	3	1	3	3	3	9	9	9	30596	277	277	15.9												3	1	6			10	1.0492e-07	9948	7	12145	7	10255	7	7789.7	7	10519	7	11894	7	11061	7	14691
>tr|A1AZJ4|A1AZJ4_PARDP Glutamyl-tRNA(Gln) amidotransferase subunit A OS=Paracoccus denitrificans (strain Pd 1222) GN=gatA PE=3 SV=1	tr|A1AZJ4|A1AZJ4_PARDP	tr|A1AZJ4|A1AZJ4_PARDP	15	15	15	1	15	15	15	41.6	41.6	41.6	52402	493	493	15	4	1	1	1				1	6	10	13	7	12	20	19	12	107	2.109e-281	132700	104	132420	104	128810	104	80076	102	124570	103	85758	100	119660	104	112150
>tr|A1AZJ5|A1AZJ5_PARDP Uncharacterized protein OS=Paracoccus denitrificans (strain Pd 1222) GN=Pden_0577 PE=4 SV=1	tr|A1AZJ5|A1AZJ5_PARDP	tr|A1AZJ5|A1AZJ5_PARDP	5	5	5	1	5	5	5	24.7	24.7	24.7	17771	174	174	11.3	2	5	1				1	1	3	2	3		4	3	3	2	30	2.5205e-107	29436	27	30357	27	39836	27	30449	27	33569	27	29400	27	47716	27	45982
>tr|A1AZJ6|A1AZJ6_PARDP N-acetylmuramoyl-L-alanine amidase, family 2 OS=Paracoccus denitrificans (strain Pd 1222) GN=Pden_0578 PE=4 SV=1	tr|A1AZJ6|A1AZJ6_PARDP	tr|A1AZJ6|A1AZJ6_PARDP	3	3	3	1	3	3	3	21.6	21.6	21.6	22795	208	208	12.1				1				1	1	1	1	3		1			9	1.0828e-18	4347.7	5	5970.1	5	6364.4	5	5210.9	5	5335.6	5	6724	5	8664.6	5	11221
>tr|A1AZJ7|A1AZJ7_PARDP Uncharacterized protein OS=Paracoccus denitrificans (strain Pd 1222) GN=Pden_0579 PE=4 SV=1	tr|A1AZJ7|A1AZJ7_PARDP	tr|A1AZJ7|A1AZJ7_PARDP	5	5	5	1	5	5	5	27.6	27.6	27.6	28173	257	257	15.8												6		5		1	12	2.0292e-40	11706	11	15053	11	10002	11	8744.4	11	11908	11	9886.3	11	11804	11	11040
>tr|A1AZJ8|A1AZJ8_PARDP Uncharacterized protein OS=Paracoccus denitrificans (strain Pd 1222) GN=Pden_0580 PE=4 SV=1	tr|A1AZJ8|A1AZJ8_PARDP	tr|A1AZJ8|A1AZJ8_PARDP	3	3	3	1	3	3	3	27.3	27.3	27.3	11026	99	99	14.6												8		2			10	5.3072e-09	14252	10	15398	10	10552	10	11991	10	13946	10	6775.7	10	15670	10	21696
>tr|A1AZJ9|A1AZJ9_PARDP Putative Mrp (Multidrug resistance-associated proteins) family protein OS=Paracoccus denitrificans (strain Pd 1222) GN=Pden_0581 PE=4 SV=1	tr|A1AZJ9|A1AZJ9_PARDP	tr|A1AZJ9|A1AZJ9_PARDP	15	15	15	1	15	15	15	46.9	46.9	46.9	37745	367	367	14.6									7	4	18	31	3	25		3	91	3.6045e-263	92873	79	97770	79	107300	79	87943	79	88829	79	65063	79	138860	78	150260
>tr|A1AZK0|A1AZK0_PARDP Protein MraZ OS=Paracoccus denitrificans (strain Pd 1222) GN=mraZ PE=3 SV=1	tr|A1AZK0|A1AZK0_PARDP	tr|A1AZK0|A1AZK0_PARDP	5	5	5	1	5	5	5	43.8	43.8	43.8	18783	169	169	14.4										2	7	4		1		2	16	1.5814e-100	14358	15	16491	15	18272	15	11376	15	14714	15	15628	15	22925	15	22131
>tr|A1AZK2|A1AZK2_PARDP Uncharacterized protein OS=Paracoccus denitrificans (strain Pd 1222) GN=Pden_0584 PE=4 SV=1	tr|A1AZK2|A1AZK2_PARDP	tr|A1AZK2|A1AZK2_PARDP	3	3	3	1	3	3	3	30.7	30.7	30.7	14474	127	127	14.5											1	2		1			4	3.2961e-05	3022.6	4	2819.3	4	2774.8	4	1488	4	2318.6	4	2014.5	4	2670.2	4	2575.6
>tr|A1AZK3|A1AZK3_PARDP Peptidoglycan glycosyltransferase OS=Paracoccus denitrificans (strain Pd 1222) GN=Pden_0585 PE=4 SV=1	tr|A1AZK3|A1AZK3_PARDP	tr|A1AZK3|A1AZK3_PARDP	11	11	11	1	11	11	11	21	21	21	64879	601	601	14									2	5	3	3	4	2	2		21	3.7229e-77	22228	17	23032	17	16247	17	8005.8	16	22216	17	13391	17	9784.4	17	10974
>tr|A1AZK4|A1AZK4_PARDP UDP-N-acetylmuramoyl-L-alanyl-D-glutamate--2,6-diaminopimelate ligase OS=Paracoccus denitrificans (strain Pd 1222) GN=murE PE=3 SV=1	tr|A1AZK4|A1AZK4_PARDP	tr|A1AZK4|A1AZK4_PARDP	24	24	24	1	24	24	24	57.1	57.1	57.1	51317	489	489	15	1			1				1	8	14	14	20	17	23	12	10	121	0	134880	110	135710	109	132920	108	82282	108	121420	110	95633	108	129460	108	143510
>tr|A1AZK5|A1AZK5_PARDP UDP-N-acetylmuramoyl-tripeptide--D-alanyl-D-alanine ligase OS=Paracoccus denitrificans (strain Pd 1222) GN=Pden_0587 PE=3 SV=1	tr|A1AZK5|A1AZK5_PARDP	tr|A1AZK5|A1AZK5_PARDP	20	20	20	1	20	20	20	50.3	50.3	50.3	47943	461	461	13.9	2	1							3	8	15	15	11	12	3	1	71	1.8595e-209	79655	67	71819	65	71923	67	40185	66	63344	67	44770	64	63467	66	63593
>tr|A1AZK8|A1AZK8_PARDP Membrane protein involved in aromatic hydrocarbon degradation OS=Paracoccus denitrificans (strain Pd 1222) GN=Pden_0590 PE=4 SV=1	tr|A1AZK8|A1AZK8_PARDP	tr|A1AZK8|A1AZK8_PARDP	8	8	8	1	8	8	8	25.5	25.5	25.5	40945	385	385	15.2	1										4	5		3		4	17	4.6464e-164	17035	15	21601	15	9347.9	15	8044.3	15	15889	15	11731	15	12110	15	11573
>tr|A1AZL0|A1AZL0_PARDP Inosine-5-monophosphate dehydrogenase OS=Paracoccus denitrificans (strain Pd 1222) GN=guaB PE=3 SV=1	tr|A1AZL0|A1AZL0_PARDP	tr|A1AZL0|A1AZL0_PARDP	34	34	34	1	34	34	34	74.9	74.9	74.9	50529	482	482	14.1	1							2	45	58	65	59	33	40	20	16	339	0	376190	319	379390	314	389860	318	252070	313	352840	320	268360	308	347130	316	367150
>tr|A1AZL2|A1AZL2_PARDP Fmu (Sun) domain protein OS=Paracoccus denitrificans (strain Pd 1222) GN=Pden_0594 PE=4 SV=1	tr|A1AZL2|A1AZL2_PARDP	tr|A1AZL2|A1AZL2_PARDP	7	7	7	1	7	7	7	20.1	20.1	20.1	40.67	383	383	13.8									3		4	10		3			20	4.3485e-46	12498	15	14469	15	14109	15	11524	15	12900	15	10383	15	15436	15	16294
>tr|A1AZL4|A1AZL4_PARDP Uncharacterized protein OS=Paracoccus denitrificans (strain Pd 1222) GN=Pden_0596 PE=4 SV=1	tr|A1AZL4|A1AZL4_PARDP	tr|A1AZL4|A1AZL4_PARDP	4	4	4	1	4	4	4	21.1	21.1	21.1	22098	194	194	13.6									3	2		1		1		1	8	3.1745e-09	2615.8	6	3125	6	2670.3	6	1956.9	6	3492	6	3750.5	6	3316.7	6	3289.4
>tr|A1AZL5|A1AZL5_PARDP Protein RecA OS=Paracoccus denitrificans (strain Pd 1222) GN=recA PE=3 SV=1	tr|A1AZL5|A1AZL5_PARDP	tr|A1AZL5|A1AZL5_PARDP	18	18	18	1	18	18	18	54.8	54.8	54.8	38177	356	356	15.2	1			2		1			7	8	10	11		23	4	13	80	4.1892e-136	81247	72	90013	73	70254	73	68709	72	86065	73	70341	73	82313	73	109690
>tr|A1AZL7|A1AZL7_PARDP Uncharacterized protein OS=Paracoccus denitrificans (strain Pd 1222) GN=Pden_0599 PE=4 SV=1	tr|A1AZL7|A1AZL7_PARDP	tr|A1AZL7|A1AZL7_PARDP	6	6	6	1	6	6	6	72.9	72.9	72.9	10355	96	96	14.3									10	9	11	9		12		6	57	6.7195e-142	38233	54	37964	54	41259	56	28180	54	34064	55	30090	56	56192	56	125190
>tr|A1AZM0|A1AZM0_PARDP Uncharacterized protein OS=Paracoccus denitrificans (strain Pd 1222) GN=Pden_0602 PE=4 SV=1	tr|A1AZM0|A1AZM0_PARDP	tr|A1AZM0|A1AZM0_PARDP	5	5	5	1	5	5	5	58.9	58.9	58.9	83766	73	73	14.2									3	2	3	11		2		2	23	1.9746e-14	17375	19	21531	19	19702	19	17477	19	21034	19	14423	19	22266	19	46263
>tr|A1AZM3|A1AZM3_PARDP Thiamine diphosphokinase OS=Paracoccus denitrificans (strain Pd 1222) GN=Pden_0605 PE=4 SV=1	tr|A1AZM3|A1AZM3_PARDP	tr|A1AZM3|A1AZM3_PARDP	6	6	6	1	6	6	6	30.3	30.3	30.3	21709	211	211	13.1									5	2		9		1			17	8.17e-29	14129	14	15833	14	13257	14	10529	14	14272	14	12732	14	15145	14	17471
>tr|A1AZM6|A1AZM6_PARDP Extracellular solute-binding protein, family 5 OS=Paracoccus denitrificans (strain Pd 1222) GN=Pden_0608 PE=4 SV=1	tr|A1AZM6|A1AZM6_PARDP	tr|A1AZM6|A1AZM6_PARDP	12	12	12	1	12	12	12	29	29	29	60.87	566	566	13.7	1									5	12	2	1	2	4		27	5.08e-249	21175	26	20269	26	31465	26	21932	26	16503	26	8642.7	25	36052	26	15703
>tr|A1AZM8|A1AZM8_PARDP Amidohydrolase OS=Paracoccus denitrificans (strain Pd 1222) GN=Pden_0610 PE=4 SV=1	tr|A1AZM8|A1AZM8_PARDP	tr|A1AZM8|A1AZM8_PARDP	10	10	10	1	10	10	10	35.7	35.7	35.7	41589	389	389	14.3	1								3	15	7	14	8	9		6	63	5.3237e-169	60229	59	50285	59	53358	58	47127	59	46428	59	38985	59	74273	59	73599
>tr|A1AZM9|A1AZM9_PARDP Dihydrolipoyl dehydrogenase OS=Paracoccus denitrificans (strain Pd 1222) GN=Pden_0611 PE=3 SV=1	tr|A1AZM9|A1AZM9_PARDP	tr|A1AZM9|A1AZM9_PARDP	26	26	26	1	26	26	26	55.9	55.9	55.9	49075	463	463	15.6	4	1	1						9	12	14	24	10	28	16	30	149	0	184530	140	181830	139	173350	140	120030	139	169220	139	132050	138	154850	141	222170
>tr|A1AZN0|A1AZN0_PARDP Uncharacterized protein OS=Paracoccus denitrificans (strain Pd 1222) GN=Pden_0612 PE=4 SV=1	tr|A1AZN0|A1AZN0_PARDP	tr|A1AZN0|A1AZN0_PARDP	10	10	10	1	10	10	10	57.5	57.5	57.5	21.72	193	193	14.2									2	7	7	14		12			42	2.5816e-148	40983	38	46536	39	56879	39	41745	39	33488	36	28621	38	76435	39	56677
>tr|A1AZN2|A1AZN2_PARDP S-adenosylmethionine:tRNA ribosyltransferase-isomerase OS=Paracoccus denitrificans (strain Pd 1222) GN=queA PE=3 SV=1	tr|A1AZN2|A1AZN2_PARDP	tr|A1AZN2|A1AZN2_PARDP	9	9	9	1	9	9	9	29.8	29.8	29.8	38718	359	359	13.7									9	5	8	2		3		4	31	1.3895e-106	33223	30	42871	30	33398	30	28497	30	38381	30	30437	30	37552	30	52000
>tr|A1AZN4|A1AZN4_PARDP Bacterioferritin OS=Paracoccus denitrificans (strain Pd 1222) GN=Pden_0616 PE=3 SV=1	tr|A1AZN4|A1AZN4_PARDP	tr|A1AZN4|A1AZN4_PARDP	11	11	11	1	11	11	11	62.7	62.7	62.7	18458	161	161	15.3	4			2						22	26	8	3	22	3	31	121	7.9617e-179	118880	111	113600	111	128430	111	93646	110	100460	111	66489	110	169330	110	164870
>tr|A1AZN5|A1AZN5_PARDP HAD-superfamily hydrolase, subfamily IA, variant 3 OS=Paracoccus denitrificans (strain Pd 1222) GN=Pden_0617 PE=4 SV=1	tr|A1AZN5|A1AZN5_PARDP	tr|A1AZN5|A1AZN5_PARDP	15	15	15	1	15	15	15	79.9	79.9	79.9	23399	224	224	15	1								3	1	9	15	1	15		5	50	2.7514e-267	44447	43	51772	43	50049	43	38824	44	44535	44	51187	43	51992	44	67788
>tr|A1AZN7|A1AZN7_PARDP Glutamine--fructose-6-phosphate aminotransferase [isomerizing] OS=Paracoccus denitrificans (strain Pd 1222) GN=glmS PE=3 SV=1	tr|A1AZN7|A1AZN7_PARDP	tr|A1AZN7|A1AZN7_PARDP	34	34	34	1	34	34	34	74.9	74.9	74.9	64942	605	605	14.9	3	2					1		8	22	26	29	34	28	30	9	192	0	220960	184	231370	184	242910	185	154880	183	191100	184	151170	181	185320	183	193240
>tr|A1AZN8|A1AZN8_PARDP Peptidase S58, DmpA OS=Paracoccus denitrificans (strain Pd 1222) GN=Pden_0620 PE=4 SV=1	tr|A1AZN8|A1AZN8_PARDP	tr|A1AZN8|A1AZN8_PARDP	5	5	5	1	5	5	5	21.4	21.4	21.4	32928	327	327	15.2												11		1		2	14	5.1596e-36	15233	14	16487	14	20323	14	13718	14	13958	14	12453	14	24331	14	32012
>tr|A1AZN9|A1AZN9_PARDP Peptide methionine sulfoxide reductase MsrA OS=Paracoccus denitrificans (strain Pd 1222) GN=msrA PE=3 SV=1	tr|A1AZN9|A1AZN9_PARDP	tr|A1AZN9|A1AZN9_PARDP	10	10	10	1	10	10	10	56.2	56.2	56.2	21705	194	194	15.8									3	1	5	3		13		4	29	5.033e-134	33782	24	39845	25	52375	26	33049	24	33075	26	27176	25	56712	25	50683
>tr|A1AZP0|A1AZP0_PARDP Ribosomal protein L11 methyltransferase OS=Paracoccus denitrificans (strain Pd 1222) GN=prmA PE=3 SV=1	tr|A1AZP0|A1AZP0_PARDP	tr|A1AZP0|A1AZP0_PARDP	10	10	10	1	10	10	10	35.3	35.3	35.3	30509	289	289	13.4									7	9	6	19	1	5			47	1.4856e-161	32792	45	38530	45	34757	45	29110	45	35524	45	32183	45	37088	45	51236
>tr|A1AZP1|A1AZP1_PARDP Uncharacterized protein OS=Paracoccus denitrificans (strain Pd 1222) GN=Pden_0623 PE=4 SV=1	tr|A1AZP1|A1AZP1_PARDP	tr|A1AZP1|A1AZP1_PARDP	6	6	6	1	6	6	6	82.8	82.8	82.8	69067	64	64	13.9									1	4	4	5		2		1	17	2.2536e-28	6529.9	15	7509.7	15	11223	15	13693	15	8824	15	5460.7	15	20376	15	29974
>tr|A1AZP2|A1AZP2_PARDP Ribosomal RNA small subunit methyltransferase E OS=Paracoccus denitrificans (strain Pd 1222) GN=Pden_0624 PE=3 SV=1	tr|A1AZP2|A1AZP2_PARDP	tr|A1AZP2|A1AZP2_PARDP	7	7	7	1	7	7	7	32.6	32.6	32.6	26142	239	239	14.7										4	5	1		6		1	17	1.3304e-31	16006	15	18500	15	15387	15	14847	15	16775	15	13919	15	16497	15	18973
>tr|A1AZP3|A1AZP3_PARDP 4-hydroxybenzoate octaprenyltransferase OS=Paracoccus denitrificans (strain Pd 1222) GN=Pden_0625 PE=3 SV=1	tr|A1AZP3|A1AZP3_PARDP	tr|A1AZP3|A1AZP3_PARDP	2	2	2	1	2	2	2	10.8	10.8	10.8	34662	323	323	17.7													1		2		3	0.00055458	1099.2	3	863.05	3	1074.7	3	398.25	3	327.01	2	242.15	3	1032.6	3	237.97
>tr|A1AZP4|A1AZP4_PARDP OmpA/MotB domain protein OS=Paracoccus denitrificans (strain Pd 1222) GN=Pden_0626 PE=3 SV=1	tr|A1AZP4|A1AZP4_PARDP	tr|A1AZP4|A1AZP4_PARDP	26	26	26	1	26	26	26	46.2	46.2	46.2	80298	768	768	14									3	11	25	12	23	4	4		82	0	68095	78	73140	78	95122	78	63006	78	67661	77	51236	74	92422	78	88135
>tr|A1AZP5|A1AZP5_PARDP Uncharacterized protein OS=Paracoccus denitrificans (strain Pd 1222) GN=Pden_0627 PE=4 SV=1	tr|A1AZP5|A1AZP5_PARDP	tr|A1AZP5|A1AZP5_PARDP	4	4	4	1	4	4	4	31.5	31.5	31.5	12.55	108	108	13.8											6	1	4				11	9.9553e-19	11185	11	11506	11	17317	11	12072	11	12967	11	7482.2	11	17479	11	17402
>tr|A1AZP6|A1AZP6_PARDP Uncharacterized protein OS=Paracoccus denitrificans (strain Pd 1222) GN=Pden_0628 PE=4 SV=1	tr|A1AZP6|A1AZP6_PARDP	tr|A1AZP6|A1AZP6_PARDP	1	1	1	1	1	1	1	3.1	3.1	3.1	30166	286	286	14												1					1	0.0066966	1767.1	1	1825.5	1	707.63	1	674.72	1	1164.5	1	835.23	1	701.46	1	605.89
>tr|A1AZP8|A1AZP8_PARDP Aromatic amino acid aminotransferase apoenzyme OS=Paracoccus denitrificans (strain Pd 1222) GN=Pden_0630 PE=4 SV=1	tr|A1AZP8|A1AZP8_PARDP;REV__sp|A1B4I6|ACCA_PARDP	tr|A1AZP8|A1AZP8_PARDP	34;1	34;1	34;1	2	34	34	34	72.1	72.1	72.1	42732	394	394;318	15	4			2					53	35	38	39	20	71	22	45	329	0	371920	302	326800	304	370370	304	305180	303	304140	305	243570	303	477460	304	525640
>tr|A1AZP9|A1AZP9_PARDP Sulfurtransferase OS=Paracoccus denitrificans (strain Pd 1222) GN=Pden_0631 PE=4 SV=1	tr|A1AZP9|A1AZP9_PARDP	tr|A1AZP9|A1AZP9_PARDP	18	18	18	1	18	18	18	59.1	59.1	59.1	31445	286	286	16.5	1									3	5	11	3	30	1	14	68	1.8499e-224	66907	65	77251	65	72382	65	70177	65	73896	65	64734	64	107120	65	115950
>tr|A1AZQ1|A1AZQ1_PARDP Thiamine pyrophosphate enzyme TPP binding domain protein OS=Paracoccus denitrificans (strain Pd 1222) GN=Pden_0633 PE=3 SV=1	tr|A1AZQ1|A1AZQ1_PARDP	tr|A1AZQ1|A1AZQ1_PARDP	5	5	5	1	5	5	5	9.4	9.4	9.4	58513	553	553	14.3											3	4	4	1			12	4.3116e-41	9544.4	9	9228.1	9	11782	9	6856.3	9	7672.9	9	4347.7	9	11098	9	6583.7
>tr|A1AZQ3|A1AZQ3_PARDP NUDIX hydrolase OS=Paracoccus denitrificans (strain Pd 1222) GN=Pden_0635 PE=4 SV=1	tr|A1AZQ3|A1AZQ3_PARDP	tr|A1AZQ3|A1AZQ3_PARDP	8	8	8	1	8	8	8	51.3	51.3	51.3	17.97	156	156	13.8										1	3	7		1			12	3.1764e-50	10572	12	11200	12	15407	12	8876.3	12	9413.3	12	7675.7	12	18280	12	16246
>tr|A1AZQ4|A1AZQ4_PARDP Class I peptide chain release factor OS=Paracoccus denitrificans (strain Pd 1222) GN=Pden_0636 PE=4 SV=1	tr|A1AZQ4|A1AZQ4_PARDP	tr|A1AZQ4|A1AZQ4_PARDP	4	4	4	1	4	4	4	32.2	32.2	32.2	16347	143	143	14.2											4	2		2			8	6.2486e-22	4814.2	5	4850.8	5	6623.1	4	4119.4	5	4146.1	5	3133.7	5	7169.7	5	6155.7
>tr|A1AZQ5|A1AZQ5_PARDP Penicillin-binding protein 1C OS=Paracoccus denitrificans (strain Pd 1222) GN=Pden_0637 PE=4 SV=1	tr|A1AZQ5|A1AZQ5_PARDP	tr|A1AZQ5|A1AZQ5_PARDP	3	3	3	1	3	3	3	4.4	4.4	4.4	72301	683	683	13.2										1	2		1				4	8.8981e-05	4883	4	3912.6	4	4474.6	4	2156.8	4	3580.2	4	1006.1	4	2886.2	4	1176.6
>tr|A1AZQ6|A1AZQ6_PARDP Uncharacterized protein OS=Paracoccus denitrificans (strain Pd 1222) GN=Pden_0638 PE=3 SV=1	tr|A1AZQ6|A1AZQ6_PARDP	tr|A1AZQ6|A1AZQ6_PARDP	4	4	4	1	4	4	4	8.7	8.7	8.7	39753	369	369	13.6										4	1	1	5				11	2.1962e-07	10115	10	9410.8	10	14602	10	8769.8	10	8674.2	10	8564.5	10	13472	10	12720
>tr|A1AZQ7|A1AZQ7_PARDP Uncharacterized protein OS=Paracoccus denitrificans (strain Pd 1222) GN=Pden_0639 PE=4 SV=1	tr|A1AZQ7|A1AZQ7_PARDP	tr|A1AZQ7|A1AZQ7_PARDP	11	11	11	1	11	11	11	30.8	30.8	30.8	50239	455	455	13.2								1	3	2	9	3	2			1	21	7.7898e-32	15405	17	18419	19	20215	19	16265	19	15500	19	12098	17	22376	19	35110
>tr|A1AZQ8|A1AZQ8_PARDP ATP-dependent helicase HrpB OS=Paracoccus denitrificans (strain Pd 1222) GN=Pden_0640 PE=4 SV=1	tr|A1AZQ8|A1AZQ8_PARDP	tr|A1AZQ8|A1AZQ8_PARDP	20	20	20	1	20	20	20	29.1	29.1	29.1	86714	802	802	14										7	15		14		3		39	4.772e-113	27441	37	26956	37	31196	37	15111	36	23647	36	12622	35	23001	37	17564
>tr|A1AZR2|A1AZR2_PARDP Uncharacterized protein OS=Paracoccus denitrificans (strain Pd 1222) GN=Pden_0644 PE=4 SV=1	tr|A1AZR2|A1AZR2_PARDP	tr|A1AZR2|A1AZR2_PARDP	4	4	4	1	4	4	4	7.5	7.5	7.5	59796	545	545	14.4										3	1		3	1	1		9	1.2721e-31	9245.2	9	9812.1	9	10847	9	7259.3	9	9801.3	9	6396.7	9	9832.8	9	6970.1
>tr|A1AZR3|A1AZR3_PARDP Peptide deformylase OS=Paracoccus denitrificans (strain Pd 1222) GN=def PE=3 SV=1	tr|A1AZR3|A1AZR3_PARDP	tr|A1AZR3|A1AZR3_PARDP	6	6	6	1	6	6	6	45.8	45.8	45.8	18657	166	166	12.8				1				1	2	3	3	4		1		1	16	4.454e-43	12943	14	12863	14	11889	14	6848.9	14	10548	14	8084.3	13	11564	14	13686
>tr|A1AZR4|A1AZR4_PARDP Peptide deformylase OS=Paracoccus denitrificans (strain Pd 1222) GN=def PE=3 SV=1	tr|A1AZR4|A1AZR4_PARDP	tr|A1AZR4|A1AZR4_PARDP	7	7	7	1	7	7	7	41.1	41.1	41.1	19703	185	185	15.3										1	3	2		4		1	11	9.7252e-25	15813	9	15394	10	14688	10	9417.2	10	13981	10	11760	9	15514	10	15350
>tr|A1AZR5|A1AZR5_PARDP Peptide deformylase OS=Paracoccus denitrificans (strain Pd 1222) GN=def PE=3 SV=1	tr|A1AZR5|A1AZR5_PARDP	tr|A1AZR5|A1AZR5_PARDP	8	8	8	1	8	8	8	39.9	39.9	39.9	19627	173	173	16.9	2											2		7		9	20	4.5569e-140	27757	19	31207	19	29870	19	18764	19	28525	19	24617	19	31474	19	30064
>tr|A1AZR6|A1AZR6_PARDP Aminotransferase, class I and II OS=Paracoccus denitrificans (strain Pd 1222) GN=Pden_0648 PE=4 SV=1	tr|A1AZR6|A1AZR6_PARDP	tr|A1AZR6|A1AZR6_PARDP	18	18	18	1	18	18	18	55.3	55.3	55.3	43175	394	394	13.6		1						1	16	12	17	25	10	8	2	3	95	0	77151	93	75234	93	77672	92	64113	92	66739	93	55775	93	93484	93	105940
>tr|A1AZR8|A1AZR8_PARDP MATE efflux family protein OS=Paracoccus denitrificans (strain Pd 1222) GN=Pden_0650 PE=4 SV=1	tr|A1AZR8|A1AZR8_PARDP	tr|A1AZR8|A1AZR8_PARDP	1	1	1	1	1	1	1	3.5	3.5	3.5	48829	458	458	13.5										1			1				2	2.0033e-57	1741.3	2	1951.5	2	2096.2	2	977.51	2	1992.3	2	1314.6	2	1060.7	2	986.79
>tr|A1AZR9|A1AZR9_PARDP Transcriptional regulator, AsnC family OS=Paracoccus denitrificans (strain Pd 1222) GN=Pden_0651 PE=4 SV=1	tr|A1AZR9|A1AZR9_PARDP	tr|A1AZR9|A1AZR9_PARDP	7	7	7	1	7	7	7	91	91	91	90422	78	78	14.2									7	12	7	18		17		2	63	2.1666e-57	47217	57	45038	59	55632	59	42845	58	43797	59	23557	58	71049	59	164420
>tr|A1AZS0|A1AZS0_PARDP Aminotransferase OS=Paracoccus denitrificans (strain Pd 1222) GN=Pden_0652 PE=4 SV=1	tr|A1AZS0|A1AZS0_PARDP	tr|A1AZS0|A1AZS0_PARDP	12	12	11	1	12	12	11	33.6	33.6	31.8	40307	381	381	15.9												6	2	12			20	1.4654e-86	18274	15	23996	15	18020	16	15426	16	17655	15	17358	16	18082	16	22803
>tr|A1AZS1|A1AZS1_PARDP Transcriptional regulator, AsnC family OS=Paracoccus denitrificans (strain Pd 1222) GN=Pden_0653 PE=4 SV=1	tr|A1AZS1|A1AZS1_PARDP	tr|A1AZS1|A1AZS1_PARDP	6	6	6	1	6	6	6	36.2	36.2	36.2	18103	160	160	17.2											1	3		5		4	13	1.597e-45	9564.4	11	10282	11	9793.3	11	5848.8	11	9039.1	11	6898.2	11	11310	11	8997.4
>tr|A1AZS2|A1AZS2_PARDP Uncharacterized protein OS=Paracoccus denitrificans (strain Pd 1222) GN=Pden_0654 PE=4 SV=1	tr|A1AZS2|A1AZS2_PARDP	tr|A1AZS2|A1AZS2_PARDP	4	4	4	1	4	4	4	38.1	38.1	38.1	14209	126	126	14.2	2								1			8		6		2	19	2.2615e-32	11861	14	13932	15	23330	16	15242	16	10791	16	6515.8	14	22307	16	35157
>tr|A1AZS3|A1AZS3_PARDP Nitrite/sulfite reductase, hemoprotein beta-component, ferrodoxin domain protein OS=Paracoccus denitrificans (strain Pd 1222) GN=Pden_0655 PE=4 SV=1	tr|A1AZS3|A1AZS3_PARDP	tr|A1AZS3|A1AZS3_PARDP	41	41	41	1	41	41	41	76	76	76	61311	551	551	14.9	6	3	2	2					7	24	33	32	36	34	31	25	235	0	143880	224	153380	226	312510	226	243140	226	133590	224	88677	206	358200	226	343860
>tr|A1AZS4|A1AZS4_PARDP Phosphoadenylylsulfate reductase (Thioredoxin) OS=Paracoccus denitrificans (strain Pd 1222) GN=Pden_0656 PE=3 SV=1	tr|A1AZS4|A1AZS4_PARDP	tr|A1AZS4|A1AZS4_PARDP	11	11	11	1	11	11	11	46.1	46.1	46.1	27298	243	243	15.3										2	13	27	2			13	57	8.7255e-120	36792	53	43631	54	74858	54	67453	54	35951	54	29408	54	107050	54	126510
>tr|A1AZS5|A1AZS5_PARDP Uncharacterized protein OS=Paracoccus denitrificans (strain Pd 1222) GN=Pden_0657 PE=4 SV=1	tr|A1AZS5|A1AZS5_PARDP	tr|A1AZS5|A1AZS5_PARDP	8	8	8	1	8	8	8	80.5	80.5	80.5	13863	123	123	14									4	9	17	21		16			67	4.2673e-96	31556	59	30210	59	67612	57	45545	58	25449	59	20200	59	92867	59	195130
>tr|A1AZS6|A1AZS6_PARDP Ferredoxin--NADP(+) reductase OS=Paracoccus denitrificans (strain Pd 1222) GN=Pden_0658 PE=4 SV=1	tr|A1AZS6|A1AZS6_PARDP	tr|A1AZS6|A1AZS6_PARDP	27	27	27	1	27	27	27	90.6	90.6	90.6	31054	278	278	14.1	2	2	1	3	1	1	2	3	20	28	26	59	14	35	5	20	222	0	125150	205	131790	206	246640	206	239650	206	123420	206	110130	204	397560	207	508550
>tr|A1AZS7|A1AZS7_PARDP DNA topoisomerase OS=Paracoccus denitrificans (strain Pd 1222) GN=Pden_0659 PE=3 SV=1	tr|A1AZS7|A1AZS7_PARDP	tr|A1AZS7|A1AZS7_PARDP	47	47	47	1	47	47	47	59.3	59.3	59.3	93549	851	851	14.1	6	3	1				1		7	33	33	19	41	15	33	4	196	0	216260	191	217730	191	261760	191	175590	189	199370	191	158010	187	249540	191	235390
>tr|A1AZS8|A1AZS8_PARDP Gamma-glutamyltransferase 1, Threonine peptidase, MEROPS family T03 OS=Paracoccus denitrificans (strain Pd 1222) GN=Pden_0660 PE=4 SV=1	tr|A1AZS8|A1AZS8_PARDP	tr|A1AZS8|A1AZS8_PARDP	6	6	6	1	6	6	6	14.8	14.8	14.8	61062	580	580	14.2									2		1	4		3			10	1.4155e-29	6454.6	7	8527.2	8	9937.3	8	9081.8	8	6810.9	8	6072.3	8	11933	8	12158
>tr|A1AZT0|A1AZT0_PARDP Amino acid carrier protein OS=Paracoccus denitrificans (strain Pd 1222) GN=Pden_0662 PE=4 SV=1	tr|A1AZT0|A1AZT0_PARDP	tr|A1AZT0|A1AZT0_PARDP	2	2	2	1	2	2	2	4	4	4	52448	502	502	15													3				3	0.0093848	4953.7	2	3825.7	2	4430.1	2	1924.8	2	3717.6	2	2629	2	3132.4	2	2478.3
>tr|A1AZT1|A1AZT1_PARDP TRAP transporter, 4TM/12TM fusion protein OS=Paracoccus denitrificans (strain Pd 1222) GN=Pden_0663 PE=4 SV=1	tr|A1AZT1|A1AZT1_PARDP	tr|A1AZT1|A1AZT1_PARDP	2	2	2	1	2	2	2	3.5	3.5	3.5	72862	688	688	13.7											2		1				3	1.2475e-09	3238.7	3	2827.8	3	3407.5	3	1640.7	3	2888.6	3	2207.4	3	2424.8	3	1820.6
>tr|A1AZT2|A1AZT2_PARDP TRAP transporter solute receptor, TAXI family OS=Paracoccus denitrificans (strain Pd 1222) GN=Pden_0664 PE=4 SV=1	tr|A1AZT2|A1AZT2_PARDP	tr|A1AZT2|A1AZT2_PARDP	9	9	9	1	9	9	9	37.8	37.8	37.8	34539	333	333	15.8	1								5			10	1	8		9	34	1.821e-232	26953	32	29988	34	21664	32	23862	34	32394	33	27459	33	34974	32	40871
>tr|A1AZT3|A1AZT3_PARDP Phosphate transporter OS=Paracoccus denitrificans (strain Pd 1222) GN=Pden_0665 PE=4 SV=1	tr|A1AZT3|A1AZT3_PARDP	tr|A1AZT3|A1AZT3_PARDP	4	4	4	1	4	4	4	6.7	6.7	6.7	51587	494	494	13.1	1	1											3		3		8	2.2935e-15	10517	8	10717	8	10029	8	4723.9	8	9866.5	8	8501.7	8	6745.5	8	6069.4
>tr|A1AZT4|A1AZT4_PARDP Amino acid carrier protein OS=Paracoccus denitrificans (strain Pd 1222) GN=Pden_0666 PE=4 SV=1	tr|A1AZT4|A1AZT4_PARDP	tr|A1AZT4|A1AZT4_PARDP	2	2	2	1	2	2	2	3.3	3.3	3.3	51926	487	487	19															3		3	0.005033	4665.5	2	3944.3	2	6127.2	2	3348.8	2	4818.8	2	3582.8	2	3609.6	2	4285.9
>tr|A1AZT6|A1AZT6_PARDP Transcriptional regulator, TetR family OS=Paracoccus denitrificans (strain Pd 1222) GN=Pden_0668 PE=4 SV=1	tr|A1AZT6|A1AZT6_PARDP	tr|A1AZT6|A1AZT6_PARDP	2	2	2	1	2	2	2	11.2	11.2	11.2	21476	196	196	13.7											2		1				3	0.12804	746.75	1	1018.4	1	916.91	1	765.63	1	1317.5	1	1584.2	1	1494.4	1	2131.9
>tr|A1AZT9|A1AZT9_PARDP Beta-lactamase domain protein OS=Paracoccus denitrificans (strain Pd 1222) GN=Pden_0671 PE=4 SV=1	tr|A1AZT9|A1AZT9_PARDP	tr|A1AZT9|A1AZT9_PARDP	1	1	1	1	1	1	1	3.8	3.8	3.8	28058	260	260	13											1						1	0.0013017	867.53	1	1247	1	806.5	1	524.41	1	907.01	1	606.77	1	919.41	1	678.38
>tr|A1AZU8|A1AZU8_PARDP Transcriptional regulator, GntR family OS=Paracoccus denitrificans (strain Pd 1222) GN=Pden_0680 PE=4 SV=1	tr|A1AZU8|A1AZU8_PARDP	tr|A1AZU8|A1AZU8_PARDP	11	11	11	1	11	11	11	47.8	47.8	47.8	25.16	226	226	14.5									4	2	1	10		8		1	26	2.1804e-205	24439	22	26513	22	19185	22	16554	22	23222	21	22061	22	24413	22	32159
>tr|A1AZU9|A1AZU9_PARDP Uncharacterized protein OS=Paracoccus denitrificans (strain Pd 1222) GN=Pden_0681 PE=4 SV=1	tr|A1AZU9|A1AZU9_PARDP	tr|A1AZU9|A1AZU9_PARDP	11	11	11	1	11	11	11	71.1	71.1	71.1	21243	194	194	13.9									5		4	13		5			27	9.3354e-131	27463	26	32997	26	33287	26	21817	26	27249	26	24433	26	32788	25	39982
>tr|A1AZV0|A1AZV0_PARDP 4-hydroxybenzoyl-CoA thioesterase OS=Paracoccus denitrificans (strain Pd 1222) GN=Pden_0682 PE=4 SV=1	tr|A1AZV0|A1AZV0_PARDP	tr|A1AZV0|A1AZV0_PARDP	6	6	6	1	6	6	6	56.7	56.7	56.7	14916	134	134	13.9									2		5	5		3			15	5.8341e-116	17196	15	18611	15	22249	15	11300	15	14160	15	12750	15	21877	15	20847
>tr|A1AZV1|A1AZV1_PARDP Cell division and transport-associated protein TolQ OS=Paracoccus denitrificans (strain Pd 1222) GN=Pden_0683 PE=3 SV=1	tr|A1AZV1|A1AZV1_PARDP	tr|A1AZV1|A1AZV1_PARDP	11	11	11	1	11	11	11	42	42	42	25188	231	231	13.6	2						2		2	22	14		12	2	11		67	1.0328e-251	52688	60	51710	60	72467	60	47873	60	55663	59	55586	59	68641	60	74459
>tr|A1AZV2|A1AZV2_PARDP Cell division and transport-associated protein TolR OS=Paracoccus denitrificans (strain Pd 1222) GN=Pden_0684 PE=3 SV=1	tr|A1AZV2|A1AZV2_PARDP	tr|A1AZV2|A1AZV2_PARDP	1	1	1	1	1	1	1	5.8	5.8	5.8	16264	154	154	14.7												1	2				3	0.12278	3008.4	3	3409.9	3	3777.3	3	2782	3	3627.1	3	3106.1	3	4580.6	3	3761.7
>tr|A1AZV3|A1AZV3_PARDP Cell division and transport-associated protein TolA OS=Paracoccus denitrificans (strain Pd 1222) GN=Pden_0685 PE=4 SV=1	tr|A1AZV3|A1AZV3_PARDP	tr|A1AZV3|A1AZV3_PARDP	19	19	19	1	19	19	19	40.1	40.1	40.1	53703	514	514	16.4	3									1	6	6	5	7	17	10	55	1.8802e-164	67299	48	74553	47	87027	47	50338	48	73873	48	43713	48	75480	48	55792
>tr|A1AZV4|A1AZV4_PARDP Protein TolB OS=Paracoccus denitrificans (strain Pd 1222) GN=tolB PE=3 SV=1	tr|A1AZV4|A1AZV4_PARDP	tr|A1AZV4|A1AZV4_PARDP	22	22	22	1	22	22	22	58.1	58.1	58.1	50076	461	461	14.7		1						1	14	17	24	30	16	24	8	13	148	4.0225e-275	190050	138	158250	139	191690	139	128900	137	130480	138	111910	132	242130	139	232750
>tr|A1AZV5|A1AZV5_PARDP OmpA domain protein OS=Paracoccus denitrificans (strain Pd 1222) GN=Pden_0687 PE=3 SV=1	tr|A1AZV5|A1AZV5_PARDP	tr|A1AZV5|A1AZV5_PARDP	8	8	8	1	8	8	8	60.7	60.7	60.7	18162	173	173	14.5									1	3	8	3	13		4		32	0	15346	29	16069	29	19755	28	16126	29	19187	29	16442	28	26296	29	29275
>tr|A1AZV6|A1AZV6_PARDP Uncharacterized protein OS=Paracoccus denitrificans (strain Pd 1222) GN=Pden_0688 PE=4 SV=1	tr|A1AZV6|A1AZV6_PARDP	tr|A1AZV6|A1AZV6_PARDP	9	9	9	1	9	9	9	35.9	35.9	35.9	31702	309	309	14.2										1	4	28		5			38	6.7375e-178	31305	34	33371	34	34526	35	26022	34	29504	35	24730	35	42424	34	50962
>tr|A1AZV7|A1AZV7_PARDP tRNA(Ile)-lysidine synthase OS=Paracoccus denitrificans (strain Pd 1222) GN=tilS PE=3 SV=1	tr|A1AZV7|A1AZV7_PARDP	tr|A1AZV7|A1AZV7_PARDP	11	11	11	1	11	11	11	27.9	27.9	27.9	43726	409	409	13	1							1	8		1	2		7			20	7.875e-51	18441	17	25151	17	21952	17	20751	17	21849	17	18451	17	22945	17	34114
>tr|A1AZV8|A1AZV8_PARDP ATP-dependent zinc metalloprotease FtsH OS=Paracoccus denitrificans (strain Pd 1222) GN=ftsH PE=3 SV=1	tr|A1AZV8|A1AZV8_PARDP	tr|A1AZV8|A1AZV8_PARDP	35	35	35	1	35	35	35	61.6	61.6	61.6	68566	631	631	13.8	10	3								17	17		13	6	32	1	99	0	92024	89	91083	88	140700	89	96822	89	106140	89	78447	89	140570	91	127850
>tr|A1AZV9|A1AZV9_PARDP Chorismate mutase OS=Paracoccus denitrificans (strain Pd 1222) GN=Pden_0691 PE=4 SV=1	tr|A1AZV9|A1AZV9_PARDP	tr|A1AZV9|A1AZV9_PARDP	8	8	8	1	8	8	8	65.7	65.7	65.7	11761	105	105	13.7									3	4	2	22		3			34	5.4236e-82	21979	30	26652	31	25490	31	13534	31	17525	31	16695	31	27198	31	64702
>tr|A1AZW0|A1AZW0_PARDP Uncharacterized protein OS=Paracoccus denitrificans (strain Pd 1222) GN=Pden_0692 PE=4 SV=1	tr|A1AZW0|A1AZW0_PARDP	tr|A1AZW0|A1AZW0_PARDP	3	3	3	1	3	3	3	28.7	28.7	28.7	14583	136	136	14												10					10	2.1579e-44	5640.7	9	4559.3	9	6761.5	9	5537.2	9	4975.5	9	3038.2	9	8427.2	9	10749
>tr|A1AZW5|A1AZW5_PARDP Multisubunit potassium/proton antiporter, PhaB subunit / multisubunit potassium/proton antiporter, PhaA subunit OS=Paracoccus denitrificans (strain Pd 1222) GN=Pden_0697 PE=3 SV=1	tr|A1AZW5|A1AZW5_PARDP	tr|A1AZW5|A1AZW5_PARDP	1	1	1	1	1	1	1	1.8	1.8	1.8	101	946	946	19															1		1	0.00011053	794.43	1	690.11	1	793.69	1	454.36	1	648.52	1	403.16	1	662.36	1	333.54
>tr|A1AZW6|A1AZW6_PARDP Multisubunit potassium/proton antiporter, PhaC subunit OS=Paracoccus denitrificans (strain Pd 1222) GN=Pden_0698 PE=4 SV=1	tr|A1AZW6|A1AZW6_PARDP	tr|A1AZW6|A1AZW6_PARDP	2	2	2	1	2	2	2	17.9	17.9	17.9	12403	117	117	17.4													2		3		5	0.00050714	7712.9	5	7416.5	5	10187	5	5305.3	5	8857	5	5901	5	7255.4	5	6543.6
>tr|A1AZW7|A1AZW7_PARDP Multisubunit potassium/proton antiporter, PhaD subunit OS=Paracoccus denitrificans (strain Pd 1222) GN=Pden_0699 PE=3 SV=1	tr|A1AZW7|A1AZW7_PARDP	tr|A1AZW7|A1AZW7_PARDP	1	1	1	1	1	1	1	5.1	5.1	5.1	55778	530	530	19															1		1	3.8612e-70	708.45	1	728.74	1	752.78	1	412.7	1	695.56	1	462.27	1	730.03	1	552.08
>tr|A1AZW8|A1AZW8_PARDP Multisubunit potassium/proton antiporter, PhaE subunit OS=Paracoccus denitrificans (strain Pd 1222) GN=Pden_0700 PE=4 SV=1	tr|A1AZW8|A1AZW8_PARDP	tr|A1AZW8|A1AZW8_PARDP	2	2	2	1	2	2	2	16.6	16.6	16.6	18087	163	163	17.2										1					3		4	3.221e-17	3363.2	4	3770.8	4	4451.6	4	2775.1	4	4702.2	4	2756.6	4	4429.1	4	3428.1
>tr|A1AZX1|A1AZX1_PARDP Uncharacterized protein OS=Paracoccus denitrificans (strain Pd 1222) GN=Pden_0703 PE=4 SV=1	tr|A1AZX1|A1AZX1_PARDP	tr|A1AZX1|A1AZX1_PARDP	3	3	3	1	3	3	3	44.4	44.4	44.4	10013	90	90	14.4									1		3	1		3			8	8.2446e-24	2176.2	7	2508.9	7	3037.3	7	2453.7	7	2574.9	7	2060.7	7	3851.7	7	13383
>tr|A1AZX2|A1AZX2_PARDP 4-hydroxy-tetrahydrodipicolinate synthase OS=Paracoccus denitrificans (strain Pd 1222) GN=dapA PE=3 SV=1	tr|A1AZX2|A1AZX2_PARDP	tr|A1AZX2|A1AZX2_PARDP	12	12	12	1	12	12	12	47.8	47.8	47.8	30685	291	291	15.9										9	10	23	5	22	2	16	87	1.1765e-61	64461	84	71024	84	67345	84	57442	85	71892	85	72196	83	86151	85	160670
>tr|A1AZX3|A1AZX3_PARDP Lytic transglycosylase, catalytic OS=Paracoccus denitrificans (strain Pd 1222) GN=Pden_0705 PE=4 SV=1	tr|A1AZX3|A1AZX3_PARDP	tr|A1AZX3|A1AZX3_PARDP	22	22	22	1	22	22	22	37.8	37.8	37.8	77003	716	716	13.9								1	1	22	22	1	21	7	5		80	9.5206e-177	80764	70	81858	69	107930	70	62347	70	75796	70	49891	69	93395	70	69546
>tr|A1AZX5|A1AZX5_PARDP Inositol monophosphatase OS=Paracoccus denitrificans (strain Pd 1222) GN=Pden_0707 PE=4 SV=1	tr|A1AZX5|A1AZX5_PARDP	tr|A1AZX5|A1AZX5_PARDP	17	17	17	1	17	17	17	56.9	56.9	56.9	28811	262	262	14.4									20	17	8	23	2	29	1	8	108	9.2538e-183	122540	102	142720	102	108890	102	103100	101	132700	102	118490	102	127510	102	177780
>tr|A1AZX7|A1AZX7_PARDP Formiminoglutamate deiminase OS=Paracoccus denitrificans (strain Pd 1222) GN=Pden_0709 PE=4 SV=1	tr|A1AZX7|A1AZX7_PARDP	tr|A1AZX7|A1AZX7_PARDP	13	13	13	1	13	13	13	27.6	27.6	27.6	49588	453	453	13.9										4	10	7	4		1	1	27	2.1037e-118	37444	25	36216	25	23973	25	14810	24	27661	25	18754	24	21503	25	18729
>tr|A1AZY3|A1AZY3_PARDP Urocanate hydratase OS=Paracoccus denitrificans (strain Pd 1222) GN=Pden_0715 PE=3 SV=1	tr|A1AZY3|A1AZY3_PARDP	tr|A1AZY3|A1AZY3_PARDP	12	12	12	1	12	12	12	22.9	22.9	22.9	60925	554	554	13.7										8	15	3	4	4	1		35	8.3323e-75	31419	34	31764	34	29752	34	19136	34	28098	34	17121	33	29278	34	41196
>tr|A1AZY4|A1AZY4_PARDP Amino acid ABC transporter substrate-binding protein, PAAT family OS=Paracoccus denitrificans (strain Pd 1222) GN=Pden_0716 PE=4 SV=1	tr|A1AZY4|A1AZY4_PARDP	tr|A1AZY4|A1AZY4_PARDP	14	14	14	1	14	14	14	63.6	63.6	63.6	29504	272	272	15.2	1								5	7	10	15		24		9	71	2.8176e-268	64417	66	75771	66	55142	66	51512	66	76205	66	86099	66	74175	66	113360
>tr|A1AZY5|A1AZY5_PARDP Amino acid ABC transporter membrane protein 1, PAAT family OS=Paracoccus denitrificans (strain Pd 1222) GN=Pden_0717 PE=3 SV=1	tr|A1AZY5|A1AZY5_PARDP	tr|A1AZY5|A1AZY5_PARDP	1	1	1	1	1	1	1	6.5	6.5	6.5	23051	215	215	15													1				1	1.054e-10	740.07	1	780.98	1	763.12	1	428.18	1	793.75	1	621.1	1	640.67	1	601.73
>tr|A1AZY6|A1AZY6_PARDP Amino acid ABC transporter membrane protein 2, PAAT family OS=Paracoccus denitrificans (strain Pd 1222) GN=Pden_0718 PE=3 SV=1	tr|A1AZY6|A1AZY6_PARDP	tr|A1AZY6|A1AZY6_PARDP	2	2	2	1	2	2	2	10	10	10	24685	220	220	14										2	2		1		1		6	1.6242e-11	6644.8	6	5829.2	6	6991.4	6	3295	6	6063.4	6	4042.8	6	4618.8	6	3964.7
>tr|A1AZY7|A1AZY7_PARDP Amino acid ABC transporter ATP-binding protein, PAAT family OS=Paracoccus denitrificans (strain Pd 1222) GN=Pden_0719 PE=3 SV=1	tr|A1AZY7|A1AZY7_PARDP;tr|A1BB18|A1BB18_PARDP;tr|A1BBM7|A1BBM7_PARDP	tr|A1AZY7|A1AZY7_PARDP	6;1;1	6;1;1	6;1;1	3	6	6	6	25.4	25.4	25.4	28338	256	256;367;241	14.9										1	1	9		6			17	1.2435e-62	18513	17	21562	17	16919	17	15201	17	17950	17	19763	17	22069	17	28961
>tr|A1AZY8|A1AZY8_PARDP NADH:flavin oxidoreductase/NADH oxidase OS=Paracoccus denitrificans (strain Pd 1222) GN=Pden_0720 PE=4 SV=1	tr|A1AZY8|A1AZY8_PARDP	tr|A1AZY8|A1AZY8_PARDP	16	16	14	1	16	16	14	42.2	42.2	39	39505	367	367	13.9									8	10	9	21	2	13		1	64	9.9582e-250	36262	59	44348	59	74614	60	66352	60	40411	59	30232	58	84380	60	98387
>tr|A1AZY9|A1AZY9_PARDP Patatin OS=Paracoccus denitrificans (strain Pd 1222) GN=Pden_0721 PE=4 SV=1	tr|A1AZY9|A1AZY9_PARDP	tr|A1AZY9|A1AZY9_PARDP	6	6	6	1	6	6	6	16.9	16.9	16.9	43.05	384	384	15.1											3	5		3		1	12	7.0761e-29	10512	8	12803	8	12090	8	12746	8	11347	8	9935.2	8	15799	8	15370
>tr|A1AZZ1|A1AZZ1_PARDP Uncharacterized protein OS=Paracoccus denitrificans (strain Pd 1222) GN=Pden_0723 PE=4 SV=1	tr|A1AZZ1|A1AZZ1_PARDP	tr|A1AZZ1|A1AZZ1_PARDP	17	17	17	1	17	17	17	49.6	49.6	49.6	45752	425	425	13.6	2									2	8		15		2		29	1.1641e-245	17727	27	16612	27	22574	26	13957	27	18564	27	12730	27	19814	27	16277
>tr|A1AZZ2|A1AZZ2_PARDP Transcriptional regulator, LysR family OS=Paracoccus denitrificans (strain Pd 1222) GN=Pden_0724 PE=4 SV=1	tr|A1AZZ2|A1AZZ2_PARDP	tr|A1AZZ2|A1AZZ2_PARDP	18	18	18	1	18	18	18	52	52	52	35058	327	327	14.2									8	2	4	13		11		1	39	1.1989e-101	30250	31	41814	31	28778	30	19674	30	27589	31	22858	31	25382	30	26942
>tr|A1AZZ3|A1AZZ3_PARDP TonB family protein OS=Paracoccus denitrificans (strain Pd 1222) GN=Pden_0725 PE=4 SV=1	tr|A1AZZ3|A1AZZ3_PARDP	tr|A1AZZ3|A1AZZ3_PARDP	8	8	8	1	8	8	8	28.4	28.4	28.4	30355	282	282	15	1									2	4	7		3		5	22	7.0907e-38	31025	19	35455	19	31631	19	25940	19	34616	19	26238	19	31471	19	38794
>tr|A1AZZ4|A1AZZ4_PARDP Outer membrane transport energization protein ExbD OS=Paracoccus denitrificans (strain Pd 1222) GN=Pden_0726 PE=3 SV=1	tr|A1AZZ4|A1AZZ4_PARDP	tr|A1AZZ4|A1AZZ4_PARDP	1	1	1	1	1	1	1	9.6	9.6	9.6	19058	187	187	19															2		2	1.5979e-10	1822.2	2	2099	2	2380.7	2	1567.7	2	2307.9	2	1691.5	2	2329.8	2	1988.7
>tr|A1AZZ5|A1AZZ5_PARDP Outer membrane transport energization protein ExbB OS=Paracoccus denitrificans (strain Pd 1222) GN=Pden_0727 PE=3 SV=1	tr|A1AZZ5|A1AZZ5_PARDP	tr|A1AZZ5|A1AZZ5_PARDP	6	6	6	1	6	6	6	13	13	13	43703	431	431	16.2											2	3	5		7		17	5.9735e-86	17516	15	17722	15	22961	15	14912	15	20695	15	16555	15	21046	15	21556
>tr|A1AZZ6|A1AZZ6_PARDP FAD-binding 9, siderophore-interacting domain protein OS=Paracoccus denitrificans (strain Pd 1222) GN=Pden_0728 PE=4 SV=1	tr|A1AZZ6|A1AZZ6_PARDP	tr|A1AZZ6|A1AZZ6_PARDP	5	5	5	1	5	5	5	15.4	15.4	15.4	37.42	345	345	13.4										6	5			3			14	2.735e-42	18559	12	15897	12	17897	11	12328	12	12857	12	9785.1	12	22062	12	15283
>tr|A1AZZ7|A1AZZ7_PARDP Aminotransferase, class V OS=Paracoccus denitrificans (strain Pd 1222) GN=Pden_0729 PE=3 SV=1	tr|A1AZZ7|A1AZZ7_PARDP	tr|A1AZZ7|A1AZZ7_PARDP	12	12	12	1	12	12	12	39.2	39.2	39.2	41131	390	390	14.6									5	2	3	11	1	4		4	30	6.6822e-204	29203	26	34932	26	25279	26	20648	26	31683	26	24179	26	24102	26	29854
>tr|A1AZZ8|A1AZZ8_PARDP ABC transporter related protein OS=Paracoccus denitrificans (strain Pd 1222) GN=Pden_0730 PE=3 SV=1	tr|A1AZZ8|A1AZZ8_PARDP	tr|A1AZZ8|A1AZZ8_PARDP	18	18	17	1	18	18	17	35.6	35.6	34.2	62842	579	579	14.8										4	11	1	12	2	6		36	8.2757e-170	33719	34	34194	33	43019	34	23868	34	31927	34	22559	33	33063	34	27691
>tr|A1AZZ9|A1AZZ9_PARDP Glycine cleavage T protein (Aminomethyl transferase) OS=Paracoccus denitrificans (strain Pd 1222) GN=Pden_0731 PE=3 SV=1	tr|A1AZZ9|A1AZZ9_PARDP	tr|A1AZZ9|A1AZZ9_PARDP	18	18	18	1	18	18	18	86.1	86.1	86.1	26058	238	238	15										7	10	19		8		7	51	2.8184e-232	38167	47	44427	47	48069	47	43294	47	42251	47	47082	47	71626	47	104750
>tr|A1B000|A1B000_PARDP DNA polymerase IV OS=Paracoccus denitrificans (strain Pd 1222) GN=dinB PE=3 SV=1	tr|A1B000|A1B000_PARDP	tr|A1B000|A1B000_PARDP	1	1	1	1	1	1	1	3.6	3.6	3.6	40162	363	363	12.5										1	1						2	0.22721	366.39	2	559.34	2	509.49	2	432.26	2	444.78	2	300.81	1	465.14	2	576.02
>tr|A1B001|A1B001_PARDP Uncharacterized protein OS=Paracoccus denitrificans (strain Pd 1222) GN=Pden_0733 PE=4 SV=1	tr|A1B001|A1B001_PARDP	tr|A1B001|A1B001_PARDP	12	12	12	1	12	12	12	50.8	50.8	50.8	31356	315	315	15.5									4	4	2	3		5		6	24	4.2335e-177	17654	20	21777	20	19098	20	18675	20	20932	20	15729	20	26583	20	24496
>tr|A1B003|A1B003_PARDP Carboxymethylenebutenolidase OS=Paracoccus denitrificans (strain Pd 1222) GN=Pden_0735 PE=4 SV=1	tr|A1B003|A1B003_PARDP	tr|A1B003|A1B003_PARDP	7	7	7	1	7	7	7	25.7	25.7	25.7	32373	296	296	14.5									1		3	9		5			18	1.7652e-91	11503	16	17033	17	22730	17	20585	17	13448	17	14676	17	30781	17	34514
>tr|A1B004|A1B004_PARDP Glyoxalase/bleomycin resistance protein/dioxygenase OS=Paracoccus denitrificans (strain Pd 1222) GN=Pden_0736 PE=4 SV=1	tr|A1B004|A1B004_PARDP	tr|A1B004|A1B004_PARDP	5	5	5	1	5	5	5	66.2	66.2	66.2	13629	130	130	14.8									3			8		5		1	17	1.4874e-118	4910.2	16	4712.1	16	10258	16	6257.6	16	3247.8	15	4490.7	15	12088	16	10025
>tr|A1B005|A1B005_PARDP Glutathione-dependent formaldehyde-activating, GFA OS=Paracoccus denitrificans (strain Pd 1222) GN=Pden_0737 PE=4 SV=1	tr|A1B005|A1B005_PARDP	tr|A1B005|A1B005_PARDP	2	2	2	1	2	2	2	19	19	19	15778	137	137	14										3				2			5	9.4465e-51	5897.1	5	6078.5	5	6905	5	4248	5	5082.1	5	3601.5	5	6730.7	5	3978.4
>tr|A1B007|A1B007_PARDP ABC transporter related protein OS=Paracoccus denitrificans (strain Pd 1222) GN=Pden_0739 PE=3 SV=1	tr|A1B007|A1B007_PARDP	tr|A1B007|A1B007_PARDP	10	10	10	1	10	10	10	19.7	19.7	19.7	67515	613	613	14.7										2	3		5		2		12	1.8584e-61	7635.9	10	8382.6	10	8565.2	10	4276.3	10	8567.5	10	5288.1	10	5561	10	3938.6
>tr|A1B010|A1B010_PARDP Transcription antitermination protein nusG OS=Paracoccus denitrificans (strain Pd 1222) GN=Pden_0742 PE=3 SV=1	tr|A1B010|A1B010_PARDP	tr|A1B010|A1B010_PARDP	16	16	16	1	16	16	16	84.9	84.9	84.9	20009	179	179	13.9	3	1		3			1	2	17	9	15	19	1	20		15	106	5.9312e-238	104930	99	110450	101	88872	101	54450	100	91958	101	62450	96	88531	100	82453
>tr|A1B020|A1B020_PARDP Uncharacterized protein OS=Paracoccus denitrificans (strain Pd 1222) GN=Pden_0752 PE=4 SV=1	tr|A1B020|A1B020_PARDP	tr|A1B020|A1B020_PARDP	2	2	2	1	2	2	2	6.1	6.1	6.1	31486	279	279	10.2				1						2	1						4	0.00011533	3347.5	3	3768.3	3	2403	3	2339.7	3	3380.6	3	2073.4	3	2497.2	3	2916.5
>tr|A1B035|A1B035_PARDP 50S ribosomal protein L29 OS=Paracoccus denitrificans (strain Pd 1222) GN=rpmC PE=3 SV=1	tr|A1B035|A1B035_PARDP	tr|A1B035|A1B035_PARDP	6	6	6	1	6	6	6	38	38	38	10458	92	92	15.8	2			3						1	3	16		10		18	53	1.3343e-50	88427	49	86677	49	74629	49	47628	49	77420	49	32097	48	68272	49	95880
>tr|A1B048|A1B048_PARDP Protein translocase subunit SecY OS=Paracoccus denitrificans (strain Pd 1222) GN=secY PE=3 SV=1	tr|A1B048|A1B048_PARDP	tr|A1B048|A1B048_PARDP	8	8	8	1	8	8	8	17.5	17.5	17.5	49602	457	457	13.1		3									1		2		5		11	1.1554e-45	17723	10	15238	10	17285	10	9387.4	10	13897	10	8754.4	10	9837.8	10	8823.2
>tr|A1B054|A1B054_PARDP Transcriptional regulator, LuxR family OS=Paracoccus denitrificans (strain Pd 1222) GN=Pden_0786 PE=4 SV=1	tr|A1B054|A1B054_PARDP	tr|A1B054|A1B054_PARDP	13	13	13	1	13	13	13	55.7	55.7	55.7	22631	203	203	15.6	1								2	4	6	10	1	7		11	42	2.5702e-103	51780	39	58926	39	54865	39	40026	39	50587	39	42553	39	66432	39	67963
>tr|A1B056|A1B056_PARDP Recombination protein MgsA OS=Paracoccus denitrificans (strain Pd 1222) GN=Pden_0788 PE=4 SV=1	tr|A1B056|A1B056_PARDP	tr|A1B056|A1B056_PARDP	7	7	7	1	7	7	7	14.9	14.9	14.9	48.81	442	442	14.2										1	2	6	4	1			14	1.1528e-24	13122	12	14040	12	12781	12	8935.6	11	11588	12	8215.6	11	12055	12	11887
>tr|A1B058|A1B058_PARDP Pseudouridine synthase OS=Paracoccus denitrificans (strain Pd 1222) GN=Pden_0790 PE=3 SV=1	tr|A1B058|A1B058_PARDP	tr|A1B058|A1B058_PARDP	10	10	10	1	10	10	10	34.5	34.5	34.5	37955	348	348	13.9	1			1				1	7	2	6	15	2	8		4	47	5.5324e-93	43413	42	52971	42	44836	42	33628	42	47227	42	44626	42	47480	42	61399
>tr|A1B059|A1B059_PARDP HAD-superfamily hydrolase, subfamily IA, variant 3 OS=Paracoccus denitrificans (strain Pd 1222) GN=Pden_0791 PE=4 SV=1	tr|A1B059|A1B059_PARDP	tr|A1B059|A1B059_PARDP	7	7	7	1	7	7	7	61.4	61.4	61.4	22991	220	220	14.4									1		2	12		4			19	1.7982e-295	8776.9	18	9731.9	18	9426.5	18	7331.4	18	10019	18	14735	18	12416	18	19291
>tr|A1B060|A1B060_PARDP ATP12 ATPase OS=Paracoccus denitrificans (strain Pd 1222) GN=Pden_0792 PE=1 SV=1	tr|A1B060|A1B060_PARDP	tr|A1B060|A1B060_PARDP	9	9	9	1	9	9	9	53.4	53.4	53.4	25942	236	236	16.1	1										3	3		7		5	19	2.3285e-92	24130	18	27302	18	23954	18	19539	18	26969	18	24060	18	29511	18	35319
>tr|A1B061|A1B061_PARDP L-aspartate-binding protein / L-glutamate-binding protein / L-glutamine-binding protein / L-asparagine-binding protein OS=Paracoccus denitrificans (strain Pd 1222) GN=Pden_0793 PE=4 SV=1	tr|A1B061|A1B061_PARDP	tr|A1B061|A1B061_PARDP	19	19	19	1	19	19	19	60.7	60.7	60.7	36286	341	341	14.5	1								15	30	42	11	6	36	5	14	160	1.5731e-273	119440	129	132820	132	120830	130	97984	132	133070	132	136490	131	167110	132	201820
>tr|A1B064|A1B064_PARDP L-aspartate ABC transporter ATP-binding protein / L-glutamine ABC transporter ATP-binding protein / L-glutamate ABC transporter ATP-binding protein / L-asparagine ABC transporter ATP-binding protein OS=Paracoccus denitrificans (stra	tr|A1B064|A1B064_PARDP;tr|A1B0Z0|A1B0Z0_PARDP	tr|A1B064|A1B064_PARDP	7;1	7;1	7;1	2	7	7	7	26.5	26.5	26.5	28976	257	257;250	16.7									1			3		3		3	10	5.6782e-26	15827	9	18946	9	9740.5	9	9597.8	9	16923	9	11384	9	11071	9	10331
>tr|A1B065|A1B065_PARDP Uncharacterized protein OS=Paracoccus denitrificans (strain Pd 1222) GN=Pden_0797 PE=4 SV=1	tr|A1B065|A1B065_PARDP	tr|A1B065|A1B065_PARDP	2	2	2	1	2	2	2	7	7	7	30655	300	300	13.8											5	10	2				17	3.7104e-30	13557	15	16291	16	19411	16	19758	16	18139	16	16763	16	37126	16	58256
>tr|A1B066|A1B066_PARDP Branched chain amino acid: 2-keto-4-methylthiobutyrate aminotransferase OS=Paracoccus denitrificans (strain Pd 1222) GN=Pden_0798 PE=3 SV=1	tr|A1B066|A1B066_PARDP	tr|A1B066|A1B066_PARDP	13	13	13	1	13	13	13	50.3	50.3	50.3	31885	286	286	15.9										5	9	18		21		11	64	7.7492e-196	49674	60	59619	60	50682	61	49747	60	56005	60	56685	61	71080	61	102140
>tr|A1B067|A1B067_PARDP Citrate (Pro-3S)-lyase OS=Paracoccus denitrificans (strain Pd 1222) GN=Pden_0799 PE=4 SV=1	tr|A1B067|A1B067_PARDP	tr|A1B067|A1B067_PARDP	16	16	16	1	16	16	16	52.2	52.2	52.2	36681	341	341	15.4									4	11	15	24	2	11	3	17	87	1.9416e-199	77914	83	83821	83	111650	84	95491	84	79746	83	61114	82	136240	84	170920
>tr|A1B070|A1B070_PARDP Binding-protein-dependent transport systems inner membrane component OS=Paracoccus denitrificans (strain Pd 1222) GN=Pden_0802 PE=3 SV=1	tr|A1B070|A1B070_PARDP	tr|A1B070|A1B070_PARDP	1	1	1	1	1	1	1	3.2	3.2	3.2	33394	312	312	12										2							2	0.0011851	1764.1	2	1302.7	2	2239.3	2	1407	2	1389.7	2	1121.7	2	2004.7	2	1614.5
>tr|A1B071|A1B071_PARDP Uncharacterized protein OS=Paracoccus denitrificans (strain Pd 1222) GN=Pden_0803 PE=4 SV=1	tr|A1B071|A1B071_PARDP	tr|A1B071|A1B071_PARDP	4	4	4	1	4	4	4	7.9	7.9	7.9	59349	544	544	15.2										1			2		1		4	0.0001114	2777.9	4	2722.7	4	2934.7	4	1651.6	4	2170.7	4	1152	4	1973.8	4	1667.5
>tr|A1B075|A1B075_PARDP ErfK/YbiS/YcfS/YnhG family protein OS=Paracoccus denitrificans (strain Pd 1222) GN=Pden_0807 PE=4 SV=1	tr|A1B075|A1B075_PARDP	tr|A1B075|A1B075_PARDP	13	13	13	1	13	13	13	49.6	49.6	49.6	26467	248	248	14.3	3									9	13	9	18	1	13	1	67	0	70516	60	73190	60	93619	60	70504	60	72570	60	66852	59	107240	60	108550
>tr|A1B076|A1B076_PARDP Uncharacterized protein OS=Paracoccus denitrificans (strain Pd 1222) GN=Pden_0808 PE=4 SV=1	tr|A1B076|A1B076_PARDP	tr|A1B076|A1B076_PARDP	10	10	10	1	10	10	10	41.3	41.3	41.3	19755	184	184	14.8	4			2					4	5	6	17		2		20	60	1.237e-162	73759	53	80313	53	91233	53	79482	53	74789	53	60103	53	130820	53	121650
>tr|A1B078|A1B078_PARDP Extracellular solute-binding protein, family 5 OS=Paracoccus denitrificans (strain Pd 1222) GN=Pden_0810 PE=4 SV=1	tr|A1B078|A1B078_PARDP	tr|A1B078|A1B078_PARDP	18	18	18	1	18	18	18	47.4	47.4	47.4	53472	489	489	16.9	2									1	1	2	11	6	8	12	43	4.9842e-212	41912	38	42120	38	52371	38	39564	37	37360	37	23296	34	65953	38	48699
>tr|A1B080|A1B080_PARDP Phosphoserine phosphatase OS=Paracoccus denitrificans (strain Pd 1222) GN=Pden_0812 PE=4 SV=1	tr|A1B080|A1B080_PARDP	tr|A1B080|A1B080_PARDP	16	16	16	1	16	16	16	75.9	75.9	75.9	30531	291	291	13.7								1	20	19	19	29		10		9	107	0	79275	99	98437	99	81057	101	70001	99	86431	100	86864	101	101270	101	153150
>tr|A1B081|A1B081_PARDP Phosphoserine aminotransferase apoenzyme OS=Paracoccus denitrificans (strain Pd 1222) GN=Pden_0813 PE=1 SV=1	tr|A1B081|A1B081_PARDP	tr|A1B081|A1B081_PARDP	22	22	22	1	22	22	22	60.9	60.9	60.9	41056	384	384	14.8	8			3					10	10	21	34	10	30	9	28	163	2.6164e-220	213670	147	193060	148	167630	148	121960	146	170640	147	138500	148	174990	147	203460
>tr|A1B082|A1B082_PARDP D-3-phosphoglycerate dehydrogenase OS=Paracoccus denitrificans (strain Pd 1222) GN=Pden_0814 PE=3 SV=1	tr|A1B082|A1B082_PARDP	tr|A1B082|A1B082_PARDP	33	33	33	1	33	33	33	73.7	73.7	73.7	56423	529	529	15	32	5	3	6			1	1	27	76	70	50	41	85	70	121	588	0	492890	534	516060	532	548490	531	413930	526	457200	528	336780	509	650670	537	710370
>tr|A1B083|A1B083_PARDP Metallophosphoesterase OS=Paracoccus denitrificans (strain Pd 1222) GN=Pden_0815 PE=4 SV=1	tr|A1B083|A1B083_PARDP	tr|A1B083|A1B083_PARDP	3	3	3	1	3	3	3	9.5	9.5	9.5	26584	242	242	17														7			7	0.010696	10236	7	11599	7	11512	7	9918.3	7	9465.7	7	5916.2	7	13736	7	7134.4
>tr|A1B084|A1B084_PARDP Sodium-dependent inorganic phosphate (Pi) transporter OS=Paracoccus denitrificans (strain Pd 1222) GN=Pden_0816 PE=4 SV=1	tr|A1B084|A1B084_PARDP	tr|A1B084|A1B084_PARDP	2	2	2	1	2	2	2	3.3	3.3	3.3	57818	542	542	13											4						4	7.1456e-05	4646.9	4	3700.7	4	6813.8	4	3165.2	4	3292	4	2230.4	4	5642.9	4	3283.2
>tr|A1B085|A1B085_PARDP CreA family protein OS=Paracoccus denitrificans (strain Pd 1222) GN=Pden_0817 PE=4 SV=1	tr|A1B085|A1B085_PARDP	tr|A1B085|A1B085_PARDP	4	4	4	1	4	4	4	41.8	41.8	41.8	16591	153	153	16.2											1	3				2	6	7.7216e-115	5938.4	5	5970.4	5	8415.3	5	4864.3	5	4885.7	5	3226.7	5	8093.8	5	6012.3
>tr|A1B086|A1B086_PARDP Hemimethylated DNA binding protein OS=Paracoccus denitrificans (strain Pd 1222) GN=Pden_0818 PE=4 SV=1	tr|A1B086|A1B086_PARDP	tr|A1B086|A1B086_PARDP	2	2	2	1	2	2	2	32.7	32.7	32.7	12938	110	110	12									4	4	2	1					11	1.9126e-15	15269	10	15647	10	12257	9	9503.1	10	13138	10	9817.3	10	16152	10	25548
>tr|A1B091|A1B091_PARDP Uncharacterized protein OS=Paracoccus denitrificans (strain Pd 1222) GN=Pden_0823 PE=4 SV=1	tr|A1B091|A1B091_PARDP	tr|A1B091|A1B091_PARDP	6	6	6	1	6	6	6	13	13	13	52696	470	470	12.4									2	4	2	2					10	1.5065e-16	6902.1	9	7276.6	9	6482.3	9	6531.3	9	5942.8	9	3479.2	9	8457.6	9	7454.3
>tr|A1B092|A1B092_PARDP Uncharacterized protein OS=Paracoccus denitrificans (strain Pd 1222) GN=Pden_0824 PE=4 SV=1	tr|A1B092|A1B092_PARDP	tr|A1B092|A1B092_PARDP	1	1	1	1	1	1	1	3.4	3.4	3.4	35816	319	319	14.5												1	1				2	0.00013226	0	0	0	0	0	0	0	0	0	0	0	0	0	0	0
>tr|A1B093|A1B093_PARDP Transglutaminase, N-terminal domain protein OS=Paracoccus denitrificans (strain Pd 1222) GN=Pden_0825 PE=4 SV=1	tr|A1B093|A1B093_PARDP	tr|A1B093|A1B093_PARDP	2	2	2	1	2	2	2	10.1	10.1	10.1	28492	268	268	13.5											1	1					2	1.6714e-11	1324.9	2	1708.2	2	1477.2	2	1312.1	2	1581	2	1449.2	2	1729.9	2	2632.6
>tr|A1B094|A1B094_PARDP 20S proteasome, A and B subunits OS=Paracoccus denitrificans (strain Pd 1222) GN=Pden_0826 PE=4 SV=1	tr|A1B094|A1B094_PARDP	tr|A1B094|A1B094_PARDP	7	7	7	1	7	7	7	34.1	34.1	34.1	27795	252	252	13.4									11	4	4	4		2		3	28	1.1477e-185	30978	26	32706	26	28436	26	24475	26	31546	26	23019	26	35203	26	33558
>tr|A1B096|A1B096_PARDP Hydratase/decarboxylase OS=Paracoccus denitrificans (strain Pd 1222) GN=Pden_0828 PE=4 SV=1	tr|A1B096|A1B096_PARDP	tr|A1B096|A1B096_PARDP	3	3	3	1	3	3	3	15.8	15.8	15.8	29341	279	279	15.5											1	2				1	4	1.0947e-133	2429.6	3	2713.5	3	1915.3	3	2307.5	3	2711.5	3	1650.7	3	3334.1	3	2731.3
>tr|A1B097|A1B097_PARDP Extracellular solute-binding protein, family 1 OS=Paracoccus denitrificans (strain Pd 1222) GN=Pden_0829 PE=4 SV=1	tr|A1B097|A1B097_PARDP	tr|A1B097|A1B097_PARDP	14	14	14	1	14	14	14	48.4	48.4	48.4	38914	368	368	17.1	2								1	3	1	2	1	17	3	16	46	1.482e-117	37481	44	43331	45	37334	45	36679	45	40829	45	32253	45	53743	45	53430
>tr|A1B0A0|A1B0A0_PARDP ABC transporter related protein OS=Paracoccus denitrificans (strain Pd 1222) GN=Pden_0832 PE=3 SV=1	tr|A1B0A0|A1B0A0_PARDP	tr|A1B0A0|A1B0A0_PARDP	7	7	7	1	7	7	7	28.2	28.2	28.2	37033	344	344	14.5									1			7		3			11	3.3477e-74	6404.4	9	8252.8	10	6637.1	10	7440.6	10	7084.4	10	5400.5	10	9099.2	10	9013.9
>tr|A1B0A2|A1B0A2_PARDP Glycosyl transferase, WecB/TagA/CpsF family OS=Paracoccus denitrificans (strain Pd 1222) GN=Pden_0834 PE=4 SV=1	tr|A1B0A2|A1B0A2_PARDP	tr|A1B0A2|A1B0A2_PARDP	3	3	3	1	3	3	3	16	16	16	27609	257	257	14.2										1		4		1			6	5.7365e-10	5249.3	5	5252.1	5	6001.6	5	4693.2	5	4433.5	5	4468.9	5	8849.7	5	8879.5
>tr|A1B0A3|A1B0A3_PARDP Membrane protein, putative OS=Paracoccus denitrificans (strain Pd 1222) GN=Pden_0835 PE=4 SV=1	tr|A1B0A3|A1B0A3_PARDP	tr|A1B0A3|A1B0A3_PARDP	1	1	1	1	1	1	1	2.1	2.1	2.1	52742	474	474	13											2						2	0.00066788	1166.1	2	1504.5	2	1648.8	2	939.62	2	1470.7	2	868.2	2	1283.3	2	835.56
>tr|A1B0A4|A1B0A4_PARDP Beta-ketoacyl synthase OS=Paracoccus denitrificans (strain Pd 1222) GN=Pden_0836 PE=4 SV=1	tr|A1B0A4|A1B0A4_PARDP	tr|A1B0A4|A1B0A4_PARDP	13	13	13	1	13	13	13	6.6	6.6	6.6	223.73	2093	2093	13.3										5	9		5				19	2.9077e-59	14371	17	14572	16	14153	17	8863.3	17	10743	17	6262.2	17	11755	17	7791.3
>tr|A1B0A6|A1B0A6_PARDP Amino acid adenylation domain OS=Paracoccus denitrificans (strain Pd 1222) GN=Pden_0838 PE=4 SV=1	tr|A1B0A6|A1B0A6_PARDP	tr|A1B0A6|A1B0A6_PARDP	15	15	15	1	15	15	15	13.8	13.8	13.8	164.32	1541	1541	13.8									2	4	8		8		2		24	6.1529e-129	27736	22	25096	22	25247	22	15111	22	18015	22	11822	21	21089	22	13229
>tr|A1B0B2|A1B0B2_PARDP Glycosyl transferase, family 2 OS=Paracoccus denitrificans (strain Pd 1222) GN=Pden_0844 PE=4 SV=1	tr|A1B0B2|A1B0B2_PARDP	tr|A1B0B2|A1B0B2_PARDP	3	3	3	1	3	3	3	9.8	9.8	9.8	29.96	275	275	14.2										2	1			2			5	5.2114e-08	3459.6	4	4014.5	4	3673	4	3205.1	4	2256.6	4	1948.1	4	3235.4	4	2454.6
>tr|A1B0B3|A1B0B3_PARDP ATPases involved in chromosome partitioning-like protein OS=Paracoccus denitrificans (strain Pd 1222) GN=Pden_0845 PE=4 SV=1	tr|A1B0B3|A1B0B3_PARDP	tr|A1B0B3|A1B0B3_PARDP	5	5	5	1	5	5	5	22.4	22.4	22.4	25432	245	245	16.2									1			6		6		3	16	9.7762e-81	12869	13	14976	13	17594	13	15003	13	10289	13	10808	13	17966	13	22635
>tr|A1B0B4|A1B0B4_PARDP Lipopolysaccharide biosynthesis OS=Paracoccus denitrificans (strain Pd 1222) GN=Pden_0846 PE=4 SV=1	tr|A1B0B4|A1B0B4_PARDP	tr|A1B0B4|A1B0B4_PARDP	15	15	15	1	15	15	15	36.3	36.3	36.3	54517	488	488	15.1										2	3		23		4		32	1.2378e-292	43548	27	39360	27	53724	27	30821	27	30850	27	23163	27	35764	27	25891
>tr|A1B0B5|A1B0B5_PARDP Polysaccharide biosynthesis protein OS=Paracoccus denitrificans (strain Pd 1222) GN=Pden_0847 PE=4 SV=1	tr|A1B0B5|A1B0B5_PARDP	tr|A1B0B5|A1B0B5_PARDP	2	2	2	1	2	2	2	3.5	3.5	3.5	48971	457	457	12.5										1	1						2	0.22695	1419.7	2	1325.4	2	1703.4	2	774.17	2	726.06	2	624.08	2	656.28	2	656.99
>tr|A1B0B6|A1B0B6_PARDP Malate dehydrogenase (Oxaloacetate-decarboxylating) (NADP(+)), Phosphate acetyltransferase OS=Paracoccus denitrificans (strain Pd 1222) GN=Pden_0848 PE=3 SV=1	tr|A1B0B6|A1B0B6_PARDP	tr|A1B0B6|A1B0B6_PARDP	38	38	38	1	38	38	38	53.4	53.4	53.4	81755	760	760	15.1	6	1								13	33	14	35	24	33	9	168	0	169430	153	179030	154	175920	153	115550	153	190800	153	143830	151	175680	153	165650
>tr|A1B0B7|A1B0B7_PARDP Putative outer membrane protein OS=Paracoccus denitrificans (strain Pd 1222) GN=Pden_0849 PE=4 SV=1	tr|A1B0B7|A1B0B7_PARDP	tr|A1B0B7|A1B0B7_PARDP	11	11	11	1	11	11	11	63.3	63.3	63.3	21373	199	199	14.2									2	1	12	14	4	8			41	2.2582e-222	23065	36	27526	35	50604	36	36569	35	33235	36	22547	36	68431	36	62932
>tr|A1B0B8|A1B0B8_PARDP UPF0176 protein Pden_0850 OS=Paracoccus denitrificans (strain Pd 1222) GN=Pden_0850 PE=3 SV=1	tr|A1B0B8|A1B0B8_PARDP	tr|A1B0B8|A1B0B8_PARDP	7	7	7	1	7	7	7	22.7	22.7	22.7	35951	322	322	13.1	1								5	5	7	3	3	1		2	27	5.7561e-43	33086	21	37003	21	22685	21	14432	21	34315	21	28875	21	17930	21	21502
>tr|A1B0B9|A1B0B9_PARDP Nicotinamidase OS=Paracoccus denitrificans (strain Pd 1222) GN=Pden_0851 PE=4 SV=1	tr|A1B0B9|A1B0B9_PARDP	tr|A1B0B9|A1B0B9_PARDP	2	2	2	1	2	2	2	9.6	9.6	9.6	21251	198	198	12.5									3	4	1	4					12	1.3048e-11	16117	12	19389	12	19284	12	13714	12	12835	12	7844.8	12	17995	12	13976
>tr|A1B0C0|A1B0C0_PARDP Nicotinate phosphoribosyltransferase OS=Paracoccus denitrificans (strain Pd 1222) GN=pncB PE=3 SV=1	tr|A1B0C0|A1B0C0_PARDP	tr|A1B0C0|A1B0C0_PARDP	18	18	18	1	18	18	18	44.8	44.8	44.8	50262	435	435	13.9	2								5	6	5	8	6	6	2	3	43	1.9935e-156	39166	33	39517	33	45401	33	30517	33	33691	33	23594	33	45873	33	40887
>tr|A1B0C1|A1B0C1_PARDP NH(3)-dependent NAD(+) synthetase OS=Paracoccus denitrificans (strain Pd 1222) GN=Pden_0853 PE=3 SV=1	tr|A1B0C1|A1B0C1_PARDP	tr|A1B0C1|A1B0C1_PARDP	15	15	15	1	15	15	15	36.2	36.2	36.2	61507	556	556	14.6	1								6	6	8	2	18	14	4	1	60	5.0784e-225	46919	55	51493	55	51863	55	33645	55	44539	55	36819	50	49770	55	44722
>tr|A1B0C2|A1B0C2_PARDP MORN repeat-containing protein OS=Paracoccus denitrificans (strain Pd 1222) GN=Pden_0854 PE=4 SV=1	tr|A1B0C2|A1B0C2_PARDP	tr|A1B0C2|A1B0C2_PARDP	7	7	7	1	7	7	7	17	17	17	51815	488	488	14.2											9	5	3	3			20	2.4803e-115	31793	19	24742	18	29376	19	13459	19	20353	19	12498	16	24357	19	18625
>tr|A1B0C3|A1B0C3_PARDP Xanthine phosphoribosyltransferase OS=Paracoccus denitrificans (strain Pd 1222) GN=gpt PE=3 SV=1	tr|A1B0C3|A1B0C3_PARDP	tr|A1B0C3|A1B0C3_PARDP	9	9	9	1	9	9	9	50.9	50.9	50.9	18829	165	165	14.9									12	10	6	11		17		10	66	3.5845e-42	81986	62	86720	63	93550	63	55223	63	72336	63	58312	63	97039	63	138990
>tr|A1B0C5|A1B0C5_PARDP Enoyl-[acyl-carrier-protein] reductase [NADH] OS=Paracoccus denitrificans (strain Pd 1222) GN=Pden_0857 PE=3 SV=1	tr|A1B0C5|A1B0C5_PARDP	tr|A1B0C5|A1B0C5_PARDP	18	18	17	1	18	18	17	55.3	55.3	52.4	29.64	275	275	16.5									10	8	14	8		28	2	32	102	5.318e-268	108920	97	119870	97	124340	97	106950	97	112060	97	112780	97	180720	95	241840
>tr|A1B0C7|A1B0C7_PARDP Cold-shock DNA-binding protein family OS=Paracoccus denitrificans (strain Pd 1222) GN=Pden_0859 PE=3 SV=1	tr|A1B0C7|A1B0C7_PARDP	tr|A1B0C7|A1B0C7_PARDP	11	11	11	1	11	11	11	60.4	60.4	60.4	20968	197	197	15	1								3	7	8	12		10		9	50	2.4996e-226	42751	44	48257	44	46320	45	31145	45	42867	45	40419	42	47473	45	58395
>tr|A1B0C8|A1B0C8_PARDP Uncharacterized protein OS=Paracoccus denitrificans (strain Pd 1222) GN=Pden_0860 PE=4 SV=1	tr|A1B0C8|A1B0C8_PARDP	tr|A1B0C8|A1B0C8_PARDP	4	4	4	1	4	4	4	32.3	32.3	32.3	17841	164	164	14.4										3	5	3		1		2	14	6.8804e-26	8289.5	14	7753	14	8184.7	14	4795.4	14	6395.3	14	5017.9	14	8280.6	14	7336.3
>tr|A1B0C9|A1B0C9_PARDP Aspartokinase OS=Paracoccus denitrificans (strain Pd 1222) GN=Pden_0862 PE=3 SV=1	tr|A1B0C9|A1B0C9_PARDP	tr|A1B0C9|A1B0C9_PARDP	19	19	19	1	19	19	19	57.7	57.7	57.7	45.36	418	418	15.2	2								10	12	26	29	2	24	9	21	135	0	161970	131	163750	131	170720	132	130370	131	164630	132	126480	130	208810	131	250610
>tr|A1B0D0|A1B0D0_PARDP PTSINtr with GAF domain, PtsP OS=Paracoccus denitrificans (strain Pd 1222) GN=Pden_0863 PE=3 SV=1	tr|A1B0D0|A1B0D0_PARDP	tr|A1B0D0|A1B0D0_PARDP	26	26	26	1	26	26	26	39.8	39.8	39.8	82793	747	747	13.6	2	1							2	14	16	7	25	6	3		76	7.6767e-150	68244	72	66577	72	78884	72	43473	72	56033	72	32716	72	59998	72	51625
>tr|A1B0D3|A1B0D3_PARDP Periplasmic binding protein OS=Paracoccus denitrificans (strain Pd 1222) GN=Pden_0866 PE=4 SV=1	tr|A1B0D3|A1B0D3_PARDP	tr|A1B0D3|A1B0D3_PARDP	3	3	3	1	3	3	3	7.6	7.6	7.6	36235	343	343	14.5												5		1			6	1.9896e-05	4251.1	5	5162.3	5	7195.1	5	9099.6	5	3806.1	5	2924.1	5	16791	5	11277
>tr|A1B0D4|A1B0D4_PARDP Uncharacterized protein OS=Paracoccus denitrificans (strain Pd 1222) GN=Pden_0867 PE=4 SV=1	tr|A1B0D4|A1B0D4_PARDP	tr|A1B0D4|A1B0D4_PARDP	2	2	2	1	2	2	2	17	17	17	16971	153	153	15											1			1			2	3.3672e-31	672.88	2	645.48	2	1145.7	2	983.12	2	585.74	2	198.7	1	2401.4	2	1183.3
>tr|A1B0D6|A1B0D6_PARDP Uncharacterized protein OS=Paracoccus denitrificans (strain Pd 1222) GN=Pden_0869 PE=4 SV=1	tr|A1B0D6|A1B0D6_PARDP	tr|A1B0D6|A1B0D6_PARDP	9	9	9	1	9	9	9	59.5	59.5	59.5	18096	173	173	16.4										1	3	3		5		4	16	1.9267e-89	8283.9	15	9196.8	16	13118	16	16572	16	7114.4	15	4732.4	14	46975	16	21426
>tr|A1B0D8|A1B0D8_PARDP Integral membrane sensor signal transduction histidine kinase OS=Paracoccus denitrificans (strain Pd 1222) GN=Pden_0871 PE=4 SV=1	tr|A1B0D8|A1B0D8_PARDP	tr|A1B0D8|A1B0D8_PARDP	6	6	6	1	6	6	6	14	14	14	52037	478	478	14.4										2			8				10	9.9881e-74	9614.5	8	9018.2	8	13775	8	7255.5	8	9101.4	8	6036.9	8	10426	8	8617.6
>tr|A1B0D9|A1B0D9_PARDP 50S ribosomal protein L34 OS=Paracoccus denitrificans (strain Pd 1222) GN=rpmH PE=3 SV=1	tr|A1B0D9|A1B0D9_PARDP	tr|A1B0D9|A1B0D9_PARDP	2	2	2	1	2	2	2	22.2	22.2	22.2	5169	45	45	14.1										7	8	31		4		2	52	4.3709e-23	34849	27	35257	27	48348	27	24915	27	37094	27	13866	27	33053	27	49173
>tr|A1B0E0|A1B0E0_PARDP Ribonuclease P protein component OS=Paracoccus denitrificans (strain Pd 1222) GN=rnpA PE=3 SV=1	tr|A1B0E0|A1B0E0_PARDP	tr|A1B0E0|A1B0E0_PARDP	5	5	5	1	5	5	5	30.2	30.2	30.2	16099	149	149	14.9									1			3		3			7	3.8053e-40	11557	6	11629	6	12946	6	7802.4	6	9471.9	6	8449	6	14544	6	13841
>tr|A1B0E5|A1B0E5_PARDP MOSC domain containing protein OS=Paracoccus denitrificans (strain Pd 1222) GN=Pden_0878 PE=4 SV=1	tr|A1B0E5|A1B0E5_PARDP	tr|A1B0E5|A1B0E5_PARDP	10	10	10	1	10	10	10	53.2	53.2	53.2	27418	252	252	15.1										6	3	8		11		2	30	6.7969e-65	23352	27	27366	27	20654	27	18890	27	25745	27	19437	27	23396	27	26164
>tr|A1B0E6|A1B0E6_PARDP Probable GTP-binding protein EngB OS=Paracoccus denitrificans (strain Pd 1222) GN=engB PE=3 SV=1	tr|A1B0E6|A1B0E6_PARDP	tr|A1B0E6|A1B0E6_PARDP	12	12	12	1	12	12	12	61.1	61.1	61.1	23138	216	216	14.4									7	4	11	12		5		6	45	2.8893e-108	40673	45	46434	45	43272	45	37977	45	41336	44	46694	44	61807	44	96484
>tr|A1B0E8|A1B0E8_PARDP Putative phosphohistidine phosphatase, SixA OS=Paracoccus denitrificans (strain Pd 1222) GN=Pden_0881 PE=4 SV=1	tr|A1B0E8|A1B0E8_PARDP	tr|A1B0E8|A1B0E8_PARDP	10	10	10	1	10	10	10	84.3	84.3	84.3	19.21	172	172	15.1									2	1	8	7		10		3	31	5.19e-245	20148	28	21675	28	29197	28	19947	28	18533	28	15525	28	36102	27	31060
>tr|A1B0E9|A1B0E9_PARDP 6-phosphofructokinase OS=Paracoccus denitrificans (strain Pd 1222) GN=Pden_0882 PE=4 SV=1	tr|A1B0E9|A1B0E9_PARDP	tr|A1B0E9|A1B0E9_PARDP	10	10	10	1	10	10	10	40.4	40.4	40.4	32761	319	319	15.5										1	2	9		8		2	22	5.2098e-189	22734	21	26239	21	20577	21	19950	21	24640	21	19964	21	26743	21	29871
>tr|A1B0F0|A1B0F0_PARDP Uncharacterized protein OS=Paracoccus denitrificans (strain Pd 1222) GN=Pden_0883 PE=4 SV=1	tr|A1B0F0|A1B0F0_PARDP	tr|A1B0F0|A1B0F0_PARDP	4	4	4	1	4	4	4	33.3	33.3	33.3	15239	135	135	14.3											4	8		3			15	4.7718e-49	9592	14	9419.3	14	11009	14	7460.2	14	9185.2	14	6191.7	14	12424	14	26271
>tr|A1B0F5|A1B0F5_PARDP Uncharacterized protein OS=Paracoccus denitrificans (strain Pd 1222) GN=Pden_0888 PE=4 SV=1	tr|A1B0F5|A1B0F5_PARDP	tr|A1B0F5|A1B0F5_PARDP	1	1	1	1	1	1	1	3.8	3.8	3.8	28503	264	264	11									2								2	0.0023164	2567	2	3597.6	2	2772.1	2	2624.5	2	2392.6	2	1906.1	2	3609.5	2	2753.6
>tr|A1B0F9|A1B0F9_PARDP YceI family protein OS=Paracoccus denitrificans (strain Pd 1222) GN=Pden_0892 PE=4 SV=1	tr|A1B0F9|A1B0F9_PARDP	tr|A1B0F9|A1B0F9_PARDP	13	13	13	1	13	13	13	62.7	62.7	62.7	20486	193	193	17.8	3			2						1	4	9		63	1	59	142	7.3476e-267	211550	124	213910	121	236070	126	134940	123	198320	125	126450	123	220640	125	210190
>tr|A1B0G0|A1B0G0_PARDP Cytochrome-c peroxidase OS=Paracoccus denitrificans (strain Pd 1222) GN=Pden_0893 PE=4 SV=1	tr|A1B0G0|A1B0G0_PARDP	tr|A1B0G0|A1B0G0_PARDP	9	9	9	1	9	9	9	27.1	27.1	27.1	36537	340	340	15.1	1								3	6	5	1	1	2	6	5	30	2.3308e-173	51279	27	55669	27	9036.2	20	5952.1	24	52732	27	27596	27	9763.7	26	9126.3
>tr|A1B0G2|A1B0G2_PARDP Release factor glutamine methyltransferase OS=Paracoccus denitrificans (strain Pd 1222) GN=prmC PE=3 SV=1	tr|A1B0G2|A1B0G2_PARDP	tr|A1B0G2|A1B0G2_PARDP	9	9	9	1	9	9	9	33.8	33.8	33.8	29083	275	275	14.8									1		3	6		6			16	1.3415e-103	15663	15	17701	15	14838	15	13028	15	17030	15	12678	15	16637	15	21745
>tr|A1B0G3|A1B0G3_PARDP Uncharacterized protein OS=Paracoccus denitrificans (strain Pd 1222) GN=Pden_0896 PE=4 SV=1	tr|A1B0G3|A1B0G3_PARDP	tr|A1B0G3|A1B0G3_PARDP	8	8	8	1	8	8	8	28.2	28.2	28.2	29069	262	262	15.5										4	5	16		9		7	41	2.4686e-30	59073	40	67056	40	51092	40	37341	40	63371	40	69712	40	58720	40	86295
>tr|A1B0G6|A1B0G6_PARDP PpiC-type peptidyl-prolyl cis-trans isomerase OS=Paracoccus denitrificans (strain Pd 1222) GN=Pden_0899 PE=4 SV=1	tr|A1B0G6|A1B0G6_PARDP	tr|A1B0G6|A1B0G6_PARDP	18	18	18	1	18	18	18	48.9	48.9	48.9	45949	423	423	14.5				1					3	6	12	33	12	9	3	4	83	0	105910	79	86580	80	91713	79	58409	76	71128	77	52150	77	95335	78	86299
>tr|A1B0G7|A1B0G7_PARDP Organic solvent tolerance protein OS=Paracoccus denitrificans (strain Pd 1222) GN=Pden_0900 PE=4 SV=1	tr|A1B0G7|A1B0G7_PARDP	tr|A1B0G7|A1B0G7_PARDP	24	24	24	1	24	24	24	34	34	34	88588	804	804	13.1										28	19	1	10	1	2		61	6.7043e-229	50525	59	49872	59	66516	59	43450	59	48845	59	33101	59	66221	59	47267
>tr|A1B0G8|A1B0G8_PARDP Permease YjgP/YjgQ family protein OS=Paracoccus denitrificans (strain Pd 1222) GN=Pden_0901 PE=4 SV=1	tr|A1B0G8|A1B0G8_PARDP	tr|A1B0G8|A1B0G8_PARDP	7	7	7	1	7	7	7	25.2	25.2	25.2	39972	373	373	15.3										1	4		6		4		15	2.5608e-114	10772	14	10918	14	14101	14	7232.2	14	11150	14	8395.9	14	10594	14	8848.6
>tr|A1B0G9|A1B0G9_PARDP Permease YjgP/YjgQ family protein OS=Paracoccus denitrificans (strain Pd 1222) GN=Pden_0902 PE=4 SV=1	tr|A1B0G9|A1B0G9_PARDP;REV__tr|A1B1I3|A1B1I3_PARDP	tr|A1B0G9|A1B0G9_PARDP	11;1	11;1	11;1	2	11	11	11	32.7	32.7	32.7	41667	382	382;173	13.6										7	4		6		1		18	7.8046e-197	11691	16	11905	16	16984	16	8632.9	15	12759	15	9970.2	15	11826	15	10838
>tr|A1B0H0|A1B0H0_PARDP Probable cytosol aminopeptidase OS=Paracoccus denitrificans (strain Pd 1222) GN=pepA PE=3 SV=1	tr|A1B0H0|A1B0H0_PARDP	tr|A1B0H0|A1B0H0_PARDP	32	32	32	1	32	32	32	69.6	69.6	69.6	54976	533	533	15.2	8	1					1		3	15	19	21	23	43	27	16	177	0	142650	161	153700	160	191070	163	132660	160	151370	157	101090	155	216400	161	195990
>tr|A1B0H1|A1B0H1_PARDP DNA polymerase III chi subunit, HolC OS=Paracoccus denitrificans (strain Pd 1222) GN=Pden_0904 PE=4 SV=1	tr|A1B0H1|A1B0H1_PARDP	tr|A1B0H1|A1B0H1_PARDP	7	7	7	1	7	7	7	66.4	66.4	66.4	16271	149	149	15.7										5	3	5		3		6	22	3.8467e-68	17850	22	17585	22	19404	22	11091	22	13441	22	11188	21	20126	22	19096
>tr|A1B0H2|A1B0H2_PARDP Uncharacterized protein OS=Paracoccus denitrificans (strain Pd 1222) GN=Pden_0905 PE=4 SV=1	tr|A1B0H2|A1B0H2_PARDP	tr|A1B0H2|A1B0H2_PARDP	3	3	3	1	3	3	3	15.2	15.2	15.2	20324	191	191	13.7										2	1		3				6	0.0017084	4652.6	5	4215.4	5	4928	5	2442.2	5	3514.2	5	1860.5	5	3541.2	5	2777.8
>tr|A1B0H4|A1B0H4_PARDP Sec-independent protein translocase protein TatA OS=Paracoccus denitrificans (strain Pd 1222) GN=tatA PE=3 SV=1	tr|A1B0H4|A1B0H4_PARDP	tr|A1B0H4|A1B0H4_PARDP	8	8	8	1	8	8	8	62	62	62	9679	92	92	13.5	8	2		1			1	2			1	8	7	11	7	7	55	1.526e-54	70527	51	72199	51	103850	51	66653	51	77642	51	63200	51	105930	51	97168
>tr|A1B0H5|A1B0H5_PARDP Twin-arginine translocation protein, TatB subunit OS=Paracoccus denitrificans (strain Pd 1222) GN=Pden_0908 PE=3 SV=1	tr|A1B0H5|A1B0H5_PARDP	tr|A1B0H5|A1B0H5_PARDP	5	5	5	1	5	5	5	24	24	24	17403	167	167	16.6	1										4	6	2	1	9	6	29	6.1241e-49	34346	26	36182	26	48742	26	30370	26	36438	26	27305	26	51209	26	58396
>tr|A1B0H6|A1B0H6_PARDP Sec-independent protein translocase, TatC subunit OS=Paracoccus denitrificans (strain Pd 1222) GN=Pden_0909 PE=4 SV=1	tr|A1B0H6|A1B0H6_PARDP	tr|A1B0H6|A1B0H6_PARDP	1	1	1	1	1	1	1	2.9	2.9	2.9	31051	280	280	12.7										1	2						3	0.0010649	3987.3	3	3689.5	3	5101.3	3	1798.2	3	3271	3	2562.4	3	2219.7	3	2066.9
>tr|A1B0H7|A1B0H7_PARDP Uncharacterized protein OS=Paracoccus denitrificans (strain Pd 1222) GN=Pden_0910 PE=4 SV=1	tr|A1B0H7|A1B0H7_PARDP	tr|A1B0H7|A1B0H7_PARDP	18	18	18	1	18	18	18	58.9	58.9	58.9	30916	280	280	13.7									15	12	24	32		10		5	98	1.2234e-159	71905	92	78041	91	94184	92	78743	92	70001	92	66950	91	122110	92	165580
>tr|A1B0H8|A1B0H8_PARDP Penicillin amidase, Cysteine peptidase, MEROPS family C59 OS=Paracoccus denitrificans (strain Pd 1222) GN=Pden_0911 PE=4 SV=1	tr|A1B0H8|A1B0H8_PARDP	tr|A1B0H8|A1B0H8_PARDP	9	9	9	1	9	9	9	27.5	27.5	27.5	38546	349	349	15	1											10		6		2	19	4.0391e-46	30597	17	37264	17	28141	17	26143	16	33667	17	28429	17	33176	17	37473
>tr|A1B0I0|A1B0I0_PARDP Homogentisate 1,2-dioxygenase OS=Paracoccus denitrificans (strain Pd 1222) GN=Pden_0913 PE=3 SV=1	tr|A1B0I0|A1B0I0_PARDP	tr|A1B0I0|A1B0I0_PARDP	3	3	3	1	3	3	3	8.4	8.4	8.4	51156	453	453	13										2	1		1				4	1.1757e-37	7231.7	4	3780.9	4	2509.9	4	396.33	3	2382.3	4	1002.2	4	1405	4	439.73
>tr|A1B0I1|A1B0I1_PARDP Transcriptional regulator, MarR family OS=Paracoccus denitrificans (strain Pd 1222) GN=Pden_0914 PE=4 SV=1	tr|A1B0I1|A1B0I1_PARDP	tr|A1B0I1|A1B0I1_PARDP	4	4	4	1	4	4	4	28.7	28.7	28.7	15677	143	143	13.1									2	1	4	2		1			10	3.9444e-27	7216.6	9	6488.4	9	8651.1	9	4238	9	5498.7	9	4072.9	9	8428.6	9	6980.2
>tr|A1B0I5|A1B0I5_PARDP Alpha/beta hydrolase fold protein OS=Paracoccus denitrificans (strain Pd 1222) GN=Pden_0918 PE=4 SV=1	tr|A1B0I5|A1B0I5_PARDP	tr|A1B0I5|A1B0I5_PARDP	11	11	11	1	11	11	11	51	51	51	27478	255	255	14.3	2								5	4	4	6		15		3	39	4.2023e-44	36428	37	40089	37	40519	37	30592	37	37142	37	36286	37	49483	37	57068
>tr|A1B0I6|A1B0I6_PARDP Uncharacterized protein OS=Paracoccus denitrificans (strain Pd 1222) GN=Pden_0919 PE=4 SV=1	tr|A1B0I6|A1B0I6_PARDP	tr|A1B0I6|A1B0I6_PARDP	5	5	5	1	5	5	5	29.9	29.9	29.9	13949	127	127	16.3													3	2	1		6	1.5809e-35	5576.6	6	4883	6	5668.3	6	4758.3	6	4933.6	6	2612.8	6	6750.9	6	5188.5
>tr|A1B0I8|A1B0I8_PARDP Probable inorganic polyphosphate/ATP-NAD kinase OS=Paracoccus denitrificans (strain Pd 1222) GN=ppnK PE=3 SV=1	tr|A1B0I8|A1B0I8_PARDP	tr|A1B0I8|A1B0I8_PARDP	4	4	4	1	4	4	4	18.1	18.1	18.1	27029	249	249	12.4									5	3	6			1			15	4.1396e-49	10167	10	12029	10	11512	11	9926	11	10215	11	7833.6	11	14349	11	25833
>tr|A1B0I9|A1B0I9_PARDP Bacterial peptide chain release factor 3 (BRF-3) OS=Paracoccus denitrificans (strain Pd 1222) GN=Pden_0922 PE=3 SV=1	tr|A1B0I9|A1B0I9_PARDP	tr|A1B0I9|A1B0I9_PARDP	29	29	29	1	29	29	29	62	62	62	59406	531	531	14.7	3	2	1					1	3	12	17	10	15	9	19	9	101	0	95613	90	99000	90	96390	90	59854	90	87177	88	59871	89	81087	90	79336
>tr|A1B0J0|A1B0J0_PARDP Uncharacterized protein OS=Paracoccus denitrificans (strain Pd 1222) GN=Pden_0923 PE=4 SV=1	tr|A1B0J0|A1B0J0_PARDP	tr|A1B0J0|A1B0J0_PARDP	6	6	6	1	6	6	6	44.6	44.6	44.6	17404	166	166	14.6										3	2		5		2		12	3.5428e-52	14345	12	13731	12	9119.5	12	4854.5	12	18795	12	14646	12	11765	12	9894.9
>tr|A1B0J1|A1B0J1_PARDP OsmC family protein OS=Paracoccus denitrificans (strain Pd 1222) GN=Pden_0924 PE=4 SV=1	tr|A1B0J1|A1B0J1_PARDP	tr|A1B0J1|A1B0J1_PARDP	2	2	2	1	2	2	2	13.6	13.6	13.6	14509	140	140	14.8											2	1		2			5	7.0763e-17	7151.7	5	9112.3	5	11991	5	6035.3	5	5837.3	5	4182.4	5	10989	5	8448.6
>tr|A1B0J3|A1B0J3_PARDP Uncharacterized protein OS=Paracoccus denitrificans (strain Pd 1222) GN=Pden_0926 PE=4 SV=1	tr|A1B0J3|A1B0J3_PARDP	tr|A1B0J3|A1B0J3_PARDP	6	6	6	1	6	6	6	62.4	62.4	62.4	12998	117	117	16.7	4			1						2	12	13		7		37	76	3.3063e-80	49208	74	54469	74	71968	74	46481	73	45932	74	39315	74	84676	73	112760
>tr|A1B0J5|A1B0J5_PARDP Iron-sulfur cluster assembly accessory protein OS=Paracoccus denitrificans (strain Pd 1222) GN=Pden_0928 PE=4 SV=1	tr|A1B0J5|A1B0J5_PARDP	tr|A1B0J5|A1B0J5_PARDP	1	1	1	1	1	1	1	14.4	14.4	14.4	11418	111	111	12									2	1	2						5	5.3774e-09	2276.3	4	2199.8	4	4145.8	4	2099.2	4	1645.3	4	1413.3	4	5388.1	4	4678.4
>tr|A1B0J6|A1B0J6_PARDP Exodeoxyribonuclease III OS=Paracoccus denitrificans (strain Pd 1222) GN=Pden_0929 PE=4 SV=1	tr|A1B0J6|A1B0J6_PARDP	tr|A1B0J6|A1B0J6_PARDP	10	10	10	1	10	10	10	45.2	45.2	45.2	29206	261	261	16.1										4	2	6		12		5	29	7.5253e-161	23028	23	25001	22	20326	23	19032	23	26247	23	20520	23	24627	23	28089
>tr|A1B0J7|A1B0J7_PARDP Uncharacterized protein OS=Paracoccus denitrificans (strain Pd 1222) GN=Pden_0930 PE=4 SV=1	tr|A1B0J7|A1B0J7_PARDP	tr|A1B0J7|A1B0J7_PARDP	5	5	5	1	5	5	5	56.4	56.4	56.4	13341	117	117	14.4										3	7	4		7			21	1.6444e-95	11564	15	9640.4	15	15410	15	7680.7	15	11398	15	6382.4	15	15538	15	22373
>tr|A1B0J8|A1B0J8_PARDP Extracellular solute-binding protein, family 5 OS=Paracoccus denitrificans (strain Pd 1222) GN=Pden_0931 PE=4 SV=1	tr|A1B0J8|A1B0J8_PARDP	tr|A1B0J8|A1B0J8_PARDP	22	22	22	1	22	22	22	40.8	40.8	40.8	69637	618	618	13.5	1						1	1	1	9	24	3	13	4	2		59	4.7421e-176	50810	58	49091	57	59292	58	33920	57	45873	58	30178	56	54109	58	38561
>tr|A1B0J9|A1B0J9_PARDP 3-hydroxybutyrate dehydrogenase OS=Paracoccus denitrificans (strain Pd 1222) GN=Pden_0932 PE=3 SV=1	tr|A1B0J9|A1B0J9_PARDP	tr|A1B0J9|A1B0J9_PARDP	8	8	8	1	8	8	8	42.7	42.7	42.7	27341	260	260	18.7													1	16	1	13	31	3.6482e-220	40352	31	45913	30	45475	31	43058	31	42664	31	39822	31	62208	31	72375
>tr|A1B0K0|A1B0K0_PARDP Nucleoside-binding protein OS=Paracoccus denitrificans (strain Pd 1222) GN=Pden_0933 PE=4 SV=1	tr|A1B0K0|A1B0K0_PARDP	tr|A1B0K0|A1B0K0_PARDP	2	2	2	1	2	2	2	4.6	4.6	4.6	34755	328	328	17														3			3	0.0005394	4671.8	3	5794.2	3	6054.3	3	5180.3	3	4025.5	3	3227.7	3	6118.3	3	6138.8
>tr|A1B0K1|A1B0K1_PARDP Thymidylate synthase ThyX OS=Paracoccus denitrificans (strain Pd 1222) GN=thyX PE=3 SV=1	tr|A1B0K1|A1B0K1_PARDP	tr|A1B0K1|A1B0K1_PARDP	19	19	19	1	19	19	19	66.1	66.1	66.1	35791	310	310	15.4	1								5	7	8	33	5	21	1	16	97	1.1847e-293	112060	86	124130	86	127160	86	101240	85	114970	86	94255	86	142700	86	154530
>tr|A1B0K2|A1B0K2_PARDP Glyoxalase/bleomycin resistance protein/dioxygenase OS=Paracoccus denitrificans (strain Pd 1222) GN=Pden_0935 PE=4 SV=1	tr|A1B0K2|A1B0K2_PARDP	tr|A1B0K2|A1B0K2_PARDP	8	8	8	1	8	8	8	47.2	47.2	47.2	16519	142	142	14.6									3	7	5	3		11		2	31	4.4228e-55	39959	30	39498	30	39339	30	27583	30	31521	30	19995	30	39828	30	40221
>tr|A1B0K4|A1B0K4_PARDP Uncharacterized protein OS=Paracoccus denitrificans (strain Pd 1222) GN=Pden_0937 PE=4 SV=1	tr|A1B0K4|A1B0K4_PARDP	tr|A1B0K4|A1B0K4_PARDP	4	4	4	1	4	4	4	50.6	50.6	50.6	92815	81	81	15										5	2	4		9		1	21	7.9303e-111	15685	19	15346	19	17034	19	9746.3	19	13088	19	11430	19	19378	19	30203
>tr|A1B0K5|A1B0K5_PARDP Aminotransferase OS=Paracoccus denitrificans (strain Pd 1222) GN=Pden_0938 PE=3 SV=1	tr|A1B0K5|A1B0K5_PARDP	tr|A1B0K5|A1B0K5_PARDP	15	15	15	1	15	15	15	41.8	41.8	41.8	42694	400	400	13.5	3			1				2	8	24	27	25	8	11	2	6	117	0	143280	112	129740	110	136680	112	98410	112	124190	112	101490	112	144400	112	185440
>tr|A1B0K6|A1B0K6_PARDP Fumarate hydratase class II OS=Paracoccus denitrificans (strain Pd 1222) GN=fumC PE=3 SV=1	tr|A1B0K6|A1B0K6_PARDP	tr|A1B0K6|A1B0K6_PARDP	7	7	7	1	7	7	7	19.4	19.4	19.4	50415	468	468	14.4	1									1	4		2	5		1	14	1.7354e-34	9668.5	13	10165	13	8752.7	13	4904.8	11	7424.9	12	5037.3	8	8222	12	6786.9
>tr|A1B0K7|A1B0K7_PARDP Transcriptional regulator, LysR family OS=Paracoccus denitrificans (strain Pd 1222) GN=Pden_0940 PE=4 SV=1	tr|A1B0K7|A1B0K7_PARDP	tr|A1B0K7|A1B0K7_PARDP	7	7	7	1	7	7	7	24.8	24.8	24.8	33329	298	298	12.9									3	2	4	3		1			13	2.2415e-34	10642	10	11797	10	9476	10	8144.9	10	11343	10	8661.3	10	11661	10	12453
>tr|A1B0K8|A1B0K8_PARDP Malate/L-lactate dehydrogenase OS=Paracoccus denitrificans (strain Pd 1222) GN=Pden_0941 PE=4 SV=1	tr|A1B0K8|A1B0K8_PARDP	tr|A1B0K8|A1B0K8_PARDP	10	10	10	1	10	10	10	30.8	30.8	30.8	35216	344	344	14.4										3	3	4		5			15	1.4933e-75	11431	13	14181	13	11154	13	10087	13	12873	13	10313	13	13363	13	15407
>tr|A1B0K9|A1B0K9_PARDP Transcriptional regulator, AsnC family OS=Paracoccus denitrificans (strain Pd 1222) GN=Pden_0942 PE=4 SV=1	tr|A1B0K9|A1B0K9_PARDP	tr|A1B0K9|A1B0K9_PARDP	3	3	3	1	3	3	3	19.5	19.5	19.5	17357	154	154	13.6											2	3					5	6.7615e-25	4060.1	5	4448	5	5189.9	5	3221.6	5	3344.9	5	2651.4	5	4893.5	5	4858.6
>tr|A1B0L0|A1B0L0_PARDP L-proline dehydrogenase OS=Paracoccus denitrificans (strain Pd 1222) GN=Pden_0943 PE=3 SV=1	tr|A1B0L0|A1B0L0_PARDP	tr|A1B0L0|A1B0L0_PARDP	19	19	19	1	19	19	19	21	21	21	121.44	1139	1139	13.8										7	12		10		2		31	1.1694e-183	19275	27	17586	27	23997	27	13673	27	16830	27	9736.4	26	20866	27	14157
>tr|A1B0L2|A1B0L2_PARDP Substrate-binding region of ABC-type glycine betaine transport system OS=Paracoccus denitrificans (strain Pd 1222) GN=Pden_0945 PE=4 SV=1	tr|A1B0L2|A1B0L2_PARDP	tr|A1B0L2|A1B0L2_PARDP	3	3	3	1	3	3	3	14.1	14.1	14.1	35733	333	333	19														2		2	4	4.4827e-12	5617.9	4	6142.7	4	4302.6	4	5241.3	4	4373.2	4	2819.9	4	4767.6	4	4379.3
>tr|A1B0L7|A1B0L7_PARDP Fervidolysin, Serine peptidase, MEROPS family S08A OS=Paracoccus denitrificans (strain Pd 1222) GN=Pden_0950 PE=4 SV=1	tr|A1B0L7|A1B0L7_PARDP	tr|A1B0L7|A1B0L7_PARDP	7	7	7	1	7	7	7	16.1	16.1	16.1	55373	517	517	14.2	1									3	5	5		7		1	22	8.0413e-45	17394	18	19643	18	23291	18	16413	18	17023	18	13835	16	26968	18	38331
>tr|A1B0L8|A1B0L8_PARDP Ribonucleoside-diphosphate reductase OS=Paracoccus denitrificans (strain Pd 1222) GN=Pden_0951 PE=3 SV=1	tr|A1B0L8|A1B0L8_PARDP	tr|A1B0L8|A1B0L8_PARDP	37	37	37	1	37	37	37	53.7	53.7	53.7	82618	754	754	14.4		1							10	25	40	23	28	12	17	6	162	0	170820	149	176550	149	167770	150	102410	149	165360	149	118440	147	129330	147	141350
>tr|A1B0L9|A1B0L9_PARDP DSBA oxidoreductase OS=Paracoccus denitrificans (strain Pd 1222) GN=Pden_0952 PE=4 SV=1	tr|A1B0L9|A1B0L9_PARDP	tr|A1B0L9|A1B0L9_PARDP	8	8	8	1	8	8	8	37.9	37.9	37.9	24324	219	219	13.8									7	4	2	8		8			29	5.6145e-76	23236	27	28382	28	27085	28	20004	28	27180	28	26429	26	30318	28	39200
>tr|A1B0M0|A1B0M0_PARDP AMP-dependent synthetase and ligase OS=Paracoccus denitrificans (strain Pd 1222) GN=Pden_0953 PE=4 SV=1	tr|A1B0M0|A1B0M0_PARDP	tr|A1B0M0|A1B0M0_PARDP	8	8	8	1	8	8	8	23.2	23.2	23.2	51608	487	487	14.4									2		1	3	7	2			15	1.8193e-56	26975	15	26955	15	25807	15	16004	15	24131	15	16367	15	20527	15	18911
>tr|A1B0M1|A1B0M1_PARDP Cold-shock DNA-binding protein family OS=Paracoccus denitrificans (strain Pd 1222) GN=Pden_0954 PE=3 SV=1	tr|A1B0M1|A1B0M1_PARDP	tr|A1B0M1|A1B0M1_PARDP	10	10	10	1	10	10	10	91.2	91.2	91.2	7.26	68	68	15.6	1			1					1	6	66	23		49		36	183	7.1061e-89	167400	139	168430	141	175400	140	140960	141	156270	141	63388	134	173510	140	242120
>tr|A1B0M3|A1B0M3_PARDP Uncharacterized protein OS=Paracoccus denitrificans (strain Pd 1222) GN=Pden_0956 PE=4 SV=1	tr|A1B0M3|A1B0M3_PARDP	tr|A1B0M3|A1B0M3_PARDP	15	15	15	1	15	15	15	71.1	71.1	71.1	27195	249	249	15									3	11	9	3	1	14		6	47	0	28397	46	33453	46	35510	46	28626	46	29832	46	30948	46	53720	46	62263
>tr|A1B0M4|A1B0M4_PARDP Polyhydroxyalkanoate depolymerase, intracellular OS=Paracoccus denitrificans (strain Pd 1222) GN=Pden_0957 PE=4 SV=1	tr|A1B0M4|A1B0M4_PARDP	tr|A1B0M4|A1B0M4_PARDP	17	17	17	1	17	17	17	60	60	60	49424	447	447	14.2	2	1							3	19	19	18	10	4	8	9	93	0	95226	88	84922	89	67526	90	43150	89	74364	90	50474	86	81169	89	67087
>tr|A1B0M5|A1B0M5_PARDP Poly(R)-hydroxyalkanoic acid synthase, class I OS=Paracoccus denitrificans (strain Pd 1222) GN=Pden_0958 PE=4 SV=1	tr|A1B0M5|A1B0M5_PARDP	tr|A1B0M5|A1B0M5_PARDP	26	26	26	1	26	26	26	36.7	36.7	36.7	83921	773	773	14.3	3									15	20	9	19	6	11	3	86	2.5158e-183	84396	80	85717	80	106140	80	66070	79	76924	80	52396	78	95317	80	97805
>tr|A1B0M6|A1B0M6_PARDP Uncharacterized protein OS=Paracoccus denitrificans (strain Pd 1222) GN=Pden_0959 PE=4 SV=1	tr|A1B0M6|A1B0M6_PARDP	tr|A1B0M6|A1B0M6_PARDP	24	24	24	1	24	24	24	93	93	93	16486	157	157	16.7	13			9					6	23	17	14		110	6	118	316	0	638500	289	560580	290	287090	289	159330	290	446340	291	327680	291	252460	291	247740
>tr|A1B0M7|A1B0M7_PARDP Polyhydroxyalkonate synthesis repressor, PhaR OS=Paracoccus denitrificans (strain Pd 1222) GN=Pden_0960 PE=4 SV=1	tr|A1B0M7|A1B0M7_PARDP	tr|A1B0M7|A1B0M7_PARDP	15	15	15	1	15	15	15	84.6	84.6	84.6	21901	195	195	16.1									2	2	11	12				16	43	3.9561e-211	29218	39	32862	39	38816	41	37134	41	33806	40	37430	40	62140	41	69375
>tr|A1B0P0|A1B0P0_PARDP Uncharacterized protein OS=Paracoccus denitrificans (strain Pd 1222) GN=Pden_0973 PE=4 SV=1	tr|A1B0P0|A1B0P0_PARDP	tr|A1B0P0|A1B0P0_PARDP	7	7	7	1	7	7	7	80.8	80.8	80.8	86949	78	78	16.2									2	2		7		13		5	29	3.364e-74	15700	29	14402	29	20432	29	16258	29	14313	29	11729	29	32083	29	76394
>tr|A1B0P1|A1B0P1_PARDP Uncharacterized protein OS=Paracoccus denitrificans (strain Pd 1222) GN=Pden_0974 PE=4 SV=1	tr|A1B0P1|A1B0P1_PARDP	tr|A1B0P1|A1B0P1_PARDP	1	1	1	1	1	1	1	4.6	4.6	4.6	18783	175	175	14												2					2	0.00093466	3508.7	2	4548.4	2	5635.6	2	4021.4	2	4002.4	2	3575.7	2	5344.7	2	5066.4
>tr|A1B0P2|A1B0P2_PARDP Putative phage repressor OS=Paracoccus denitrificans (strain Pd 1222) GN=Pden_0975 PE=4 SV=1	tr|A1B0P2|A1B0P2_PARDP	tr|A1B0P2|A1B0P2_PARDP	5	5	5	1	5	5	5	38.4	38.4	38.4	21.98	203	203	16										5	2	1		8		4	20	4.3647e-47	13064	18	15406	18	16159	18	11461	18	13943	18	14583	18	20564	18	21816
>tr|A1B0P5|A1B0P5_PARDP Uncharacterized protein OS=Paracoccus denitrificans (strain Pd 1222) GN=Pden_0978 PE=4 SV=1	tr|A1B0P5|A1B0P5_PARDP	tr|A1B0P5|A1B0P5_PARDP	5	5	5	1	5	5	5	58.6	58.6	58.6	12338	111	111	17.5												4		7		5	16	3.258e-57	14553	14	17429	15	22088	15	14638	15	15784	15	13932	15	28256	15	64052
>tr|A1B0S4|A1B0S4_PARDP Transposase, IS5 family OS=Paracoccus denitrificans (strain Pd 1222) GN=Pden_1007 PE=4 SV=1	tr|A1B0S4|A1B0S4_PARDP	tr|A1B0S4|A1B0S4_PARDP	6	6	6	1	6	6	6	48.8	48.8	48.8	13894	123	123	15	1								1	2		2		4		3	13	4.4764e-15	17550	12	16861	12	14773	12	7854.2	12	13568	12	10591	12	12245	12	11656
>tr|A1B0S7|A1B0S7_PARDP Sulfoacetaldehyde acetyltransferase OS=Paracoccus denitrificans (strain Pd 1222) GN=Pden_1010 PE=3 SV=1;>tr|A1B2J5|A1B2J5_PARDP Sulfoacetaldehyde acetyltransferase OS=Paracoccus denitrificans (strain Pd 1222) GN=Pden_1642 PE=3 SV=1	tr|A1B0S7|A1B0S7_PARDP;tr|A1B2J5|A1B2J5_PARDP	tr|A1B0S7|A1B0S7_PARDP;tr|A1B2J5|A1B2J5_PARDP	5;5	5;5	5;5	2	5	5	5	15.2	15.2	15.2	64.39	593	593;593	15													6				6	3.4868e-81	4017.5	5	3966.9	5	3048	5	1318	5	3098.8	5	549.93	4	2186.9	5	259.23
>tr|A1B0W0|A1B0W0_PARDP Cupin 2, conserved barrel domain protein OS=Paracoccus denitrificans (strain Pd 1222) GN=Pden_1043 PE=4 SV=1	tr|A1B0W0|A1B0W0_PARDP	tr|A1B0W0|A1B0W0_PARDP	1	1	1	1	1	1	1	6.1	6.1	6.1	20373	181	181	17														1			1	0.28853	498.46	1	729.07	1	822.12	1	475.76	1	419.76	1	473.71	1	533.85	1	449.21
>tr|A1B0W1|A1B0W1_PARDP Glucose-methanol-choline oxidoreductase OS=Paracoccus denitrificans (strain Pd 1222) GN=Pden_1044 PE=3 SV=1	tr|A1B0W1|A1B0W1_PARDP	tr|A1B0W1|A1B0W1_PARDP	3	3	3	1	3	3	3	5.2	5.2	5.2	61.32	555	555	15.5													3	1			4	0.00015054	2995.4	3	3796.8	3	3363.5	3	2138	3	2617.3	3	2245.6	3	2430.5	3	2314.6
>tr|A1B0W3|A1B0W3_PARDP Transcriptional regulator, LacI family OS=Paracoccus denitrificans (strain Pd 1222) GN=Pden_1046 PE=4 SV=1	tr|A1B0W3|A1B0W3_PARDP	tr|A1B0W3|A1B0W3_PARDP	5	5	5	1	5	5	5	14.8	14.8	14.8	39559	357	357	14.3										2	2	4		3			11	6.143e-27	17525	10	21430	10	14882	10	13671	9	12786	10	11447	10	11989	10	14465
>tr|A1B0W8|A1B0W8_PARDP Aldehyde dehydrogenase (NAD(+)) OS=Paracoccus denitrificans (strain Pd 1222) GN=Pden_1051 PE=3 SV=1	tr|A1B0W8|A1B0W8_PARDP	tr|A1B0W8|A1B0W8_PARDP	3	2	2	1	3	2	2	7.5	5.9	5.9	52741	494	494	13.5										1			1				2	2.9092e-23	900.04	1	763.21	1	568.97	1	122.44	1	277.03	1	15127	1	179.79	1	0
>tr|A1B0X5|A1B0X5_PARDP Glyceraldehyde-3-phosphate dehydrogenase, type I OS=Paracoccus denitrificans (strain Pd 1222) GN=Pden_1060 PE=3 SV=1	tr|A1B0X5|A1B0X5_PARDP	tr|A1B0X5|A1B0X5_PARDP	6	6	6	1	6	6	6	24.5	24.5	24.5	35061	331	331	13.5									5	1		8		3			17	5.029e-74	15645	16	19224	16	14364	16	13443	16	12007	16	9093.4	16	11317	16	14740
>tr|A1B0X7|A1B0X7_PARDP Flavin reductase domain protein, FMN-binding protein OS=Paracoccus denitrificans (strain Pd 1222) GN=Pden_1062 PE=4 SV=1	tr|A1B0X7|A1B0X7_PARDP	tr|A1B0X7|A1B0X7_PARDP	3	3	3	1	3	3	3	12.8	12.8	12.8	19816	180	180	14											3			1			4	0.0015708	3518.9	4	4605.4	4	7656.6	4	5185.6	4	2406.2	4	1782.3	4	5174.8	4	4445.9
>tr|A1B0Y2|A1B0Y2_PARDP OsmC family protein OS=Paracoccus denitrificans (strain Pd 1222) GN=Pden_1067 PE=4 SV=1	tr|A1B0Y2|A1B0Y2_PARDP	tr|A1B0Y2|A1B0Y2_PARDP	6	6	6	1	6	6	6	49.6	49.6	49.6	14305	141	141	16.2										2	2	4				5	13	1.8215e-23	31403	12	28503	12	18661	12	10291	12	13242	12	11019	12	12604	12	10524
>tr|A1B0Y3|A1B0Y3_PARDP Transcriptional regulator, MarR family OS=Paracoccus denitrificans (strain Pd 1222) GN=Pden_1068 PE=4 SV=1	tr|A1B0Y3|A1B0Y3_PARDP	tr|A1B0Y3|A1B0Y3_PARDP	5	5	5	1	5	5	5	33.3	33.3	33.3	16419	147	147	13.4									2	4	3	8		2			19	5.5381e-45	30181	19	31495	19	35038	19	17571	19	15324	19	14299	19	24920	19	23526
>tr|A1B0Y5|A1B0Y5_PARDP Regulatory protein, IclR OS=Paracoccus denitrificans (strain Pd 1222) GN=Pden_1070 PE=4 SV=1	tr|A1B0Y5|A1B0Y5_PARDP	tr|A1B0Y5|A1B0Y5_PARDP	3	3	3	1	3	3	3	13.7	13.7	13.7	22079	205	205	12.8										1	4						5	1.3197e-16	4994.5	4	4215.7	4	4069.2	4	3082.9	4	2459	4	2467	4	2649.4	4	3776.1
>tr|A1B106|A1B106_PARDP Acetolactate synthase, large subunit OS=Paracoccus denitrificans (strain Pd 1222) GN=Pden_1092 PE=3 SV=1	tr|A1B106|A1B106_PARDP	tr|A1B106|A1B106_PARDP	3	3	3	1	3	3	3	6.2	6.2	6.2	64501	600	600	14.7									1		1	2	2			1	7	0.0087281	7006.3	4	7650.2	4	10635	4	8321.6	4	6030.7	4	4174.9	4	9336.8	4	6685.4
>tr|A1B107|A1B107_PARDP Putative transcriptional regulator, XRE family OS=Paracoccus denitrificans (strain Pd 1222) GN=Pden_1093 PE=4 SV=1	tr|A1B107|A1B107_PARDP	tr|A1B107|A1B107_PARDP	2	2	2	1	2	2	2	7.9	7.9	7.9	32331	280	280	17.5												1				1	2	1.4743e-09	2346.1	2	2900.5	2	2372.9	2	2058.6	2	2281.2	2	2536.1	2	2718.2	2	3104.8
>tr|A1B117|A1B117_PARDP Major facilitator superfamily MFS_1 OS=Paracoccus denitrificans (strain Pd 1222) GN=Pden_1103 PE=4 SV=1	tr|A1B117|A1B117_PARDP	tr|A1B117|A1B117_PARDP	1	1	1	1	1	1	1	2.4	2.4	2.4	48704	452	452	15													1				1	3.531e-10	1278.7	1	1038.7	1	1017.6	1	533.43	1	838.21	1	476.57	1	529.82	1	557.64
>tr|A1B119|A1B119_PARDP Peptidase M19, renal dipeptidase OS=Paracoccus denitrificans (strain Pd 1222) GN=Pden_1105 PE=4 SV=1	tr|A1B119|A1B119_PARDP	tr|A1B119|A1B119_PARDP	1	1	1	1	1	1	1	2.4	2.4	2.4	36809	332	332	14												1					1	0.0062348	0	0	0	0	0	0	0	0	0	0	0	0	0	0	0
>tr|A1B120|A1B120_PARDP Transcriptional regulator, GntR family OS=Paracoccus denitrificans (strain Pd 1222) GN=Pden_1106 PE=4 SV=1	tr|A1B120|A1B120_PARDP	tr|A1B120|A1B120_PARDP	3	3	3	1	3	3	3	10.4	10.4	10.4	27667	251	251	12									3		1	1					5	0.00024153	5415.3	4	6960.5	4	5152.3	4	4760.3	4	3448.4	4	3314.5	4	4592.3	4	5900.5
>tr|A1B121|A1B121_PARDP Alcohol dehydrogenase GroES domain protein OS=Paracoccus denitrificans (strain Pd 1222) GN=Pden_1107 PE=4 SV=1	tr|A1B121|A1B121_PARDP	tr|A1B121|A1B121_PARDP	6	6	6	1	6	6	6	19.9	19.9	19.9	34553	331	331	14.9	1										1	3				3	8	8.7926e-45	7975.3	7	8577.5	7	7085.6	7	7479.1	7	5300.6	7	4031.7	7	6531	7	8958.7
>tr|A1B122|A1B122_PARDP AMP-dependent synthetase and ligase OS=Paracoccus denitrificans (strain Pd 1222) GN=Pden_1108 PE=4 SV=1	tr|A1B122|A1B122_PARDP	tr|A1B122|A1B122_PARDP	9	9	9	1	9	9	9	18.9	18.9	18.9	59357	551	551	12.5	1								3	10	13		1	1	1		30	7.9283e-36	24529	24	23259	24	22064	24	17464	24	18326	24	13823	23	20021	24	21490
>tr|A1B124|A1B124_PARDP Uncharacterized protein OS=Paracoccus denitrificans (strain Pd 1222) GN=Pden_1110 PE=4 SV=1	tr|A1B124|A1B124_PARDP	tr|A1B124|A1B124_PARDP	1	1	1	1	1	1	1	8.3	8.3	8.3	10623	96	96	14												4					4	0.0009089	7006.7	4	6984.5	4	9393.1	4	5730.3	4	4222.9	4	3719.7	4	6736.7	4	12729
>tr|A1B126|A1B126_PARDP Dihydropyrimidinase OS=Paracoccus denitrificans (strain Pd 1222) GN=Pden_1112 PE=4 SV=1	tr|A1B126|A1B126_PARDP	tr|A1B126|A1B126_PARDP	1	1	1	1	1	1	1	2.2	2.2	2.2	53215	489	489	15													1				1	1.1194e-08	1442.3	1	1087.7	1	1591.8	1	525.18	1	611.68	1	149.69	1	570.95	1	189.35
>tr|A1B127|A1B127_PARDP Amidase, hydantoinase/carbamoylase family OS=Paracoccus denitrificans (strain Pd 1222) GN=Pden_1113 PE=4 SV=1	tr|A1B127|A1B127_PARDP	tr|A1B127|A1B127_PARDP	4	4	4	1	4	4	4	7.9	7.9	7.9	45671	416	416	15.2										1	1			3			5	0.017198	4211.2	4	5165.2	4	5557.1	4	5725	4	6575.8	4	3639.3	4	6893.5	4	11267
>tr|A1B128|A1B128_PARDP FO synthase subunit 1 OS=Paracoccus denitrificans (strain Pd 1222) GN=cofG PE=3 SV=1	tr|A1B128|A1B128_PARDP	tr|A1B128|A1B128_PARDP	2	2	2	1	2	2	2	5.8	5.8	5.8	42156	380	380	12									3	1	1	1					6	0.0023188	7276.5	6	8031.2	6	7280.7	6	5910.9	6	7863.4	6	4924.8	6	9352.7	6	5927.8
>tr|A1B133|A1B133_PARDP Reduced coenzyme F420:NADP oxidoreductase OS=Paracoccus denitrificans (strain Pd 1222) GN=Pden_1119 PE=4 SV=1	tr|A1B133|A1B133_PARDP	tr|A1B133|A1B133_PARDP	2	2	2	1	2	2	2	10.8	10.8	10.8	22889	222	222	13									1		2	2					5	8.4402e-08	1391	5	1750.2	5	8344.1	5	11262	5	1831.5	5	998.03	5	5468.2	5	11906
>tr|A1B135|A1B135_PARDP Transcriptional regulator, TetR family OS=Paracoccus denitrificans (strain Pd 1222) GN=Pden_1121 PE=4 SV=1	tr|A1B135|A1B135_PARDP	tr|A1B135|A1B135_PARDP	1	1	1	1	1	1	1	3.2	3.2	3.2	25.55	221	221	12.2										4	1						5	0.0071019	6836.5	5	8565.5	5	6786.6	5	5362.9	5	4328.3	5	4549.8	5	6537	5	5626.9
>tr|A1B136|A1B136_PARDP Uncharacterized protein OS=Paracoccus denitrificans (strain Pd 1222) GN=Pden_1122 PE=4 SV=1	tr|A1B136|A1B136_PARDP	tr|A1B136|A1B136_PARDP	2	2	2	1	2	2	2	12	12	12	16358	167	167	11.8									2	1	1						4	3.476e-16	4664.2	3	4357.9	3	5282	3	3079.1	3	2355.8	3	1808.4	3	3778.8	3	3537.5
>tr|A1B176|A1B176_PARDP NUDIX hydrolase OS=Paracoccus denitrificans (strain Pd 1222) GN=Pden_1163 PE=3 SV=1	tr|A1B176|A1B176_PARDP	tr|A1B176|A1B176_PARDP	3	3	3	1	3	3	3	27.3	27.3	27.3	14735	139	139	14												5					5	3.9047e-44	7451.1	5	6597.6	5	7093.8	5	4163	5	3662.3	5	3587	5	6131.5	5	5493.3
>tr|A1B177|A1B177_PARDP Major facilitator superfamily MFS_1 OS=Paracoccus denitrificans (strain Pd 1222) GN=Pden_1166 PE=4 SV=1	tr|A1B177|A1B177_PARDP	tr|A1B177|A1B177_PARDP	1	1	1	1	1	1	1	2.4	2.4	2.4	44568	421	421	13											2						2	0.25988	551.2	1	312.93	1	421.3	1	206.33	1	160.09	1	109.4	1	210.54	1	188.54
>tr|A1B178|A1B178_PARDP Molybdenum ABC transporter, periplasmic molybdate-binding protein OS=Paracoccus denitrificans (strain Pd 1222) GN=Pden_1167 PE=4 SV=1	tr|A1B178|A1B178_PARDP	tr|A1B178|A1B178_PARDP	2	2	2	1	2	2	2	11.4	11.4	11.4	25653	245	245	12									1		1						2	8.4486e-23	0	0	0	0	1073.2	1	1339.2	1	0	0	317.82	1	2291.6	1	2802.6
>tr|A1B179|A1B179_PARDP Periplasmic binding protein OS=Paracoccus denitrificans (strain Pd 1222) GN=Pden_1168 PE=4 SV=1	tr|A1B179|A1B179_PARDP	tr|A1B179|A1B179_PARDP	4	4	4	1	4	4	4	10.8	10.8	10.8	38758	353	353	15.3											1	4		1		1	7	3.2124e-06	7888.4	7	10157	7	15610	7	19577	7	8788.3	7	5767.1	7	20958	7	13883
>tr|A1B182|A1B182_PARDP TonB-dependent receptor OS=Paracoccus denitrificans (strain Pd 1222) GN=Pden_1171 PE=3 SV=1	tr|A1B182|A1B182_PARDP	tr|A1B182|A1B182_PARDP	30	30	30	1	30	30	30	51.1	51.1	51.1	77108	697	697	14.2	1							2	1	11	21	3	19	5	9		72	0	29815	60	27558	60	101070	61	119740	61	19181	60	9393.5	48	189200	61	41071
>tr|A1B183|A1B183_PARDP TOBE domain protein OS=Paracoccus denitrificans (strain Pd 1222) GN=Pden_1172 PE=4 SV=1	tr|A1B183|A1B183_PARDP	tr|A1B183|A1B183_PARDP	2	2	2	1	2	2	2	55.1	55.1	55.1	69048	69	69	14.6										1	2	2		3			8	4.456e-83	683.49	6	734.45	6	1047.9	7	1527.7	7	1100.8	6	484.76	6	1711.9	7	4166.8
>tr|A1B194|A1B194_PARDP Transcriptional regulator, GntR family OS=Paracoccus denitrificans (strain Pd 1222) GN=Pden_1183 PE=4 SV=1	tr|A1B194|A1B194_PARDP	tr|A1B194|A1B194_PARDP	4	4	4	1	4	4	4	19	19	19	25324	226	226	15.1											2	3		4			9	5.127e-25	7307.1	8	8014.2	8	8391.4	8	7791.4	8	4982.9	8	4991.3	8	8284.6	8	10579
>tr|A1B195|A1B195_PARDP Proline racemase OS=Paracoccus denitrificans (strain Pd 1222) GN=Pden_1184 PE=4 SV=1	tr|A1B195|A1B195_PARDP	tr|A1B195|A1B195_PARDP	4	4	4	1	4	4	4	10.2	10.2	10.2	37449	342	342	15.5												3		3			6	1.4344e-07	10395	5	12035	5	6143.7	5	5318.7	5	7628.5	5	6767	5	4732.7	5	5296
>tr|A1B196|A1B196_PARDP Ornithine cyclodeaminase OS=Paracoccus denitrificans (strain Pd 1222) GN=Pden_1185 PE=4 SV=1	tr|A1B196|A1B196_PARDP	tr|A1B196|A1B196_PARDP	1	1	1	1	1	1	1	3.5	3.5	3.5	33448	316	316	17														1			1	0.0014755	1681.6	1	2441.4	1	2208.2	1	1633.7	1	1951.9	1	1677.4	1	1999.2	1	2151.1
>tr|A1B1A2|A1B1A2_PARDP FAD dependent oxidoreductase OS=Paracoccus denitrificans (strain Pd 1222) GN=Pden_1191 PE=3 SV=1	tr|A1B1A2|A1B1A2_PARDP	tr|A1B1A2|A1B1A2_PARDP	1	1	1	1	1	1	1	1.4	1.4	1.4	54653	492	492	12										1							1	0.0010705	0	0	0	0	0	0	0	0	0	0	0	0	0	0	0
>tr|A1B1A3|A1B1A3_PARDP NADP oxidoreductase, coenzyme F420-dependent OS=Paracoccus denitrificans (strain Pd 1222) GN=Pden_1192 PE=4 SV=1	tr|A1B1A3|A1B1A3_PARDP	tr|A1B1A3|A1B1A3_PARDP	1	1	1	1	1	1	1	4.2	4.2	4.2	27239	262	262	14												4					4	0.79756	2948.4	2	3100.5	2	3081	2	2715.1	2	2112.1	2	1792	2	2795	2	3323.3
>tr|A1B1A8|A1B1A8_PARDP NADH:flavin oxidoreductase/NADH oxidase OS=Paracoccus denitrificans (strain Pd 1222) GN=Pden_1197 PE=4 SV=1	tr|A1B1A8|A1B1A8_PARDP	tr|A1B1A8|A1B1A8_PARDP	11	11	11	1	11	11	11	17.7	17.7	17.7	74947	678	678	13.3										10	5		9				24	4.2715e-58	25166	22	23210	22	20412	22	11022	22	13696	22	7518.2	22	8090.7	22	4576.8
>tr|A1B1A9|A1B1A9_PARDP Transcriptional regulator, MarR family OS=Paracoccus denitrificans (strain Pd 1222) GN=Pden_1198 PE=4 SV=1	tr|A1B1A9|A1B1A9_PARDP	tr|A1B1A9|A1B1A9_PARDP	2	2	2	1	2	2	2	14.7	14.7	14.7	19157	170	170	12.8										1	4						5	6.7198e-13	3401.6	4	3833.1	4	5310.9	4	3036.8	4	2605.2	4	2547.8	4	4314.9	4	4725.6
>tr|A1B1B2|A1B1B2_PARDP Uncharacterized protein OS=Paracoccus denitrificans (strain Pd 1222) GN=Pden_1201 PE=4 SV=1	tr|A1B1B2|A1B1B2_PARDP	tr|A1B1B2|A1B1B2_PARDP	1	1	1	1	1	1	1	6.5	6.5	6.5	24286	231	231	19															1		1	0.037307	1008.1	1	1600.9	1	1771.1	1	663	1	1068.3	1	535.7	1	1128	1	668.85
>tr|A1B1B3|A1B1B3_PARDP Resolvase, N-terminal domain OS=Paracoccus denitrificans (strain Pd 1222) GN=Pden_1202 PE=4 SV=1	tr|A1B1B3|A1B1B3_PARDP	tr|A1B1B3|A1B1B3_PARDP	4	4	4	1	4	4	4	21.6	21.6	21.6	21682	194	194	17.8												1		1	1	1	4	2.9073e-07	3761.6	4	4326.7	4	4569.5	4	4057.1	4	4698.7	4	3637.6	4	5961.5	4	5608
>tr|A1B1C5|A1B1C5_PARDP Transcriptional regulator, ArsR family OS=Paracoccus denitrificans (strain Pd 1222) GN=Pden_1214 PE=4 SV=1	tr|A1B1C5|A1B1C5_PARDP	tr|A1B1C5|A1B1C5_PARDP	1	1	1	1	1	1	1	11.1	11.1	11.1	13117	117	117	13											1						1	0.094576	692.9	1	591.08	1	737.7	1	495.98	1	365.89	1	490.93	1	685.74	1	807.76
>tr|A1B1C6|A1B1C6_PARDP Activator of Hsp90 ATPase 1 family protein OS=Paracoccus denitrificans (strain Pd 1222) GN=Pden_1215 PE=4 SV=1	tr|A1B1C6|A1B1C6_PARDP	tr|A1B1C6|A1B1C6_PARDP	3	3	3	1	3	3	3	31.6	31.6	31.6	17505	158	158	13.9											4	2		1			7	1.7984e-61	11370	7	10249	7	16222	7	8280.4	7	4784.9	7	3325.1	7	8051	7	6177
>tr|A1B1C8|A1B1C8_PARDP Uncharacterized protein OS=Paracoccus denitrificans (strain Pd 1222) GN=Pden_1217 PE=4 SV=1	tr|A1B1C8|A1B1C8_PARDP	tr|A1B1C8|A1B1C8_PARDP	1	1	1	1	1	1	1	4.8	4.8	4.8	23511	208	208	11									1								1	0.0027279	539.96	1	807.56	1	955.3	1	738.47	1	749.53	1	884.31	1	957.92	1	1921.7
>tr|A1B1D0|A1B1D0_PARDP Uncharacterized protein OS=Paracoccus denitrificans (strain Pd 1222) GN=Pden_1219 PE=4 SV=1	tr|A1B1D0|A1B1D0_PARDP	tr|A1B1D0|A1B1D0_PARDP	3	3	3	1	3	3	3	18.8	18.8	18.8	23031	223	223	15											1	2	1		1		5	2.7715e-13	3483.1	5	3065.5	5	4664.2	5	3848	5	3248	5	1770.4	5	3959.6	5	4913.4
>tr|A1B1D3|A1B1D3_PARDP Transposase-like protein OS=Paracoccus denitrificans (strain Pd 1222) GN=Pden_1222 PE=4 SV=1	tr|A1B1D3|A1B1D3_PARDP	tr|A1B1D3|A1B1D3_PARDP	1	1	1	1	1	1	1	7.4	7.4	7.4	13955	122	122	11									2								2	0.0017175	2261.4	2	2174.7	2	1852.8	2	1264	2	1733.5	2	1666.8	2	1832.8	2	1871.4
>tr|A1B1D7|A1B1D7_PARDP Uncharacterized protein OS=Paracoccus denitrificans (strain Pd 1222) GN=Pden_1226 PE=4 SV=1	tr|A1B1D7|A1B1D7_PARDP	tr|A1B1D7|A1B1D7_PARDP	3	3	3	1	3	3	3	13.3	13.3	13.3	21718	195	195	17.3												1		1		1	3	0.0010479	3350	3	4190.5	3	4057.3	3	2945.3	3	3854.3	3	4147.7	3	4900.4	3	5695.9
>tr|A1B1D9|A1B1D9_PARDP Putative transcriptional regulator, XRE family OS=Paracoccus denitrificans (strain Pd 1222) GN=Pden_1228 PE=4 SV=1	tr|A1B1D9|A1B1D9_PARDP	tr|A1B1D9|A1B1D9_PARDP	4	4	4	1	4	4	4	54.1	54.1	54.1	94036	85	85	15											6	6		3		2	17	1.0604e-28	9722.9	14	9623.2	14	11429	13	11773	14	11196	14	7777.5	14	17316	14	54876
>tr|A1B1E0|A1B1E0_PARDP Uncharacterized protein OS=Paracoccus denitrificans (strain Pd 1222) GN=Pden_1229 PE=4 SV=1	tr|A1B1E0|A1B1E0_PARDP	tr|A1B1E0|A1B1E0_PARDP	2	2	2	1	2	2	2	21.4	21.4	21.4	13751	126	126	12.5										3	3						6	2.8221e-20	4396.5	5	3511.1	5	2370.4	5	1368.8	5	4227.4	5	2449.3	5	2100.7	5	1821.7
>tr|A1B1E3|A1B1E3_PARDP HI0933 family protein OS=Paracoccus denitrificans (strain Pd 1222) GN=Pden_1232 PE=4 SV=1	tr|A1B1E3|A1B1E3_PARDP	tr|A1B1E3|A1B1E3_PARDP	6	6	6	1	6	6	6	16.7	16.7	16.7	42244	402	402	13.6									3	1	3	9	1	2			19	5.6532e-56	22321	17	31787	17	21715	17	17280	17	25926	17	18119	17	21731	17	23298
>tr|A1B1E4|A1B1E4_PARDP 2-dehydro-3-deoxyphosphooctonate aldolase OS=Paracoccus denitrificans (strain Pd 1222) GN=kdsA PE=3 SV=1	tr|A1B1E4|A1B1E4_PARDP	tr|A1B1E4|A1B1E4_PARDP	16	16	16	1	16	16	16	62.5	62.5	62.5	29469	277	277	13.8	1								20	7	8	21	4	15		4	80	9.8467e-186	57675	72	70827	74	65248	75	57389	74	68998	75	61547	75	95003	75	131650
>tr|A1B1E5|A1B1E5_PARDP Capsule polysaccharide export protein-like protein OS=Paracoccus denitrificans (strain Pd 1222) GN=Pden_1234 PE=4 SV=1	tr|A1B1E5|A1B1E5_PARDP	tr|A1B1E5|A1B1E5_PARDP	16	16	16	1	16	16	16	29.4	29.4	29.4	63343	579	579	14.6	1	1								2	6	9	19	3	4	2	47	4.1804e-197	59390	41	60128	41	51048	41	31157	41	62174	41	33396	41	48023	41	36609
>tr|A1B1E7|A1B1E7_PARDP Uracil-DNA glycosylase superfamily OS=Paracoccus denitrificans (strain Pd 1222) GN=Pden_1236 PE=4 SV=1	tr|A1B1E7|A1B1E7_PARDP	tr|A1B1E7|A1B1E7_PARDP	2	2	2	1	2	2	2	8.6	8.6	8.6	24445	220	220	11									2								2	6.7305e-06	736.17	1	0	0	759.65	1	313.59	1	510.06	1	397.97	1	449.12	1	532.73
>tr|A1B1E8|A1B1E8_PARDP Uncharacterized protein OS=Paracoccus denitrificans (strain Pd 1222) GN=Pden_1237 PE=4 SV=1	tr|A1B1E8|A1B1E8_PARDP	tr|A1B1E8|A1B1E8_PARDP	8	8	8	1	8	8	8	45.2	45.2	45.2	26135	250	250	14.4										4	6	9		3		2	24	3.8207e-176	14701	22	17883	22	17919	22	14256	21	18269	22	19368	22	24073	22	39944
>tr|A1B1E9|A1B1E9_PARDP Uncharacterized protein OS=Paracoccus denitrificans (strain Pd 1222) GN=Pden_1238 PE=4 SV=1	tr|A1B1E9|A1B1E9_PARDP	tr|A1B1E9|A1B1E9_PARDP	2	2	2	1	2	2	2	12.9	12.9	12.9	20439	186	186	10.7				1								2					3	0.001819	3652.3	3	4855.7	3	5619.6	3	2661.8	3	4475.1	3	3823	3	7489.6	3	5416
>tr|A1B1F1|A1B1F1_PARDP Peptidoglycan-binding domain 1 protein OS=Paracoccus denitrificans (strain Pd 1222) GN=Pden_1240 PE=4 SV=1	tr|A1B1F1|A1B1F1_PARDP	tr|A1B1F1|A1B1F1_PARDP	16	16	16	1	16	16	16	35.3	35.3	35.3	58486	535	535	14.7	1									3	6	7	11	4	4	1	37	2.7223e-232	40429	33	40761	33	45128	33	28831	33	38943	33	20587	33	43950	33	30101
>tr|A1B1F3|A1B1F3_PARDP Phosphopantetheine-binding protein OS=Paracoccus denitrificans (strain Pd 1222) GN=Pden_1242 PE=4 SV=1	tr|A1B1F3|A1B1F3_PARDP	tr|A1B1F3|A1B1F3_PARDP	1	1	1	1	1	1	1	24.3	24.3	24.3	75234	70	70	17														4			4	3.0967e-16	1761.2	4	1665.4	4	2135.1	4	1242.4	4	2133.6	4	673.76	4	1649.9	4	2207.1
>tr|A1B1F4|A1B1F4_PARDP 3-oxoacyl-[acyl-carrier-protein] synthase II OS=Paracoccus denitrificans (strain Pd 1222) GN=Pden_1243 PE=3 SV=1	tr|A1B1F4|A1B1F4_PARDP	tr|A1B1F4|A1B1F4_PARDP	8	8	8	1	8	8	8	18	18	18	47873	449	449	12.7									13	5	9	1	2	4			34	3.3566e-117	30027	30	30563	30	31381	30	22100	30	26514	30	21463	30	34675	30	33656
>tr|A1B1F6|A1B1F6_PARDP 2-keto-3-deoxy-phosphogluconate aldolase OS=Paracoccus denitrificans (strain Pd 1222) GN=Pden_1245 PE=4 SV=1	tr|A1B1F6|A1B1F6_PARDP	tr|A1B1F6|A1B1F6_PARDP	11	11	11	1	11	11	11	66	66	66	21627	212	212	16.4	3								1	5	10	4	2	12		24	61	1.7339e-239	63333	55	71095	56	61871	55	49624	56	67873	54	64602	54	90178	58	85075
>tr|A1B1F7|A1B1F7_PARDP Uncharacterized protein OS=Paracoccus denitrificans (strain Pd 1222) GN=Pden_1246 PE=4 SV=1	tr|A1B1F7|A1B1F7_PARDP	tr|A1B1F7|A1B1F7_PARDP	10	10	10	1	10	10	10	42.7	42.7	42.7	21712	206	206	13	4	2									6	8	12	2	5		39	4.3319e-192	43185	33	41821	33	55700	33	38457	33	48065	33	41838	33	65611	33	57234
>tr|A1B1F8|A1B1F8_PARDP Glutathionylspermidine synthase OS=Paracoccus denitrificans (strain Pd 1222) GN=Pden_1247 PE=4 SV=1	tr|A1B1F8|A1B1F8_PARDP	tr|A1B1F8|A1B1F8_PARDP	8	8	8	1	8	8	8	25.8	25.8	25.8	45446	407	407	17												2	1	12	2	1	18	8.9343e-145	21579	15	21730	15	20743	15	13916	15	19995	15	14826	15	20142	15	19418
>tr|A1B1F9|A1B1F9_PARDP Extracellular solute-binding protein, family 5 OS=Paracoccus denitrificans (strain Pd 1222) GN=Pden_1248 PE=4 SV=1	tr|A1B1F9|A1B1F9_PARDP	tr|A1B1F9|A1B1F9_PARDP	18	18	18	1	18	18	18	47.7	47.7	47.7	59202	537	537	15.5									5	9	17	15	8	6	14	12	86	2.2583e-296	93226	84	94217	84	71654	84	51678	84	86349	84	75613	83	86808	84	88198
>tr|A1B1G1|A1B1G1_PARDP Binding-protein-dependent transport systems inner membrane component OS=Paracoccus denitrificans (strain Pd 1222) GN=Pden_1250 PE=3 SV=1	tr|A1B1G1|A1B1G1_PARDP	tr|A1B1G1|A1B1G1_PARDP	3	3	3	1	3	3	3	9	9	9	32.3	301	301	14.2											2		3				5	2.6293e-12	7023.7	5	6303.4	5	7904.5	5	4296.1	5	6188.7	5	4726.2	5	6010.8	5	5319.2
>tr|A1B1G2|A1B1G2_PARDP ABC transporter related protein OS=Paracoccus denitrificans (strain Pd 1222) GN=Pden_1251 PE=4 SV=1	tr|A1B1G2|A1B1G2_PARDP	tr|A1B1G2|A1B1G2_PARDP	8	8	8	1	8	8	8	18.7	18.7	18.7	31522	284	284	13.2									9		5	7		4			25	1.4712e-53	16820	21	24121	23	22055	23	27507	23	24110	23	17831	23	32377	23	50969
>tr|A1B1G3|A1B1G3_PARDP ABC transporter related protein OS=Paracoccus denitrificans (strain Pd 1222) GN=Pden_1252 PE=3 SV=1	tr|A1B1G3|A1B1G3_PARDP;tr|A1AY22|A1AY22_PARDP	tr|A1B1G3|A1B1G3_PARDP	7;1	7;1	7;1	2	7	7	7	30.7	30.7	30.7	27473	251	251;269	14									2		1	7				1	11	2.3067e-59	18091	11	20404	11	15823	11	13255	11	18029	11	13492	11	19819	11	15980
>tr|A1B1G5|A1B1G5_PARDP Aldehyde dehydrogenase OS=Paracoccus denitrificans (strain Pd 1222) GN=Pden_1254 PE=3 SV=1	tr|A1B1G5|A1B1G5_PARDP	tr|A1B1G5|A1B1G5_PARDP	5	5	5	1	5	5	5	12.1	12.1	12.1	50571	481	481	13										4	7		2				13	5.3531e-53	10988	10	8396.5	10	12606	10	5577.6	10	6278.9	10	2536.9	10	10753	10	3668.9
>tr|A1B1G6|A1B1G6_PARDP Short-chain dehydrogenase/reductase SDR OS=Paracoccus denitrificans (strain Pd 1222) GN=Pden_1255 PE=4 SV=1	tr|A1B1G6|A1B1G6_PARDP	tr|A1B1G6|A1B1G6_PARDP	10	10	10	1	10	10	10	45.7	45.7	45.7	26018	247	247	13.7									7	2	11	21		7			48	9.5857e-107	45831	48	52327	48	60882	47	61672	48	48219	48	47085	48	104630	48	135160
>tr|A1B1G9|A1B1G9_PARDP ABC transporter related protein OS=Paracoccus denitrificans (strain Pd 1222) GN=Pden_1258 PE=3 SV=1	tr|A1B1G9|A1B1G9_PARDP	tr|A1B1G9|A1B1G9_PARDP	20	20	20	1	20	20	20	64	64	64	31744	289	289	14.6	1			2			1	1	20	4	6	10	1	18		15	79	2.0352e-183	91045	76	106180	75	95155	76	71249	76	83503	76	75042	76	90172	76	118930
>tr|A1B1H0|A1B1H0_PARDP Periplasmic solute binding protein OS=Paracoccus denitrificans (strain Pd 1222) GN=Pden_1259 PE=3 SV=1	tr|A1B1H0|A1B1H0_PARDP;REV__tr|A1B6R0|A1B6R0_PARDP	tr|A1B1H0|A1B1H0_PARDP	16;1	16;1	16;1	2	16	16	16	59.8	59.8	59.8	32.44	301	301;552	14.8									17	10	13	30	3	23	1	14	111	0	87705	105	110170	105	111990	105	81617	105	86071	105	95446	104	118860	105	177410
>tr|A1B1H1|A1B1H1_PARDP Manganese uptake regulator, Fur family OS=Paracoccus denitrificans (strain Pd 1222) GN=Pden_1260 PE=4 SV=1	tr|A1B1H1|A1B1H1_PARDP	tr|A1B1H1|A1B1H1_PARDP	7	7	7	1	7	7	7	56.4	56.4	56.4	15986	140	140	15.2									2		1	5		3		2	13	1.7992e-140	8717.7	9	8930.4	9	12265	9	5935.8	9	6846.1	9	5010.3	9	9839.4	9	8242.8
>tr|A1B1H2|A1B1H2_PARDP Uncharacterized protein OS=Paracoccus denitrificans (strain Pd 1222) GN=Pden_1261 PE=4 SV=1	tr|A1B1H2|A1B1H2_PARDP	tr|A1B1H2|A1B1H2_PARDP	4	4	4	1	4	4	4	31.5	31.5	31.5	13711	124	124	15.2											2	2		4			8	6.8149e-23	12788	8	10995	8	17754	8	7803.5	8	9818.7	8	6737.9	8	12973	8	10749
>tr|A1B1H3|A1B1H3_PARDP Uncharacterized protein OS=Paracoccus denitrificans (strain Pd 1222) GN=Pden_1262 PE=4 SV=1	tr|A1B1H3|A1B1H3_PARDP	tr|A1B1H3|A1B1H3_PARDP	3	3	3	1	3	3	3	41.9	41.9	41.9	13452	124	124	13.4									1		1	5					7	4.2983e-124	4835.4	7	5172.6	7	5170.8	7	3154.6	7	4014.1	7	3191.4	7	4591.7	7	7555.1
>tr|A1B1H4|A1B1H4_PARDP Uncharacterized protein OS=Paracoccus denitrificans (strain Pd 1222) GN=Pden_1263 PE=4 SV=1	tr|A1B1H4|A1B1H4_PARDP	tr|A1B1H4|A1B1H4_PARDP	2	2	2	1	2	2	2	6.6	6.6	6.6	37872	350	350	14.5										1				1			2	0.10809	1108.3	1	1465.2	1	940.72	1	993.04	1	1271.1	1	921.04	1	1347.6	1	1468.3
>tr|A1B1H6|A1B1H6_PARDP ATP-dependent Clp protease proteolytic subunit OS=Paracoccus denitrificans (strain Pd 1222) GN=clpP PE=3 SV=1	tr|A1B1H6|A1B1H6_PARDP	tr|A1B1H6|A1B1H6_PARDP	13	13	13	1	13	13	13	52.2	52.2	52.2	23356	209	209	15.1									13	21	18	16	2	22	2	22	116	1.7756e-270	97021	107	104670	105	105690	107	84229	106	101300	102	76987	106	131810	105	134160
>tr|A1B1H8|A1B1H8_PARDP NADH:ubiquinone oxidoreductase 17.2 kD subunit OS=Paracoccus denitrificans (strain Pd 1222) GN=Pden_1267 PE=4 SV=1	tr|A1B1H8|A1B1H8_PARDP	tr|A1B1H8|A1B1H8_PARDP	5	5	5	1	5	5	5	41.9	41.9	41.9	14414	124	124	17.2										2	2	1		4		6	15	1.7789e-98	18135	12	14823	12	10679	12	6170.1	12	12760	12	9882.6	12	11068	12	14242
>tr|A1B1H9|A1B1H9_PARDP Mammalian cell entry related domain protein OS=Paracoccus denitrificans (strain Pd 1222) GN=Pden_1268 PE=4 SV=1	tr|A1B1H9|A1B1H9_PARDP	tr|A1B1H9|A1B1H9_PARDP	5	5	5	1	5	5	5	38.1	38.1	38.1	16034	155	155	14									2	3	3	4	5	3			20	8.9469e-72	18177	18	17943	18	19285	18	10109	18	14665	18	10265	18	18634	18	14913
>tr|A1B1I0|A1B1I0_PARDP Uncharacterized protein OS=Paracoccus denitrificans (strain Pd 1222) GN=Pden_1269 PE=4 SV=1	tr|A1B1I0|A1B1I0_PARDP	tr|A1B1I0|A1B1I0_PARDP	7	7	7	1	7	7	7	43.6	43.6	43.6	17433	163	163	13.2									4	7	8	3				2	24	9.7627e-85	21659	23	19851	23	21713	23	13917	22	16112	23	14102	22	28243	23	29456
>tr|A1B1I2|A1B1I2_PARDP Acetyl-CoA carboxylase carboxyltransferase subunit alpha OS=Paracoccus denitrificans (strain Pd 1222) GN=Pden_1271 PE=4 SV=1	tr|A1B1I2|A1B1I2_PARDP	tr|A1B1I2|A1B1I2_PARDP	18	18	18	1	18	18	18	50	50	50	48918	450	450	15.8									1	10	15	8	17	25	14	7	97	1.2616e-297	112720	88	112330	86	106720	86	67852	86	96632	88	70134	86	102710	86	98991
>tr|A1B1I3|A1B1I3_PARDP Biotin carboxyl carrier protein OS=Paracoccus denitrificans (strain Pd 1222) GN=Pden_1272 PE=4 SV=1	tr|A1B1I3|A1B1I3_PARDP	tr|A1B1I3|A1B1I3_PARDP	12	12	12	1	12	12	12	48.6	48.6	48.6	18135	173	173	17.8										1	3	4		46		23	77	3.5574e-181	67479	74	67055	74	65488	73	51913	73	64217	72	49319	71	85767	73	99982
>tr|A1B1I4|A1B1I4_PARDP Lipid A biosynthesis acyltransferase OS=Paracoccus denitrificans (strain Pd 1222) GN=Pden_1273 PE=4 SV=1	tr|A1B1I4|A1B1I4_PARDP	tr|A1B1I4|A1B1I4_PARDP	6	6	6	1	6	6	6	19.6	19.6	19.6	33068	296	296	14.8									1		3	2		5			11	5.992e-76	13155	11	16120	11	17078	11	14422	11	14786	11	15930	11	22076	11	32270
>tr|A1B1I6|A1B1I6_PARDP Transketolase OS=Paracoccus denitrificans (strain Pd 1222) GN=Pden_1275 PE=4 SV=1	tr|A1B1I6|A1B1I6_PARDP	tr|A1B1I6|A1B1I6_PARDP	46	46	46	1	46	46	46	75.9	75.9	75.9	72135	672	672	14.2	13	4		3		1	4	2	19	80	69	52	53	48	38	37	423	0	397600	377	409210	377	448900	378	300010	376	407840	378	324360	373	402020	380	544660
>tr|A1B1I7|A1B1I7_PARDP Uncharacterized protein OS=Paracoccus denitrificans (strain Pd 1222) GN=Pden_1276 PE=4 SV=1	tr|A1B1I7|A1B1I7_PARDP	tr|A1B1I7|A1B1I7_PARDP	1	1	1	1	1	1	1	1.7	1.7	1.7	70839	654	654	12										1							1	0.0019598	0	0	0	0	0	0	0	0	0	0	0	0	0	0	0
>tr|A1B1I8|A1B1I8_PARDP Uracil-xanthine permease OS=Paracoccus denitrificans (strain Pd 1222) GN=Pden_1277 PE=4 SV=1	tr|A1B1I8|A1B1I8_PARDP	tr|A1B1I8|A1B1I8_PARDP	1	1	1	1	1	1	1	2.8	2.8	2.8	51713	496	496	15													1				1	0.0024798	721.43	1	484.56	1	577.17	1	256.46	1	483.1	1	301.61	1	413.25	1	329.25
>tr|A1B1I9|A1B1I9_PARDP Uncharacterized protein OS=Paracoccus denitrificans (strain Pd 1222) GN=Pden_1278 PE=4 SV=1	tr|A1B1I9|A1B1I9_PARDP	tr|A1B1I9|A1B1I9_PARDP	4	4	4	1	4	4	4	9.3	9.3	9.3	48.59	450	450	13	1									2			4		1		8	3.7716e-39	6272.4	7	5433.8	7	7723.4	7	4360.3	7	6709.6	7	4336.4	7	6528.2	7	5503.7
>tr|A1B1J0|A1B1J0_PARDP Tyrosine recombinase XerC OS=Paracoccus denitrificans (strain Pd 1222) GN=xerC PE=3 SV=1	tr|A1B1J0|A1B1J0_PARDP	tr|A1B1J0|A1B1J0_PARDP	7	7	7	1	7	7	7	21.4	21.4	21.4	35444	323	323	13.1									5			3		2			10	8.2193e-17	7142	8	9988.8	8	7668.5	8	7741.7	8	8653.1	8	7484.2	8	8782.3	8	11971
>tr|A1B1J1|A1B1J1_PARDP Uncharacterized protein OS=Paracoccus denitrificans (strain Pd 1222) GN=Pden_1280 PE=4 SV=1	tr|A1B1J1|A1B1J1_PARDP	tr|A1B1J1|A1B1J1_PARDP	10	10	10	1	10	10	10	25.4	25.4	25.4	56366	540	540	15.4										1	3	2	7	2	2	1	18	7.5724e-68	20680	14	18975	15	22192	14	11852	14	15753	15	9504.2	13	18319	14	12520
>tr|A1B1J3|A1B1J3_PARDP Shikimate kinase OS=Paracoccus denitrificans (strain Pd 1222) GN=aroK PE=3 SV=1	tr|A1B1J3|A1B1J3_PARDP	tr|A1B1J3|A1B1J3_PARDP	10	10	10	1	10	10	10	68.5	68.5	68.5	19741	178	178	14.7	1								1		8	15		10		3	38	1.2271e-123	50503	36	53840	36	51787	35	33277	36	47317	36	38478	36	55695	36	50694
>tr|A1B1J5|A1B1J5_PARDP Multisubunit potassium/proton antiporter, PhaG subunit OS=Paracoccus denitrificans (strain Pd 1222) GN=Pden_1284 PE=4 SV=1	tr|A1B1J5|A1B1J5_PARDP	tr|A1B1J5|A1B1J5_PARDP	2	2	2	1	2	2	2	7.9	7.9	7.9	15514	140	140	14		1													1	1	3	2.389e-05	4248.9	3	5476.8	3	5542.5	3	3144.6	3	4000.9	3	3165.6	3	4465.7	3	3664.2
>tr|A1B1J7|A1B1J7_PARDP Multisubunit potassium/proton antiporter, PhaE subunit OS=Paracoccus denitrificans (strain Pd 1222) GN=Pden_1286 PE=4 SV=1	tr|A1B1J7|A1B1J7_PARDP	tr|A1B1J7|A1B1J7_PARDP	2	2	2	1	2	2	2	11.7	11.7	11.7	18.4	162	162	13.2										1	2		1				4	7.8184e-06	2773.4	3	3524.7	4	3807.4	4	1782.7	3	2618.2	4	1910.1	4	2063.4	3	1724.6
>tr|A1B1J8|A1B1J8_PARDP Multisubunit potassium/proton antiporter, PhaD subunit OS=Paracoccus denitrificans (strain Pd 1222) GN=Pden_1287 PE=3 SV=1	tr|A1B1J8|A1B1J8_PARDP	tr|A1B1J8|A1B1J8_PARDP	4	4	4	1	4	4	4	11.8	11.8	11.8	60601	576	576	13.7										2	2	2	3				9	4.7136e-119	12257	8	12434	8	14843	8	9609.6	8	13109	8	8365.8	7	9561	8	11706
>tr|A1B1K0|A1B1K0_PARDP Multisubunit potassium/proton antiporter, PhaB subunit / multisubunit potassium/proton antiporter, PhaA subunit OS=Paracoccus denitrificans (strain Pd 1222) GN=Pden_1289 PE=3 SV=1	tr|A1B1K0|A1B1K0_PARDP	tr|A1B1K0|A1B1K0_PARDP	4	4	4	1	4	4	4	3.6	3.6	3.6	103.42	959	959	14										1	1		3				5	4.5962e-15	5454.5	5	5664.6	5	5996.6	5	3906.5	5	5804.2	5	5108.4	5	3853.9	5	3923.3
>tr|A1B1K1|A1B1K1_PARDP Orn/DAP/Arg decarboxylase 2 OS=Paracoccus denitrificans (strain Pd 1222) GN=Pden_1290 PE=3 SV=1	tr|A1B1K1|A1B1K1_PARDP	tr|A1B1K1|A1B1K1_PARDP	12	12	12	1	12	12	12	32.1	32.1	32.1	44635	414	414	13.8									5	11	4	9	3	1		4	37	5.8842e-68	33385	35	40761	35	32923	34	28492	34	38545	34	29643	33	33604	35	42099
>tr|A1B1K2|A1B1K2_PARDP Uncharacterized protein OS=Paracoccus denitrificans (strain Pd 1222) GN=Pden_1291 PE=4 SV=1	tr|A1B1K2|A1B1K2_PARDP	tr|A1B1K2|A1B1K2_PARDP	2	2	2	1	2	2	2	12.8	12.8	12.8	85786	78	78	21																6	6	0.13808	7600.3	6	8663.4	6	9604.1	6	8050.6	6	9115	6	5287.3	6	10860	6	22812
>tr|A1B1K3|A1B1K3_PARDP AMP-dependent synthetase and ligase OS=Paracoccus denitrificans (strain Pd 1222) GN=Pden_1292 PE=4 SV=1	tr|A1B1K3|A1B1K3_PARDP	tr|A1B1K3|A1B1K3_PARDP	10	10	10	1	10	10	10	23.5	23.5	23.5	56288	523	523	14.8										3	7	3	5	5	3		26	3.2828e-141	21390	24	21349	24	21988	24	15880	24	20164	24	12615	22	23313	24	17974
>tr|A1B1K4|A1B1K4_PARDP Serine acetyltransferase OS=Paracoccus denitrificans (strain Pd 1222) GN=Pden_1293 PE=3 SV=1	tr|A1B1K4|A1B1K4_PARDP	tr|A1B1K4|A1B1K4_PARDP	2	2	2	1	2	2	2	10.6	10.6	10.6	19461	180	180	17														5			5	0.00010171	1227.8	5	1688.7	5	1323.7	5	1438.7	5	2047.8	5	1557.8	5	2536.2	5	7617.5
>tr|A1B1K5|A1B1K5_PARDP Uncharacterized protein OS=Paracoccus denitrificans (strain Pd 1222) GN=Pden_1294 PE=4 SV=1	tr|A1B1K5|A1B1K5_PARDP	tr|A1B1K5|A1B1K5_PARDP	9	9	9	1	9	9	9	33.3	33.3	33.3	39849	354	354	14.8											1	12		5			18	4.2538e-85	13470	16	21062	17	15946	17	14133	17	15285	17	11877	17	15435	17	17619
>tr|A1B1K7|A1B1K7_PARDP DegT/DnrJ/EryC1/StrS aminotransferase OS=Paracoccus denitrificans (strain Pd 1222) GN=Pden_1296 PE=3 SV=1	tr|A1B1K7|A1B1K7_PARDP	tr|A1B1K7|A1B1K7_PARDP	2	2	2	1	2	2	2	9.5	9.5	9.5	42.96	389	389	13.7									2						1		3	0.50075	2522.3	3	3184.8	3	2971.1	3	2251.6	3	2983.2	3	2423.2	3	3264.9	3	2809.4
>tr|A1B1L1|A1B1L1_PARDP Uncharacterized protein OS=Paracoccus denitrificans (strain Pd 1222) GN=Pden_1300 PE=4 SV=1	tr|A1B1L1|A1B1L1_PARDP	tr|A1B1L1|A1B1L1_PARDP	4	4	4	1	4	4	4	9.2	9.2	9.2	46562	434	434	17													2		2		4	1.1023e-10	6461	4	6664.6	4	8194.7	4	4244.7	4	7434.1	4	5366.8	4	6473.5	4	5350
>tr|A1B1L2|A1B1L2_PARDP Uncharacterized protein OS=Paracoccus denitrificans (strain Pd 1222) GN=Pden_1301 PE=4 SV=1	tr|A1B1L2|A1B1L2_PARDP	tr|A1B1L2|A1B1L2_PARDP	3	3	3	1	3	3	3	17	17	17	24632	229	229	14.7											1	1		1			3	0.00011282	815.38	3	1054.7	3	1159.4	3	1004.5	3	1156.6	3	1693.3	3	1888.8	3	3413.9
>tr|A1B1L3|A1B1L3_PARDP Polyphosphate kinase OS=Paracoccus denitrificans (strain Pd 1222) GN=ppk PE=3 SV=1	tr|A1B1L3|A1B1L3_PARDP	tr|A1B1L3|A1B1L3_PARDP	21	21	17	1	21	21	17	30.7	30.7	24.4	81.5	721	721	13.6									10	19	24	3	11	2	9		78	1.5319e-182	64990	69	60986	69	69495	68	38444	68	58074	68	34008	67	59424	69	53637
>tr|A1B1L4|A1B1L4_PARDP Ppx/GppA phosphatase OS=Paracoccus denitrificans (strain Pd 1222) GN=Pden_1303 PE=4 SV=1	tr|A1B1L4|A1B1L4_PARDP;REV__tr|A1B5T2|A1B5T2_PARDP	tr|A1B1L4|A1B1L4_PARDP	31;1	31;1	31;1	2	31	31	31	60.4	60.4	60.4	56.17	513	513;306	14.3								1	10	23	36	34	21	19	9	6	159	0	161290	141	169170	141	192650	141	131770	141	154490	141	120710	137	194500	141	193190
>tr|A1B1L5|A1B1L5_PARDP Dipeptidase AC, Metallo peptidase, MEROPS family M19 OS=Paracoccus denitrificans (strain Pd 1222) GN=Pden_1304 PE=4 SV=1	tr|A1B1L5|A1B1L5_PARDP	tr|A1B1L5|A1B1L5_PARDP	13	13	13	1	13	13	13	49.6	49.6	49.6	37518	349	349	15.2									10	5	4	17	5	10		12	63	2.116e-160	43882	57	53185	57	41739	57	39059	56	47204	57	39231	57	47813	57	54690
>tr|A1B1L6|A1B1L6_PARDP Antibiotic biosynthesis monooxygenase OS=Paracoccus denitrificans (strain Pd 1222) GN=Pden_1305 PE=4 SV=1	tr|A1B1L6|A1B1L6_PARDP	tr|A1B1L6|A1B1L6_PARDP	5	5	5	1	5	5	5	50.5	50.5	50.5	12319	107	107	13.3									2	11	3	6	1	4			27	7.3633e-42	18806	24	18485	24	23731	24	17570	24	14064	24	12701	24	41557	24	44080
>tr|A1B1L7|A1B1L7_PARDP Cobyrinic acid a,c-diamide synthase OS=Paracoccus denitrificans (strain Pd 1222) GN=Pden_1306 PE=4 SV=1	tr|A1B1L7|A1B1L7_PARDP	tr|A1B1L7|A1B1L7_PARDP	11	11	11	1	11	11	11	64.9	64.9	64.9	22471	211	211	15.1									14	5	19	9		25		13	85	5.1116e-203	51560	78	57447	77	61825	79	59282	78	54166	77	55147	78	92214	79	109660
>tr|A1B1L8|A1B1L8_PARDP Uncharacterized protein OS=Paracoccus denitrificans (strain Pd 1222) GN=Pden_1307 PE=4 SV=1	tr|A1B1L8|A1B1L8_PARDP	tr|A1B1L8|A1B1L8_PARDP	3	3	3	1	3	3	3	44.2	44.2	44.2	10258	95	95	13.7										3	2		1		1		7	1.7244e-45	4985.3	7	4951.6	7	7215	7	4344.5	7	4683.1	7	3530.7	7	5979.8	7	5089.4
>tr|A1B1L9|A1B1L9_PARDP UvrABC system protein B OS=Paracoccus denitrificans (strain Pd 1222) GN=uvrB PE=3 SV=1;>tr|A1B2E4|A1B2E4_PARDP UvrABC system protein B OS=Paracoccus denitrificans (strain Pd 1222) GN=uvrB PE=3 SV=1	tr|A1B1L9|A1B1L9_PARDP;tr|A1B2E4|A1B2E4_PARDP	tr|A1B1L9|A1B1L9_PARDP;tr|A1B2E4|A1B2E4_PARDP	23;22	23;22	23;22	2	23	23	23	35.4	35.4	35.4	83365	741	741;741	15.4										8	11	9	23	6	12	4	73	1.5051e-240	78793	67	82977	69	103350	68	66843	67	79008	67	53231	65	95716	69	84641
>tr|A1B1M0|A1B1M0_PARDP ETC complex I subunit conserved region OS=Paracoccus denitrificans (strain Pd 1222) GN=Pden_1309 PE=4 SV=1	tr|A1B1M0|A1B1M0_PARDP	tr|A1B1M0|A1B1M0_PARDP	8	8	8	1	8	8	8	76.7	76.7	76.7	12028	103	103	16	1										3	21		12		11	48	7.6297e-92	80677	48	72212	48	41783	48	23818	48	61626	48	52835	48	41249	48	80603
>tr|A1B1M2|A1B1M2_PARDP Two component transcriptional regulator, winged helix family OS=Paracoccus denitrificans (strain Pd 1222) GN=Pden_1311 PE=4 SV=1;>tr|A1B2E1|A1B2E1_PARDP Two component transcriptional regulator, winged helix family OS=Paracoccus deni	tr|A1B1M2|A1B1M2_PARDP;tr|A1B2E1|A1B2E1_PARDP	tr|A1B1M2|A1B1M2_PARDP;tr|A1B2E1|A1B2E1_PARDP	4;4	4;4	4;4	2	4	4	4	20.5	20.5	20.5	23971	220	220;220	14.8								1			1			3			5	0.0032979	2752.4	3	3119.6	3	2667.8	3	1367.1	3	2393.5	3	2414.2	3	2690.8	3	3610.7
>tr|A1B1M3|A1B1M3_PARDP Uncharacterized protein OS=Paracoccus denitrificans (strain Pd 1222) GN=Pden_1312 PE=4 SV=1	tr|A1B1M3|A1B1M3_PARDP	tr|A1B1M3|A1B1M3_PARDP	2	2	2	1	2	2	2	12.9	12.9	12.9	14751	132	132	15.5												2		2			4	0.53564	4711.2	3	4865.8	3	5089	3	3094.7	3	3735	3	3346	3	5505.4	3	5610.6
>tr|A1B1M4|A1B1M4_PARDP Uncharacterized protein OS=Paracoccus denitrificans (strain Pd 1222) GN=Pden_1313 PE=4 SV=1	tr|A1B1M4|A1B1M4_PARDP	tr|A1B1M4|A1B1M4_PARDP	4	4	4	1	4	4	4	13	13	13	30662	292	292	14.6											1	6		2			9	3.1831e-19	8154	9	10827	9	12336	9	10712	9	10091	9	8449.8	9	15469	9	19052
>tr|A1B1M5|A1B1M5_PARDP Periplasmic glucan biosynthesis protein, MdoG OS=Paracoccus denitrificans (strain Pd 1222) GN=Pden_1314 PE=4 SV=1	tr|A1B1M5|A1B1M5_PARDP	tr|A1B1M5|A1B1M5_PARDP	20	20	20	1	20	20	20	55.3	55.3	55.3	58872	532	532	13.9	2							1	5	22	28	14	24	10	5	4	115	3.8956e-210	120850	109	125650	110	140170	110	82373	106	109700	106	82660	89	139610	109	114000
>tr|A1B1M6|A1B1M6_PARDP Glycosyl transferase, family 2 OS=Paracoccus denitrificans (strain Pd 1222) GN=Pden_1315 PE=4 SV=1	tr|A1B1M6|A1B1M6_PARDP	tr|A1B1M6|A1B1M6_PARDP	26	26	26	1	26	26	26	35.4	35.4	35.4	79683	724	724	13.7	2									11	30		27		6		76	5.3047e-264	72453	73	68710	73	90237	74	52027	74	74688	75	55420	74	72554	74	75967
>tr|A1B1M9|A1B1M9_PARDP Probable nicotinate-nucleotide adenylyltransferase OS=Paracoccus denitrificans (strain Pd 1222) GN=nadD PE=3 SV=1	tr|A1B1M9|A1B1M9_PARDP	tr|A1B1M9|A1B1M9_PARDP	5	5	5	1	5	5	5	27	27	27	22681	200	200	14.6										2	3	5				2	12	6.1955e-11	13742	11	15040	11	14858	11	10431	11	12892	11	11334	11	16809	11	15752
>tr|A1B1N1|A1B1N1_PARDP Uncharacterized protein OS=Paracoccus denitrificans (strain Pd 1222) GN=Pden_1320 PE=4 SV=1	tr|A1B1N1|A1B1N1_PARDP	tr|A1B1N1|A1B1N1_PARDP	9	9	9	1	9	9	9	73.6	73.6	73.6	15231	140	140	13.8										11	12	21	7	5			56	3.6292e-198	42820	51	38708	50	51429	51	29673	50	42310	49	25034	50	48670	52	58187
>tr|A1B1N2|A1B1N2_PARDP Lysine--tRNA ligase OS=Paracoccus denitrificans (strain Pd 1222) GN=lysS PE=3 SV=1	tr|A1B1N2|A1B1N2_PARDP	tr|A1B1N2|A1B1N2_PARDP	32	32	32	1	32	32	32	56	56	56	59863	530	530	14.5	1			1					13	51	56	24	26	27	27	13	239	0	193510	219	202320	219	210490	218	139160	218	188580	219	141710	215	206280	219	211270
>tr|A1B1N4|A1B1N4_PARDP Pyridoxamine 5-phosphate oxidase-related, FMN-binding protein OS=Paracoccus denitrificans (strain Pd 1222) GN=Pden_1323 PE=4 SV=1	tr|A1B1N4|A1B1N4_PARDP	tr|A1B1N4|A1B1N4_PARDP	9	9	9	1	9	9	9	60.9	60.9	60.9	17345	161	161	16.4										3	2	2		12		4	23	4.9647e-121	16514	20	18234	20	24569	20	12791	18	16307	20	12769	20	23361	20	21032
>tr|A1B1N5|A1B1N5_PARDP Oligopeptide/dipeptide ABC transporter, ATPase subunit OS=Paracoccus denitrificans (strain Pd 1222) GN=Pden_1324 PE=3 SV=1	tr|A1B1N5|A1B1N5_PARDP	tr|A1B1N5|A1B1N5_PARDP	10	10	10	1	10	10	10	37.4	37.4	37.4	36784	337	337	13.9	5							1	5	4	1	2	2	5	3	8	36	3.1798e-82	48610	34	49601	34	48287	34	37587	34	46721	34	33563	34	55068	34	52041
>tr|A1B1N6|A1B1N6_PARDP Oligopeptide/dipeptide ABC transporter, ATPase subunit OS=Paracoccus denitrificans (strain Pd 1222) GN=Pden_1325 PE=3 SV=1	tr|A1B1N6|A1B1N6_PARDP;REV__tr|A1B6U3|A1B6U3_PARDP	tr|A1B1N6|A1B1N6_PARDP	9;1	9;1	9;1	2	9	9	9	39.6	39.6	39.6	37797	351	351;105	17.8										2		3	3	2	6	8	24	8.1422e-146	20446	20	22244	20	20330	20	16102	20	22066	20	15428	20	24457	20	20959
>tr|A1B1N7|A1B1N7_PARDP Binding-protein-dependent transport systems inner membrane component OS=Paracoccus denitrificans (strain Pd 1222) GN=Pden_1326 PE=3 SV=1	tr|A1B1N7|A1B1N7_PARDP	tr|A1B1N7|A1B1N7_PARDP	6	6	6	1	6	6	6	12.7	12.7	12.7	33656	307	307	15.4										1	4		4		4		13	1.4739e-11	19696	12	17609	12	25148	12	15675	12	19364	12	15399	12	19883	12	17401
>tr|A1B1N8|A1B1N8_PARDP Binding-protein-dependent transport systems inner membrane component OS=Paracoccus denitrificans (strain Pd 1222) GN=Pden_1327 PE=3 SV=1	tr|A1B1N8|A1B1N8_PARDP	tr|A1B1N8|A1B1N8_PARDP	4	4	4	1	4	4	4	14.1	14.1	14.1	32.97	305	305	14.8	1								1	2			1	1	2	2	10	8.1057e-28	2762.1	4	2696.3	4	3051.5	4	1764.1	4	2552.8	4	1740.6	4	2267.1	4	2108.9
>tr|A1B1N9|A1B1N9_PARDP Extracellular solute-binding protein, family 5 OS=Paracoccus denitrificans (strain Pd 1222) GN=Pden_1328 PE=4 SV=1	tr|A1B1N9|A1B1N9_PARDP	tr|A1B1N9|A1B1N9_PARDP	42	1	1	1	42	1	1	73.6	1.5	1.5	60227	534	534	20															4	4	8	0	15999	8	16267	8	14486	8	12371	8	16135	8	15743	8	16833	8	20295
>tr|A1B1R0|A1B1R0_PARDP Transcriptional regulator, XRE family OS=Paracoccus denitrificans (strain Pd 1222) GN=Pden_1350 PE=4 SV=1	tr|A1B1R0|A1B1R0_PARDP	tr|A1B1R0|A1B1R0_PARDP	2	2	2	1	2	2	2	5.9	5.9	5.9	50131	461	461	16.5										1						1	2	0.00019899	253.06	1	274.64	1	466.29	1	482.14	1	307.63	1	352.47	1	562.82	1	1194.2
>tr|A1B1R2|A1B1R2_PARDP Uncharacterized protein OS=Paracoccus denitrificans (strain Pd 1222) GN=Pden_1354 PE=4 SV=1	tr|A1B1R2|A1B1R2_PARDP	tr|A1B1R2|A1B1R2_PARDP	5	5	5	1	5	5	5	15.6	15.6	15.6	37666	327	327	14.6										1	2	6		4			13	8.2132e-24	11529	8	12771	8	6671.4	8	5660	8	9507.6	8	6396.6	8	7869.5	8	8382
>tr|A1B1R3|A1B1R3_PARDP Methionine synthase (B12-independent) OS=Paracoccus denitrificans (strain Pd 1222) GN=Pden_1355 PE=4 SV=1	tr|A1B1R3|A1B1R3_PARDP	tr|A1B1R3|A1B1R3_PARDP	15	15	15	1	15	15	15	42.3	42.3	42.3	38642	345	345	14.6	1									4	15	9	1	8		5	43	3.7151e-160	47426	37	49524	37	25645	37	23323	36	43196	37	30453	37	34921	37	51060
>tr|A1B1R6|A1B1R6_PARDP Pseudoazurin OS=Paracoccus denitrificans (strain Pd 1222) GN=Pden_1359 PE=4 SV=1	tr|A1B1R6|A1B1R6_PARDP	tr|A1B1R6|A1B1R6_PARDP	3	3	3	1	3	3	3	33.3	33.3	33.3	15468	141	141	14.1										3	5	1		4			13	2.4955e-34	13810	13	12288	13	6159.9	13	5090.9	13	11245	13	7200.9	13	12317	13	23646
>tr|A1B1R9|A1B1R9_PARDP Periplasmic binding protein OS=Paracoccus denitrificans (strain Pd 1222) GN=Pden_1362 PE=4 SV=1	tr|A1B1R9|A1B1R9_PARDP	tr|A1B1R9|A1B1R9_PARDP	12	12	12	1	12	12	12	46.9	46.9	46.9	36276	335	335	15.6	2									2	1	5	2	9	1	6	28	5.7911e-65	42256	24	44642	24	16522	24	15819	22	48572	24	22407	24	30815	24	35041
>tr|A1B1S0|A1B1S0_PARDP Isocitrate lyase OS=Paracoccus denitrificans (strain Pd 1222) GN=Pden_1363 PE=3 SV=1	tr|A1B1S0|A1B1S0_PARDP	tr|A1B1S0|A1B1S0_PARDP	3	3	3	1	3	3	3	7.1	7.1	7.1	59044	535	535	14										1			2				3	1.0689e-14	5717.7	3	5578.4	3	6249.2	3	3338.7	3	4219.5	3	1124.2	3	5472.8	3	1301.2
>tr|A1B1S2|A1B1S2_PARDP Transcriptional regulator, XRE family OS=Paracoccus denitrificans (strain Pd 1222) GN=Pden_1365 PE=4 SV=1;>tr|A1B6C4|A1B6C4_PARDP Transcriptional regulator, XRE family OS=Paracoccus denitrificans (strain Pd 1222) PE=4 SV=1	tr|A1B1S2|A1B1S2_PARDP;tr|A1B6C4|A1B6C4_PARDP	tr|A1B1S2|A1B1S2_PARDP;tr|A1B6C4|A1B6C4_PARDP	1;1	1;1	1;1	2	1	1	1	2.3	2.3	2.3	52657	477	477;149	12										2							2	9.31e-07	706.58	1	513.48	1	675.45	1	186.4	1	428.98	1	38437	1	395.94	1	41899
>tr|A1B1S3|A1B1S3_PARDP Uncharacterized protein OS=Paracoccus denitrificans (strain Pd 1222) GN=Pden_1366 PE=4 SV=1	tr|A1B1S3|A1B1S3_PARDP	tr|A1B1S3|A1B1S3_PARDP	4	4	4	1	4	4	4	11.2	11.2	11.2	36961	338	338	14.5											1	2		1			4	4.2517e-05	5864.3	3	5951.6	3	4581.1	3	2677.9	3	4678.4	3	2436	3	3829.3	3	2496.1
>tr|A1B1S5|A1B1S5_PARDP TonB-dependent receptor OS=Paracoccus denitrificans (strain Pd 1222) GN=Pden_1368 PE=3 SV=1	tr|A1B1S5|A1B1S5_PARDP	tr|A1B1S5|A1B1S5_PARDP	19	19	19	1	19	19	19	36.2	36.2	36.2	68.37	627	627	13.4	2									13	14	6	17	1	3		56	5.5918e-261	140670	52	106140	52	35397	52	23298	52	103480	52	26526	52	49313	52	40734
>tr|A1B1T4|A1B1T4_PARDP Redoxin domain protein OS=Paracoccus denitrificans (strain Pd 1222) GN=Pden_1377 PE=4 SV=1	tr|A1B1T4|A1B1T4_PARDP	tr|A1B1T4|A1B1T4_PARDP	14	14	14	1	14	14	14	70.2	70.2	70.2	20776	188	188	15.6	3			2						3	13	20	2	29	2	18	92	4.1403e-258	198230	88	199150	89	105230	89	47862	88	149540	89	97038	89	67454	89	96368
>tr|A1B1T7|A1B1T7_PARDP Uncharacterized protein OS=Paracoccus denitrificans (strain Pd 1222) GN=Pden_1380 PE=4 SV=1	tr|A1B1T7|A1B1T7_PARDP	tr|A1B1T7|A1B1T7_PARDP	22	22	22	1	22	22	22	48.7	48.7	48.7	56179	524	524	14	4	1	1						6	7	23	15	10	9	8	7	91	0	93397	78	93806	79	130250	78	84534	78	79697	79	55097	78	137040	78	130810
>tr|A1B1T8|A1B1T8_PARDP Invasion associated locus B family protein OS=Paracoccus denitrificans (strain Pd 1222) GN=Pden_1381 PE=4 SV=1	tr|A1B1T8|A1B1T8_PARDP	tr|A1B1T8|A1B1T8_PARDP	9	9	9	1	9	9	9	41.6	41.6	41.6	26739	262	262	17.1	3								4	3		2	2	54	7	23	98	5.523e-153	58773	89	67768	89	69545	88	58787	88	70668	89	65045	89	95590	88	111780
>tr|A1B1T9|A1B1T9_PARDP Protease Do OS=Paracoccus denitrificans (strain Pd 1222) GN=Pden_1382 PE=4 SV=1	tr|A1B1T9|A1B1T9_PARDP	tr|A1B1T9|A1B1T9_PARDP	23	23	23	1	23	23	23	52.3	52.3	52.3	53548	514	514	14.9	5	1	1						11	9	18	30	10	17	20	18	140	0	134180	126	139780	127	186480	128	107270	124	132860	124	72999	110	164560	126	150720
>tr|A1B1U1|A1B1U1_PARDP Ribonucleoside-diphosphate reductase class II OS=Paracoccus denitrificans (strain Pd 1222) GN=Pden_1384 PE=4 SV=1	tr|A1B1U1|A1B1U1_PARDP	tr|A1B1U1|A1B1U1_PARDP	33	33	33	1	33	33	33	32.5	32.5	32.5	131.05	1205	1205	13.8	1	1						1	3	27	47	8	15	1	14	3	121	0	97850	105	96979	105	185870	107	127380	106	83629	105	55480	103	163090	105	140480
>tr|A1B1U2|A1B1U2_PARDP 5-formyltetrahydrofolate cyclo-ligase OS=Paracoccus denitrificans (strain Pd 1222) GN=Pden_1385 PE=4 SV=1	tr|A1B1U2|A1B1U2_PARDP	tr|A1B1U2|A1B1U2_PARDP	9	9	9	1	9	9	9	60.8	60.8	60.8	20.39	194	194	14									4	4	3	5		3		2	21	9.7386e-88	21767	16	26185	16	25892	16	18309	16	20421	16	13671	16	30053	16	23143
>tr|A1B1U3|A1B1U3_PARDP Magnesium transporter OS=Paracoccus denitrificans (strain Pd 1222) GN=Pden_1386 PE=4 SV=1	tr|A1B1U3|A1B1U3_PARDP	tr|A1B1U3|A1B1U3_PARDP	6	6	6	1	6	6	6	14.8	14.8	14.8	53094	485	485	14										3	4		5		1		13	3.0992e-110	12773	13	13282	13	19204	13	11354	13	14833	13	10099	13	17947	13	14125
>tr|A1B1U4|A1B1U4_PARDP Inositol monophosphatase OS=Paracoccus denitrificans (strain Pd 1222) GN=Pden_1387 PE=4 SV=1	tr|A1B1U4|A1B1U4_PARDP	tr|A1B1U4|A1B1U4_PARDP	9	9	9	1	9	9	9	45.8	45.8	45.8	28.35	271	271	13.9	1									2	8	18	2	7			38	1.27e-173	42423	36	44492	35	53125	36	39652	36	42423	36	40221	36	67639	36	68538
>tr|A1B1U6|A1B1U6_PARDP Alcohol dehydrogenase, zinc-binding domain protein OS=Paracoccus denitrificans (strain Pd 1222) GN=Pden_1389 PE=4 SV=1	tr|A1B1U6|A1B1U6_PARDP	tr|A1B1U6|A1B1U6_PARDP	5	5	5	1	5	5	5	23	23	23	33237	322	322	12.6									8	6	11	2		2			29	1.5762e-76	16482	26	17193	25	14607	26	15047	26	16974	26	15296	26	21099	26	38149
>tr|A1B1U7|A1B1U7_PARDP Uncharacterized protein OS=Paracoccus denitrificans (strain Pd 1222) GN=Pden_1390 PE=4 SV=1	tr|A1B1U7|A1B1U7_PARDP	tr|A1B1U7|A1B1U7_PARDP	4	4	4	1	4	4	4	9.4	9.4	9.4	27779	256	256	14.3											5		9				14	7.3784e-10	26683	14	24612	14	42429	14	19502	14	22211	14	17376	14	30115	14	22988
>tr|A1B1U8|A1B1U8_PARDP BolA family protein OS=Paracoccus denitrificans (strain Pd 1222) GN=Pden_1391 PE=3 SV=1	tr|A1B1U8|A1B1U8_PARDP	tr|A1B1U8|A1B1U8_PARDP	5	5	5	1	5	5	5	58.8	58.8	58.8	85986	80	80	14	1										18	22		8		1	50	3.3339e-203	28998	47	26244	47	31265	47	24193	48	26221	49	16574	46	41083	49	75325
>tr|A1B1U9|A1B1U9_PARDP Glutaredoxin OS=Paracoccus denitrificans (strain Pd 1222) GN=Pden_1392 PE=3 SV=1	tr|A1B1U9|A1B1U9_PARDP	tr|A1B1U9|A1B1U9_PARDP	8	8	8	1	8	8	8	67.5	67.5	67.5	13392	120	120	14.2	1			4					7	5	13	14	2	17		8	71	1.1025e-115	57387	65	57749	66	67391	67	40270	67	52567	67	41403	67	77765	67	114560
>tr|A1B1V0|A1B1V0_PARDP Uncharacterized protein OS=Paracoccus denitrificans (strain Pd 1222) GN=Pden_1393 PE=4 SV=1	tr|A1B1V0|A1B1V0_PARDP	tr|A1B1V0|A1B1V0_PARDP	4	4	4	1	4	4	4	13.9	13.9	13.9	24602	231	231	14.5										1	2		2		1		6	2.9199e-11	1097.6	3	1306.7	5	2702.6	5	1567.9	4	1657.3	5	897.25	5	2459.3	5	2586
>tr|A1B1V1|A1B1V1_PARDP Uncharacterized protein OS=Paracoccus denitrificans (strain Pd 1222) GN=Pden_1394 PE=4 SV=1	tr|A1B1V1|A1B1V1_PARDP	tr|A1B1V1|A1B1V1_PARDP	8	8	8	1	8	8	8	44.4	44.4	44.4	15884	142	142	16.4												7	1	9		3	20	8.8744e-193	29502	17	23845	17	35713	17	21745	17	22529	17	17081	17	44765	17	40606
>tr|A1B1V2|A1B1V2_PARDP Aminotransferase, class V OS=Paracoccus denitrificans (strain Pd 1222) GN=Pden_1395 PE=3 SV=1	tr|A1B1V2|A1B1V2_PARDP	tr|A1B1V2|A1B1V2_PARDP	19	19	19	1	19	19	19	63.2	63.2	63.2	40557	375	375	14.9									10	11	15	26	4	25	2	10	103	2.147e-262	82860	97	94140	98	93706	99	81985	99	79329	98	66361	98	120720	97	165530
>tr|A1B1V3|A1B1V3_PARDP Glutamine amidotransferase class-I OS=Paracoccus denitrificans (strain Pd 1222) GN=Pden_1396 PE=4 SV=1	tr|A1B1V3|A1B1V3_PARDP	tr|A1B1V3|A1B1V3_PARDP	10	10	10	1	10	10	10	53.8	53.8	53.8	26393	238	238	16.1										3	7	11		7		10	38	4.0285e-149	37037	38	45094	38	49061	38	45797	38	40724	38	40249	38	65916	38	101390
>tr|A1B1V4|A1B1V4_PARDP L-glutamine synthetase OS=Paracoccus denitrificans (strain Pd 1222) GN=Pden_1397 PE=3 SV=1	tr|A1B1V4|A1B1V4_PARDP	tr|A1B1V4|A1B1V4_PARDP	9	9	9	1	9	9	9	25.4	25.4	25.4	50235	452	452	14.2										9	8	13	4	9	1		44	4.8272e-172	21849	41	23794	41	32038	42	27794	41	22767	42	15220	39	38753	42	46320
>tr|A1B1V5|A1B1V5_PARDP Gamma-glutamylputrescine oxidase OS=Paracoccus denitrificans (strain Pd 1222) GN=Pden_1398 PE=4 SV=1	tr|A1B1V5|A1B1V5_PARDP	tr|A1B1V5|A1B1V5_PARDP	7	7	7	1	7	7	7	17	17	17	47009	436	436	13.3								1	2	7	3	2	3	1		1	20	4.8382e-53	18147	19	20810	19	18105	19	15595	19	18224	18	14670	19	18732	19	20694
>tr|A1B1V7|A1B1V7_PARDP (P)ppGpp synthetase I, SpoT/RelA OS=Paracoccus denitrificans (strain Pd 1222) GN=Pden_1400 PE=3 SV=1	tr|A1B1V7|A1B1V7_PARDP	tr|A1B1V7|A1B1V7_PARDP	34	34	34	1	34	34	34	46.4	46.4	46.4	80034	705	705	14	1							1	1	19	27	7	30	3	9		98	0	93794	87	97010	88	108100	87	60939	88	87555	88	53793	87	87681	87	66363
>tr|A1B1V9|A1B1V9_PARDP 2-amino-4-hydroxy-6-hydroxymethyldihydropteridine pyrophosphokinase OS=Paracoccus denitrificans (strain Pd 1222) GN=Pden_1402 PE=4 SV=1	tr|A1B1V9|A1B1V9_PARDP	tr|A1B1V9|A1B1V9_PARDP	4	4	4	1	4	4	4	36.2	36.2	36.2	17979	163	163	12.6									8			3		2			13	4.3691e-42	5248.6	10	5555.4	10	6276.2	11	4473	10	5213.1	10	4858.1	11	6601.5	11	8397.5
>tr|A1B1W0|A1B1W0_PARDP Uncharacterized protein OS=Paracoccus denitrificans (strain Pd 1222) GN=Pden_1403 PE=4 SV=1	tr|A1B1W0|A1B1W0_PARDP	tr|A1B1W0|A1B1W0_PARDP	12	12	12	1	12	12	12	60.7	60.7	60.7	21.06	183	183	14.7									2	2	7	19		11		2	43	1.6332e-129	34907	42	40984	42	45774	42	32705	42	45609	42	44600	42	56886	42	66182
>tr|A1B1W1|A1B1W1_PARDP OmpA/MotB domain protein OS=Paracoccus denitrificans (strain Pd 1222) GN=Pden_1404 PE=4 SV=1	tr|A1B1W1|A1B1W1_PARDP	tr|A1B1W1|A1B1W1_PARDP	17	17	17	1	17	17	17	43.4	43.4	43.4	51095	463	463	14.9										3	9		12		6		30	0	27851	30	27286	30	46609	30	29626	30	29730	30	20655	30	44065	30	34547
>tr|A1B1W2|A1B1W2_PARDP Uncharacterized protein OS=Paracoccus denitrificans (strain Pd 1222) GN=Pden_1405 PE=4 SV=1	tr|A1B1W2|A1B1W2_PARDP;tr|A1BAW8|A1BAW8_PARDP	tr|A1B1W2|A1B1W2_PARDP	16;1	16;1	16;1	2	16	16	16	35	35	35	59917	569	569;255	14.6										2	12	1	16	1	4		36	0	26225	34	25546	34	43107	34	27731	34	27347	34	19007	34	41516	34	32795
>tr|A1B1W3|A1B1W3_PARDP ChaC family protein OS=Paracoccus denitrificans (strain Pd 1222) GN=Pden_1406 PE=4 SV=1	tr|A1B1W3|A1B1W3_PARDP	tr|A1B1W3|A1B1W3_PARDP	3	3	3	1	3	3	3	18.5	18.5	18.5	20.52	184	184	14.5											1	2		1			4	2.4445e-05	2135.7	3	3007.7	3	3587	3	2954.6	3	2742.8	3	2166.8	3	4183.7	3	4087.3
>tr|A1B1W4|A1B1W4_PARDP Uncharacterized protein OS=Paracoccus denitrificans (strain Pd 1222) GN=Pden_1407 PE=4 SV=1	tr|A1B1W4|A1B1W4_PARDP	tr|A1B1W4|A1B1W4_PARDP	7	7	7	1	7	7	7	23.2	23.2	23.2	36659	349	349	14.2									2	3	3	5	2	6			21	3.3266e-80	19449	18	21144	18	23097	18	18417	18	19551	18	13044	18	24183	18	28078
>tr|A1B1W5|A1B1W5_PARDP Prephenate dehydrogenase OS=Paracoccus denitrificans (strain Pd 1222) GN=Pden_1408 PE=4 SV=1	tr|A1B1W5|A1B1W5_PARDP	tr|A1B1W5|A1B1W5_PARDP	13	13	13	1	13	13	13	39.5	39.5	39.5	33026	311	311	14.8										5	12	2	1	9		3	32	3.417e-182	33685	30	39272	30	29743	29	28675	30	37540	30	29393	30	36406	30	52959
>tr|A1B1X1|A1B1X1_PARDP Uncharacterized protein OS=Paracoccus denitrificans (strain Pd 1222) GN=Pden_1414 PE=4 SV=1	tr|A1B1X1|A1B1X1_PARDP	tr|A1B1X1|A1B1X1_PARDP	4	4	4	1	4	4	4	50	50	50	12145	118	118	13									1		10	2					13	5.8821e-24	8665.7	12	8302.4	11	9946.4	12	5687.4	11	7269.6	12	5694	11	11169	12	40010
>tr|A1B1X2|A1B1X2_PARDP Protein-export membrane protein SecF OS=Paracoccus denitrificans (strain Pd 1222) GN=secF PE=3 SV=1	tr|A1B1X2|A1B1X2_PARDP	tr|A1B1X2|A1B1X2_PARDP	6	6	6	1	6	6	6	32.4	32.4	32.4	36.12	330	330	15.3											2		10		2		14	1.3863e-81	11512	13	11569	13	15601	13	9097	13	12537	13	9101.2	13	11735	13	10847
>tr|A1B1X3|A1B1X3_PARDP Protein translocase subunit SecD OS=Paracoccus denitrificans (strain Pd 1222) GN=secD PE=3 SV=1	tr|A1B1X3|A1B1X3_PARDP	tr|A1B1X3|A1B1X3_PARDP	25	25	25	1	25	25	25	52.2	52.2	52.2	59.23	554	554	14.8	2								7	10	12	6	23	3	21	2	86	0	85237	83	86954	84	115660	84	64236	82	88776	84	71767	82	96827	83	95560
>tr|A1B1X4|A1B1X4_PARDP Protein translocase subunit yajC OS=Paracoccus denitrificans (strain Pd 1222) GN=Pden_1417 PE=4 SV=1	tr|A1B1X4|A1B1X4_PARDP	tr|A1B1X4|A1B1X4_PARDP	4	4	4	1	4	4	4	39.1	39.1	39.1	11706	110	110	14.4		1	1			1	1	1	4	12	10	5	2	11	6	6	61	9.3978e-52	82051	59	85551	59	102630	59	75365	59	106440	59	78582	59	111800	59	141460
>tr|A1B1X5|A1B1X5_PARDP MazG family protein OS=Paracoccus denitrificans (strain Pd 1222) GN=Pden_1418 PE=4 SV=1	tr|A1B1X5|A1B1X5_PARDP	tr|A1B1X5|A1B1X5_PARDP	4	4	4	1	4	4	4	15.5	15.5	15.5	31327	283	283	15									1			6		5			12	8.0809e-26	10116	10	11727	10	9828.4	10	9369.2	10	10754	10	8336.1	10	12829	10	12632
>tr|A1B1X7|A1B1X7_PARDP tRNA-dihydrouridine synthase OS=Paracoccus denitrificans (strain Pd 1222) GN=Pden_1420 PE=3 SV=1	tr|A1B1X7|A1B1X7_PARDP	tr|A1B1X7|A1B1X7_PARDP	8	8	8	1	8	8	8	29.5	29.5	29.5	36226	329	329	16.1											3	1		7		1	12	5.717e-70	14923	11	13874	11	11902	11	8548.6	11	12647	11	8199.4	11	11507	11	9091.3
>tr|A1B1X9|A1B1X9_PARDP Transcriptional regulator, BadM/Rrf2 family OS=Paracoccus denitrificans (strain Pd 1222) GN=Pden_1422 PE=4 SV=1	tr|A1B1X9|A1B1X9_PARDP	tr|A1B1X9|A1B1X9_PARDP	2	2	2	1	2	2	2	19.2	19.2	19.2	17195	156	156	13										1		1					2	1.669e-14	1348.7	1	1208.4	1	1305.1	1	749.76	1	1020.7	2	809.22	1	1339.4	1	1171.6
>tr|A1B1Y0|A1B1Y0_PARDP FAD-dependent pyridine nucleotide-disulfide oxidoreductase OS=Paracoccus denitrificans (strain Pd 1222) GN=Pden_1423 PE=4 SV=1	tr|A1B1Y0|A1B1Y0_PARDP	tr|A1B1Y0|A1B1Y0_PARDP	3	3	3	1	3	3	3	11.8	11.8	11.8	31481	305	305	15.8												2		3			5	4.2327e-10	3965.9	4	5405.9	4	4384.9	4	3239.3	4	4374.7	4	3523.3	4	3932	4	4639
>tr|A1B1Y8|A1B1Y8_PARDP Transcriptional regulator, GntR family OS=Paracoccus denitrificans (strain Pd 1222) GN=Pden_1431 PE=4 SV=1	tr|A1B1Y8|A1B1Y8_PARDP	tr|A1B1Y8|A1B1Y8_PARDP	2	2	2	1	2	2	2	7.7	7.7	7.7	25205	222	222	13.3											2	1					3	0.0010202	1150.1	3	1347.6	3	1427.5	3	1134.7	3	1427.4	3	2766.4	3	2236.2	3	4957.2
>tr|A1B1Z5|A1B1Z5_PARDP Pathogenesis-related protein OS=Paracoccus denitrificans (strain Pd 1222) GN=Pden_1438 PE=4 SV=1	tr|A1B1Z5|A1B1Z5_PARDP	tr|A1B1Z5|A1B1Z5_PARDP	10	10	10	1	10	10	10	15.8	15.8	15.8	71.83	650	650	13.2	1									2	6		9				18	2.0917e-69	16019	15	14952	15	16933	15	8779.8	15	15824	15	6965	15	14311	15	6961.4
>tr|A1B1Z6|A1B1Z6_PARDP Uncharacterized protein OS=Paracoccus denitrificans (strain Pd 1222) GN=Pden_1439 PE=4 SV=1	tr|A1B1Z6|A1B1Z6_PARDP	tr|A1B1Z6|A1B1Z6_PARDP	2	2	2	1	2	2	2	2.4	2.4	2.4	81578	744	744	13.3										2	1	4					7	0.013775	7123.1	7	6377	7	6677.8	7	3619.1	7	6008.7	7	3344.7	7	7268.5	7	7215.4
>tr|A1B200|A1B200_PARDP Uncharacterized protein OS=Paracoccus denitrificans (strain Pd 1222) GN=Pden_1443 PE=4 SV=1	tr|A1B200|A1B200_PARDP	tr|A1B200|A1B200_PARDP	1	1	1	1	1	1	1	7.2	7.2	7.2	14018	125	125	13											1						1	0.00082023	1405.3	1	1600.2	1	1608.7	1	868	1	1193.7	1	1061.3	1	1866.5	1	1489.8
>tr|A1B225|A1B225_PARDP Transcriptional regulator, AsnC family OS=Paracoccus denitrificans (strain Pd 1222) GN=Pden_1469 PE=4 SV=1	tr|A1B225|A1B225_PARDP	tr|A1B225|A1B225_PARDP	6	6	6	1	6	6	6	43	43	43	16407	151	151	12.2				1					4		3	3		1			12	1.7152e-44	7825.6	10	8197.2	10	9265.5	10	4960.8	10	6206.3	10	4942.8	10	7883.6	10	7541.5
>tr|A1B230|A1B230_PARDP Uncharacterized protein OS=Paracoccus denitrificans (strain Pd 1222) GN=Pden_1474 PE=4 SV=1	tr|A1B230|A1B230_PARDP	tr|A1B230|A1B230_PARDP	3	3	3	1	3	3	3	39	39	39	83897	77	77	14										1	1			1			3	5.1923e-09	0	0	0	0	0	0	0	0	0	0	0	0	0	0	0
>tr|A1B248|A1B248_PARDP ABC transporter related protein OS=Paracoccus denitrificans (strain Pd 1222) GN=Pden_1492 PE=3 SV=1	tr|A1B248|A1B248_PARDP	tr|A1B248|A1B248_PARDP	2	2	2	1	2	2	2	3	3	3	64.25	592	592	14											1		1				2	3.7904e-05	4197.1	2	4010	2	4665.3	2	2905.9	2	3610.4	2	2907.7	2	3562.7	2	3619.9
>tr|A1B249|A1B249_PARDP ABC transporter related protein OS=Paracoccus denitrificans (strain Pd 1222) GN=Pden_1493 PE=3 SV=1	tr|A1B249|A1B249_PARDP	tr|A1B249|A1B249_PARDP	1	1	1	1	1	1	1	1.3	1.3	1.3	64.72	606	606	15													2				2	0.30972	0	0	0	0	0	0	0	0	0	0	0	0	0	0	0
>tr|A1B251|A1B251_PARDP TonB-dependent receptor OS=Paracoccus denitrificans (strain Pd 1222) GN=Pden_1495 PE=3 SV=1	tr|A1B251|A1B251_PARDP	tr|A1B251|A1B251_PARDP	3	3	3	1	3	3	3	5	5	5	71652	662	662	14.4										1			4				5	8.7449e-14	4065.2	5	3631.4	5	4342	5	2009.5	5	3449.3	5	1057.5	5	3139.9	5	1055.9
>tr|A1B272|A1B272_PARDP Uncharacterized protein OS=Paracoccus denitrificans (strain Pd 1222) GN=Pden_1516 PE=4 SV=1	tr|A1B272|A1B272_PARDP	tr|A1B272|A1B272_PARDP	2	2	2	1	2	2	2	27.6	27.6	27.6	98009	87	87	12.5										3		1					4	7.4097e-05	2500.8	3	2656.5	3	2967.1	3	1995.2	3	3733.9	3	2527.6	3	8616.1	3	3006.9
>tr|A1B273|A1B273_PARDP Transcriptional regulator, XRE family OS=Paracoccus denitrificans (strain Pd 1222) GN=Pden_1517 PE=4 SV=1	tr|A1B273|A1B273_PARDP	tr|A1B273|A1B273_PARDP	3	3	3	1	3	3	3	42.4	42.4	42.4	93857	85	85	13.7											5			1			6	6.1944e-87	5014.9	4	4361	5	3830.8	5	2377.3	5	1489.6	4	962.45	5	1721.8	5	2578
>tr|A1B280|A1B280_PARDP Putative chromosome segregation SMC protein OS=Paracoccus denitrificans (strain Pd 1222) GN=Pden_1524 PE=4 SV=1	tr|A1B280|A1B280_PARDP	tr|A1B280|A1B280_PARDP	10	10	10	1	10	10	10	17.3	17.3	17.3	73.23	653	653	14	1										6		4		3		14	1.6206e-62	14676	12	16554	12	14190	12	7559.8	12	13126	12	6329.4	12	13431	12	5960.6
>tr|A1B281|A1B281_PARDP Uncharacterized protein OS=Paracoccus denitrificans (strain Pd 1222) GN=Pden_1525 PE=4 SV=1	tr|A1B281|A1B281_PARDP	tr|A1B281|A1B281_PARDP	32	32	32	1	32	32	32	27.8	27.8	27.8	161.72	1459	1459	13.9	1									13	15		21		6		56	0	53694	51	50813	52	59200	51	36842	52	52235	52	34043	50	60686	52	51664
>tr|A1B282|A1B282_PARDP Helicase domain protein OS=Paracoccus denitrificans (strain Pd 1222) GN=Pden_1526 PE=4 SV=1	tr|A1B282|A1B282_PARDP	tr|A1B282|A1B282_PARDP	19	19	19	1	19	19	19	26.7	26.7	26.7	101.96	923	923	14						1				8	9		13	1	3		35	0	31426	29	29633	29	33896	29	19532	29	27408	29	16996	28	31246	29	21653
>tr|A1B283|A1B283_PARDP DEAD/DEAH box helicase domain protein OS=Paracoccus denitrificans (strain Pd 1222) GN=Pden_1527 PE=4 SV=1	tr|A1B283|A1B283_PARDP	tr|A1B283|A1B283_PARDP	22	22	22	1	22	22	22	14.5	14.5	14.5	191.15	1725	1725	13.5									1	11	18	1	10		1	1	43	1.0864e-251	34177	35	33683	35	30250	34	15625	33	29896	35	24758	34	25805	34	26510
>tr|A1B284|A1B284_PARDP Uncharacterized protein OS=Paracoccus denitrificans (strain Pd 1222) GN=Pden_1528 PE=4 SV=1	tr|A1B284|A1B284_PARDP	tr|A1B284|A1B284_PARDP	19	19	19	1	19	19	19	34.2	34.2	34.2	72.07	640	640	14.2									2	9	7	1	14	1	4		38	1.5392e-206	36369	31	35019	31	38322	31	21575	31	32353	31	16943	31	34298	31	18699
>tr|A1B290|A1B290_PARDP Filamentation induced by cAMP protein Fic OS=Paracoccus denitrificans (strain Pd 1222) GN=Pden_1534 PE=4 SV=1	tr|A1B290|A1B290_PARDP	tr|A1B290|A1B290_PARDP	9	9	9	1	9	9	9	15.1	15.1	15.1	60266	537	537	13.7										2	4		5				11	2.0673e-28	8551.9	10	7376.5	10	8242.2	10	2988.2	10	5746.5	10	1655.4	10	5589.4	10	1589.1
>tr|A1B296|A1B296_PARDP Uncharacterized protein OS=Paracoccus denitrificans (strain Pd 1222) GN=Pden_1540 PE=4 SV=1	tr|A1B296|A1B296_PARDP	tr|A1B296|A1B296_PARDP	1	1	1	1	1	1	1	1.2	1.2	1.2	87946	774	774	15													1				1	0.0011161	0	0	0	0	0	0	0	0	0	0	0	0	0	0	0
>tr|A1B2A1|A1B2A1_PARDP Histone family protein nucleoid-structuring protein H-NS OS=Paracoccus denitrificans (strain Pd 1222) GN=Pden_1545 PE=4 SV=1	tr|A1B2A1|A1B2A1_PARDP	tr|A1B2A1|A1B2A1_PARDP	9	9	7	1	9	9	7	73.3	73.3	59	11627	105	105	16.6											2	9		20		5	36	2.9024e-67	39105	33	35361	33	36954	33	22347	34	32725	34	31035	33	53683	34	69637
>tr|A1B2A2|A1B2A2_PARDP ORF-3 family protein OS=Paracoccus denitrificans (strain Pd 1222) GN=Pden_1546 PE=4 SV=1	tr|A1B2A2|A1B2A2_PARDP	tr|A1B2A2|A1B2A2_PARDP	4	4	4	1	4	4	4	25.9	25.9	25.9	23677	205	205	12.9										3	4	2					9	1.1758e-36	5438.5	8	6815	8	6471.6	8	4946.9	8	6297.4	8	7824.9	8	8788	8	10625
>tr|A1B2A3|A1B2A3_PARDP Transcriptional regulator, XRE family OS=Paracoccus denitrificans (strain Pd 1222) GN=Pden_1547 PE=4 SV=1	tr|A1B2A3|A1B2A3_PARDP	tr|A1B2A3|A1B2A3_PARDP	3	3	3	1	3	3	3	38.2	38.2	38.2	10978	102	102	13.6									3	2	2	5		3			15	3.4772e-129	12415	8	12107	8	12402	8	6963.8	8	9756.2	8	8603.5	8	14345	8	11419
>tr|A1B2A5|A1B2A5_PARDP Uncharacterized protein OS=Paracoccus denitrificans (strain Pd 1222) GN=Pden_1549 PE=4 SV=1	tr|A1B2A5|A1B2A5_PARDP	tr|A1B2A5|A1B2A5_PARDP	1	1	1	1	1	1	1	30.7	30.7	30.7	80269	75	75	17.7														10		2	12	9.4202e-139	5034.2	10	5460.5	10	5079.5	11	3597.5	11	5388.3	11	3669.9	11	5928.4	11	9856
>tr|A1B2A7|A1B2A7_PARDP Uncharacterized protein OS=Paracoccus denitrificans (strain Pd 1222) GN=Pden_1551 PE=4 SV=1	tr|A1B2A7|A1B2A7_PARDP	tr|A1B2A7|A1B2A7_PARDP	20	20	20	1	20	20	20	60.8	60.8	60.8	33639	306	306	13	3	1	1	3	1	1	1	1	23	34	35	58	2	25		2	191	0	111000	158	119080	165	201300	165	169540	168	107160	163	124550	161	322800	168	488340
>tr|A1B2A9|A1B2A9_PARDP NusB antitermination factor OS=Paracoccus denitrificans (strain Pd 1222) GN=Pden_1553 PE=3 SV=1	tr|A1B2A9|A1B2A9_PARDP	tr|A1B2A9|A1B2A9_PARDP	10	10	10	1	10	10	10	68.1	68.1	68.1	18581	166	166	13.7									6	12	14	17		3		4	56	2.682e-121	60072	54	61913	55	56212	54	35933	53	49596	54	43490	56	64008	56	60678
>tr|A1B2B0|A1B2B0_PARDP 6,7-dimethyl-8-ribityllumazine synthase OS=Paracoccus denitrificans (strain Pd 1222) GN=ribH PE=3 SV=1	tr|A1B2B0|A1B2B0_PARDP	tr|A1B2B0|A1B2B0_PARDP	10	10	10	1	10	10	10	57.4	57.4	57.4	18938	183	183	13.4	7			4					8	9	3	4		7	1	16	59	3.5995e-171	66810	56	63459	56	54802	56	33903	55	53764	56	39950	56	58123	56	59446
>tr|A1B2B1|A1B2B1_PARDP GTP cyclohydrolase II OS=Paracoccus denitrificans (strain Pd 1222) GN=Pden_1555 PE=3 SV=1	tr|A1B2B1|A1B2B1_PARDP	tr|A1B2B1|A1B2B1_PARDP	24	24	24	1	24	24	24	78	78	78	40114	372	372	14.9				1				2	29	15	30	28	6	40	2	26	179	0	168400	171	158100	168	160260	170	120010	170	146700	168	127700	167	181670	170	261690
>tr|A1B2B3|A1B2B3_PARDP Riboflavin synthase, alpha subunit OS=Paracoccus denitrificans (strain Pd 1222) GN=Pden_1557 PE=4 SV=1	tr|A1B2B3|A1B2B3_PARDP	tr|A1B2B3|A1B2B3_PARDP	5	5	5	1	5	5	5	37.6	37.6	37.6	21024	197	197	14									1	6	3	7		6			23	1.5822e-136	20039	22	22273	22	21861	22	17762	21	21427	22	20378	22	28203	22	28634
>tr|A1B2B5|A1B2B5_PARDP Polysaccharide export protein OS=Paracoccus denitrificans (strain Pd 1222) GN=Pden_1559 PE=4 SV=1	tr|A1B2B5|A1B2B5_PARDP	tr|A1B2B5|A1B2B5_PARDP	22	22	22	1	22	22	22	61.5	61.5	61.5	41623	392	392	14.9	2	2							5	12	17	6	26	8	30		108	0	102000	97	103140	97	134810	97	100690	96	87786	96	80659	96	111380	96	104910
>tr|A1B2B7|A1B2B7_PARDP Diaminohydroxyphosphoribosylaminopyrimidine deaminase / 5-amino-6-(5-phosphoribosylamino)uracil reductase OS=Paracoccus denitrificans (strain Pd 1222) GN=Pden_1561 PE=4 SV=1	tr|A1B2B7|A1B2B7_PARDP	tr|A1B2B7|A1B2B7_PARDP	5	5	5	1	5	5	5	16.6	16.6	16.6	34343	325	325	15.7									1			2		6			9	1.1674e-08	10764	9	12163	9	11364	9	9609.6	9	11430	9	6912.6	9	12420	9	13872
>tr|A1B2B9|A1B2B9_PARDP TRAP dicarboxylate transporter-DctP subunit OS=Paracoccus denitrificans (strain Pd 1222) GN=Pden_1563 PE=4 SV=1	tr|A1B2B9|A1B2B9_PARDP	tr|A1B2B9|A1B2B9_PARDP	13	13	13	1	13	13	13	41.7	41.7	41.7	41033	374	374	16.1	1								3	5	4	4	5	24	3	10	59	1.9751e-119	56218	54	62289	54	61008	54	60368	54	62486	53	54991	54	96506	54	104430
>tr|A1B2C0|A1B2C0_PARDP TRAP dicarboxylate transporter, DctM subunit OS=Paracoccus denitrificans (strain Pd 1222) GN=Pden_1564 PE=4 SV=1	tr|A1B2C0|A1B2C0_PARDP	tr|A1B2C0|A1B2C0_PARDP	1	1	1	1	1	1	1	1.6	1.6	1.6	65659	630	630	15													2				2	3.4844e-08	4143.4	2	4536.8	2	4501.5	2	2106.8	2	4592.2	2	3687.7	2	2502.4	2	2998.5
>tr|A1B2C1|A1B2C1_PARDP Tripartite ATP-independent periplasmic transporter, DctQ component OS=Paracoccus denitrificans (strain Pd 1222) GN=Pden_1565 PE=4 SV=1	tr|A1B2C1|A1B2C1_PARDP	tr|A1B2C1|A1B2C1_PARDP	2	2	2	1	2	2	2	12.1	12.1	12.1	23282	207	207	13.5										1			1				2	1.6052e-65	2463.9	2	1900.4	2	2176.5	2	1461.1	2	2810.2	2	2130.8	2	2093	2	2031.4
>tr|A1B2C3|A1B2C3_PARDP Nicotinate-nucleotide--dimethylbenzimidazole phosphoribosyltransferase OS=Paracoccus denitrificans (strain Pd 1222) GN=cobT PE=3 SV=1	tr|A1B2C3|A1B2C3_PARDP	tr|A1B2C3|A1B2C3_PARDP	17	17	17	1	17	17	17	49.4	49.4	49.4	32981	318	318	14.2	8								6	13	18	11	6	5	1	22	90	0	91838	79	103660	82	77122	81	73343	81	103260	82	82064	82	111080	83	119310
>tr|A1B2C4|A1B2C4_PARDP Adenosylcobinamide kinase OS=Paracoccus denitrificans (strain Pd 1222) GN=Pden_1568 PE=4 SV=1	tr|A1B2C4|A1B2C4_PARDP	tr|A1B2C4|A1B2C4_PARDP	5	5	5	1	5	5	5	35	35	35	19196	177	177	12.9									2	4	7	2		1			16	2.6788e-34	17218	15	17471	15	20202	15	11702	14	14081	14	11480	15	19634	15	18607
>tr|A1B2C5|A1B2C5_PARDP Extracellular solute-binding protein, family 5 OS=Paracoccus denitrificans (strain Pd 1222) GN=Pden_1569 PE=4 SV=1	tr|A1B2C5|A1B2C5_PARDP	tr|A1B2C5|A1B2C5_PARDP	42	42	1	1	42	42	1	73.6	73.6	1.5	60303	534	534	15.4	22	7	4	4		2	3	2	13	20	33	51	66	75	92	69	463	0	573180	441	590380	441	583810	440	425180	438	597610	440	403960	426	677400	441	556900
>tr|A1B2F0|A1B2F0_PARDP Polyphosphate kinase OS=Paracoccus denitrificans (strain Pd 1222) GN=Pden_1594 PE=4 SV=1	tr|A1B2F0|A1B2F0_PARDP	tr|A1B2F0|A1B2F0_PARDP	5	1	1	1	5	1	1	16.4	6	6	48653	433	433	21																3	3	7.1053e-38	1423.5	3	1456.3	3	1624	3	1471.5	3	1899.6	3	1220	3	2342	3	2479.7
>tr|A1B2F4|A1B2F4_PARDP Uncharacterized protein OS=Paracoccus denitrificans (strain Pd 1222) GN=Pden_1598 PE=4 SV=1	tr|A1B2F4|A1B2F4_PARDP	tr|A1B2F4|A1B2F4_PARDP	2	2	2	1	2	2	2	4.7	4.7	4.7	43173	408	408	17.5												1				1	2	0.00018771	2234.5	2	2922.9	2	2230.3	2	2352.3	2	2795.1	2	1932.2	2	2930.8	2	3294
>tr|A1B2G0|A1B2G0_PARDP Transketolase, central region OS=Paracoccus denitrificans (strain Pd 1222) GN=Pden_1604 PE=4 SV=1	tr|A1B2G0|A1B2G0_PARDP	tr|A1B2G0|A1B2G0_PARDP	2	2	2	1	2	2	2	3.3	3.3	3.3	74338	693	693	13.5											1	1					2	0.0016733	1810.9	2	2007.5	2	1793	2	1300	2	1648.5	2	1122.9	2	1943	2	2035.8
>tr|A1B2I4|A1B2I4_PARDP Putative FecR OS=Paracoccus denitrificans (strain Pd 1222) GN=Pden_1630 PE=4 SV=1	tr|A1B2I4|A1B2I4_PARDP	tr|A1B2I4|A1B2I4_PARDP	6	6	6	1	6	6	6	17.3	17.3	17.3	34.66	324	324	11.8				1					2	4	4	2					13	1.1662e-09	12311	11	11595	11	13837	11	9150.1	11	9768.5	11	7073.4	11	15276	11	12998
>tr|A1B2J2|A1B2J2_PARDP Uncharacterized protein OS=Paracoccus denitrificans (strain Pd 1222) GN=Pden_1638 PE=4 SV=1	tr|A1B2J2|A1B2J2_PARDP	tr|A1B2J2|A1B2J2_PARDP	1	1	1	1	1	1	1	15	15	15	66224	60	60	14												2					2	0.00070971	0	0	0	0	0	0	0	0	0	0	0	0	0	0	0
>tr|A1B2J7|A1B2J7_PARDP Uncharacterized protein OS=Paracoccus denitrificans (strain Pd 1222) GN=Pden_1644 PE=4 SV=1	tr|A1B2J7|A1B2J7_PARDP	tr|A1B2J7|A1B2J7_PARDP	1	1	1	1	1	1	1	11.5	11.5	11.5	15391	139	139	14												1					1	0.00022492	871.5	1	667.62	1	980.35	1	370.34	1	584.63	1	450.04	1	681.84	1	774.57
>tr|A1B2K1|A1B2K1_PARDP Transcriptional regulator, GntR family OS=Paracoccus denitrificans (strain Pd 1222) GN=Pden_1648 PE=4 SV=1	tr|A1B2K1|A1B2K1_PARDP	tr|A1B2K1|A1B2K1_PARDP	2	2	2	1	2	2	2	2.8	2.8	2.8	54.93	495	495	11								1	2	1							4	0.00073269	3758.3	3	5054.3	3	2978.7	3	4111.5	3	5023.3	3	2357.2	3	2364	3	3451
>tr|A1B2K2|A1B2K2_PARDP 3-hydroxydecanoyl-[acyl-carrier-protein] dehydratase OS=Paracoccus denitrificans (strain Pd 1222) GN=Pden_1649 PE=3 SV=1	tr|A1B2K2|A1B2K2_PARDP	tr|A1B2K2|A1B2K2_PARDP	12	12	12	1	12	12	12	56.8	56.8	56.8	18721	169	169	16.4	1										3	14		20	1	10	49	2.4359e-92	78870	45	85304	46	80135	46	41826	46	71621	46	48567	46	66901	46	68214
>tr|A1B2K3|A1B2K3_PARDP 3-oxoacyl-[acyl-carrier-protein] synthase I OS=Paracoccus denitrificans (strain Pd 1222) GN=Pden_1650 PE=3 SV=1	tr|A1B2K3|A1B2K3_PARDP	tr|A1B2K3|A1B2K3_PARDP	12	12	12	1	12	12	12	31.8	31.8	31.8	43.22	409	409	14									12	10	21	24	8	13		4	92	0	76871	80	71690	83	74550	83	59459	83	60799	81	51595	81	90316	83	96455
>tr|A1B2K4|A1B2K4_PARDP Enoyl-[acyl-carrier-protein] reductase [NADH] OS=Paracoccus denitrificans (strain Pd 1222) GN=Pden_1651 PE=3 SV=1	tr|A1B2K4|A1B2K4_PARDP	tr|A1B2K4|A1B2K4_PARDP	13	12	12	1	13	12	12	60.3	57.3	57.3	27986	262	262	15.5									2	4	7	25	1	20		9	68	1.6419e-225	67311	65	71771	63	75407	65	59655	65	71322	65	78946	65	88412	65	135340
>tr|A1B2K5|A1B2K5_PARDP Hydrolase or acyltransferase OS=Paracoccus denitrificans (strain Pd 1222) GN=Pden_1652 PE=4 SV=1	tr|A1B2K5|A1B2K5_PARDP	tr|A1B2K5|A1B2K5_PARDP	18	18	18	1	18	18	18	84.4	84.4	84.4	30072	275	275	14.5									7	3	9	20	1	15		3	58	0	33953	53	41630	53	35580	53	31418	53	37256	53	34371	54	46176	54	59258
>tr|A1B2K6|A1B2K6_PARDP Lytic murein transglycosylase OS=Paracoccus denitrificans (strain Pd 1222) GN=Pden_1653 PE=4 SV=1	tr|A1B2K6|A1B2K6_PARDP	tr|A1B2K6|A1B2K6_PARDP	23	23	23	1	23	23	23	63	63	63	45865	424	424	14.2	1									18	13	4	21		11		68	0	41325	64	40789	64	53401	64	42032	64	44706	63	35970	61	62703	64	62725
>tr|A1B2K7|A1B2K7_PARDP Lysine--tRNA ligase OS=Paracoccus denitrificans (strain Pd 1222) GN=Pden_1654 PE=3 SV=1	tr|A1B2K7|A1B2K7_PARDP	tr|A1B2K7|A1B2K7_PARDP	6	6	6	1	6	6	6	17.8	17.8	17.8	39031	348	348	13.1									11	5	1	6		6			29	1.4687e-65	24297	27	26961	26	22031	27	22017	27	25433	27	19709	27	29598	27	53268
>tr|A1B2K8|A1B2K8_PARDP Elongation factor P OS=Paracoccus denitrificans (strain Pd 1222) GN=efp PE=3 SV=1	tr|A1B2K8|A1B2K8_PARDP	tr|A1B2K8|A1B2K8_PARDP	9	9	9	1	9	9	9	35.3	35.3	35.3	22.84	207	207	14.8	5								7	20	15	11		8		27	93	6.1465e-72	114830	85	127480	85	107180	84	87869	85	119300	85	96034	83	138870	85	139440
>tr|A1B2L4|A1B2L4_PARDP Propeptide, PepSY amd peptidase M4 OS=Paracoccus denitrificans (strain Pd 1222) GN=Pden_1661 PE=4 SV=1	tr|A1B2L4|A1B2L4_PARDP	tr|A1B2L4|A1B2L4_PARDP	2	2	2	1	2	2	2	21.2	21.2	21.2	11492	104	104	12.3									1	2	3						6	7.201e-11	1164.6	6	1703.3	6	2225.9	6	3803.8	6	2139.7	6	2744.8	6	5598.2	6	25452
>tr|A1B2L8|A1B2L8_PARDP Transcriptional regulator, AsnC family OS=Paracoccus denitrificans (strain Pd 1222) GN=Pden_1665 PE=4 SV=1	tr|A1B2L8|A1B2L8_PARDP	tr|A1B2L8|A1B2L8_PARDP	1	1	1	1	1	1	1	9	9	9	17.31	156	156	13											1						1	9.3089e-09	108.73	1	113.07	1	173.78	1	79902	1	94807	1	100.15	1	149.5	1	140.06
>tr|A1B2L9|A1B2L9_PARDP L-lysine 2,3-aminomutase OS=Paracoccus denitrificans (strain Pd 1222) GN=Pden_1666 PE=4 SV=1	tr|A1B2L9|A1B2L9_PARDP	tr|A1B2L9|A1B2L9_PARDP	1	1	1	1	1	1	1	3.8	3.8	3.8	40014	366	366	14												1					1	1.0592e-35	1239.1	1	1653.7	1	893.32	1	735.88	1	1589.8	1	1184.3	1	820.91	1	1070.2
>tr|A1B2M0|A1B2M0_PARDP ABC transporter related protein OS=Paracoccus denitrificans (strain Pd 1222) GN=Pden_1667 PE=3 SV=1	tr|A1B2M0|A1B2M0_PARDP	tr|A1B2M0|A1B2M0_PARDP	7	7	7	1	7	7	7	29	29	29	31334	283	283	14.9											4	6	1	3		1	15	6.0528e-62	16007	15	17708	15	15497	15	14596	15	16622	15	14846	15	18736	15	23762
>tr|A1B2M1|A1B2M1_PARDP ABC transporter related protein OS=Paracoccus denitrificans (strain Pd 1222) GN=Pden_1668 PE=3 SV=1	tr|A1B2M1|A1B2M1_PARDP	tr|A1B2M1|A1B2M1_PARDP	6	6	6	1	6	6	6	21.9	21.9	21.9	30607	279	279	16.2									2		1			5		2	10	7.7376e-23	10727	10	11694	10	8591.4	10	8631.8	10	11071	10	8825.8	10	9464.4	10	10926
>tr|A1B2M2|A1B2M2_PARDP Binding-protein-dependent transport systems inner membrane component OS=Paracoccus denitrificans (strain Pd 1222) GN=Pden_1669 PE=3 SV=1	tr|A1B2M2|A1B2M2_PARDP	tr|A1B2M2|A1B2M2_PARDP	4	4	4	1	4	4	4	13.7	13.7	13.7	32335	300	300	14.2										1	4		3		1		9	3.6306e-24	9453.2	8	9005.2	8	11468	8	5775.1	8	8224.6	8	5906.9	8	7130.7	8	6431.8
>tr|A1B2M3|A1B2M3_PARDP Binding-protein-dependent transport systems inner membrane component OS=Paracoccus denitrificans (strain Pd 1222) GN=Pden_1670 PE=3 SV=1	tr|A1B2M3|A1B2M3_PARDP	tr|A1B2M3|A1B2M3_PARDP	2	2	2	1	2	2	2	6.3	6.3	6.3	36594	335	335	12.9										5	2		2				9	5.8597e-31	6542.1	8	6324.4	8	8561.4	8	4442.6	8	7841.8	8	6304.3	8	5430	8	5761.5
>tr|A1B2M4|A1B2M4_PARDP Extracellular solute-binding protein, family 5 OS=Paracoccus denitrificans (strain Pd 1222) GN=Pden_1671 PE=4 SV=1	tr|A1B2M4|A1B2M4_PARDP	tr|A1B2M4|A1B2M4_PARDP	28	28	28	1	28	28	28	55.8	55.8	55.8	59707	538	538	15.3	10	2		3			1		1	6	13	31	35	22	34	26	184	0	175530	172	174490	172	179540	172	134780	173	183700	173	114910	164	234660	173	181430
>tr|A1B2M5|A1B2M5_PARDP 5-deoxyglucuronate isomerase OS=Paracoccus denitrificans (strain Pd 1222) GN=Pden_1672 PE=4 SV=1	tr|A1B2M5|A1B2M5_PARDP	tr|A1B2M5|A1B2M5_PARDP	7	7	7	1	7	7	7	34.7	34.7	34.7	30.09	268	268	15.3										1	1	7		2		2	13	1.2201e-142	14038	12	17879	12	15698	12	14073	12	15149	12	13963	12	23766	12	18269
>tr|A1B2M7|A1B2M7_PARDP 2-keto-myo-inositol dehydratase OS=Paracoccus denitrificans (strain Pd 1222) GN=Pden_1674 PE=4 SV=1	tr|A1B2M7|A1B2M7_PARDP	tr|A1B2M7|A1B2M7_PARDP	7	7	7	1	7	7	7	21.5	21.5	21.5	32564	298	298	14	2											4		4		2	12	1.3734e-21	13052	11	16983	12	11648	11	10515	11	14812	11	11631	11	12654	12	16812
>tr|A1B2M8|A1B2M8_PARDP 3D-(3,5/4)-trihydroxycyclohexane-1,2-dione hydrolase OS=Paracoccus denitrificans (strain Pd 1222) GN=Pden_1675 PE=3 SV=1	tr|A1B2M8|A1B2M8_PARDP	tr|A1B2M8|A1B2M8_PARDP	14	14	14	1	14	14	14	28.6	28.6	28.6	65043	609	609	14.3			1							4	11	4	8	6	3		37	8.5564e-113	33798	30	31628	30	37522	30	22606	29	28904	30	16708	29	39481	30	23273
>tr|A1B2M9|A1B2M9_PARDP 5-dehydro-2-deoxygluconokinase OS=Paracoccus denitrificans (strain Pd 1222) GN=Pden_1676 PE=4 SV=1	tr|A1B2M9|A1B2M9_PARDP	tr|A1B2M9|A1B2M9_PARDP	21	21	21	1	21	21	21	37.5	37.5	37.5	68889	635	635	14.8										9	7		16	5	6		43	1.582e-182	49991	37	46996	37	53052	37	31761	37	43311	37	19925	37	41727	37	20078
>tr|A1B2N0|A1B2N0_PARDP Xylose isomerase domain protein TIM barrel OS=Paracoccus denitrificans (strain Pd 1222) GN=Pden_1677 PE=4 SV=1	tr|A1B2N0|A1B2N0_PARDP	tr|A1B2N0|A1B2N0_PARDP	11	11	11	1	11	11	11	65.4	65.4	65.4	28504	266	266	13.7									7	3	4	15		7			36	5.7609e-298	13859	29	16988	28	17616	30	17805	30	15865	29	17526	30	30300	30	51979
>tr|A1B2N2|A1B2N2_PARDP Xylose isomerase domain protein TIM barrel OS=Paracoccus denitrificans (strain Pd 1222) GN=Pden_1679 PE=4 SV=1	tr|A1B2N2|A1B2N2_PARDP	tr|A1B2N2|A1B2N2_PARDP	7	7	7	1	7	7	7	26	26	26	34592	300	300	13.3										3	5	3		1			12	3.4475e-31	8504.3	11	9332.3	11	8297.1	11	6754.2	11	8887.2	11	7235.2	11	8875.8	11	10616
>tr|A1B2N3|A1B2N3_PARDP Oxidoreductase domain protein OS=Paracoccus denitrificans (strain Pd 1222) GN=Pden_1680 PE=4 SV=1	tr|A1B2N3|A1B2N3_PARDP	tr|A1B2N3|A1B2N3_PARDP	7	7	7	1	7	7	7	19.6	19.6	19.6	39977	372	372	13.5								1	3		2	2		3			11	1.5472e-21	11792	10	12765	10	11993	10	10525	10	11570	10	10027	10	14610	10	14177
>tr|A1B2N4|A1B2N4_PARDP Monosaccharide ABC transporter substrate-binding protein, CUT2 family OS=Paracoccus denitrificans (strain Pd 1222) GN=Pden_1681 PE=4 SV=1	tr|A1B2N4|A1B2N4_PARDP	tr|A1B2N4|A1B2N4_PARDP	4	4	4	1	4	4	4	17.3	17.3	17.3	32.15	306	306	16.8												3				2	5	2.5301e-40	4118.5	3	4864.1	3	5047.1	3	5513.5	3	5225.2	3	3615.6	3	6985	3	6660
>tr|A1B2N5|A1B2N5_PARDP Monosaccharide ABC transporter membrane protein, CUT2 family OS=Paracoccus denitrificans (strain Pd 1222) GN=Pden_1682 PE=4 SV=1	tr|A1B2N5|A1B2N5_PARDP	tr|A1B2N5|A1B2N5_PARDP	2	2	2	1	2	2	2	5.4	5.4	5.4	35.59	336	336	14.2											2		3				5	2.7617e-10	8526.2	5	8274.2	5	9813.7	5	5154.4	5	8467.9	5	6122	5	7186.2	5	5573.5
>tr|A1B2N6|A1B2N6_PARDP Monosaccharide ABC transporter ATP-binding protein, CUT2 family OS=Paracoccus denitrificans (strain Pd 1222) GN=Pden_1683 PE=3 SV=1	tr|A1B2N6|A1B2N6_PARDP;tr|A1B5N6|A1B5N6_PARDP;tr|A1B407|A1B407_PARDP	tr|A1B2N6|A1B2N6_PARDP	16;2;1	16;2;1	16;2;1	3	16	16	16	37.8	37.8	37.8	55473	503	503;524;500	14.8										7	11	1	7	2	8		36	3.4995e-159	35624	33	27667	32	41550	33	21238	33	25316	33	9259.3	33	42606	33	10425
>tr|A1B2N7|A1B2N7_PARDP Monosaccharide ABC transporter substrate-binding protein, CUT2 family OS=Paracoccus denitrificans (strain Pd 1222) GN=Pden_1684 PE=4 SV=1	tr|A1B2N7|A1B2N7_PARDP	tr|A1B2N7|A1B2N7_PARDP	8	8	8	1	8	8	8	33.2	33.2	33.2	33263	313	313	17.6									1	1		4				8	14	2.7833e-48	13378	14	14972	14	13148	14	16742	14	15229	14	9970.2	14	24600	14	18196
>tr|A1B2P2|A1B2P2_PARDP Globin OS=Paracoccus denitrificans (strain Pd 1222) GN=Pden_1689 PE=3 SV=1	tr|A1B2P2|A1B2P2_PARDP	tr|A1B2P2|A1B2P2_PARDP	1	1	1	1	1	1	1	2.5	2.5	2.5	43911	402	402	17														1			1	0.27096	0	0	0	0	0	0	0	0	0	0	0	0	0	0	0
>tr|A1B2P9|A1B2P9_PARDP Phosphoribulokinase OS=Paracoccus denitrificans (strain Pd 1222) GN=Pden_1696 PE=3 SV=1	tr|A1B2P9|A1B2P9_PARDP	tr|A1B2P9|A1B2P9_PARDP	6	6	6	1	6	6	6	25.5	25.5	25.5	32627	290	290	13.9											5	8		1			14	1.1227e-63	3468.6	14	4227.3	14	11982	14	14763	14	3539.1	14	2352.2	14	24461	14	33855
>tr|A1B2Q0|A1B2Q0_PARDP Transketolase OS=Paracoccus denitrificans (strain Pd 1222) GN=Pden_1697 PE=4 SV=1	tr|A1B2Q0|A1B2Q0_PARDP	tr|A1B2Q0|A1B2Q0_PARDP	13	13	13	1	13	13	13	21.3	21.3	21.3	70.77	668	668	15.2										7	3	3	10	3	6	1	33	1.7316e-79	16627	32	17458	32	67741	32	46799	32	14200	32	7146.3	27	72793	32	44543
>tr|A1B2Q1|A1B2Q1_PARDP Fructose-bisphosphate aldolase OS=Paracoccus denitrificans (strain Pd 1222) GN=Pden_1698 PE=4 SV=1	tr|A1B2Q1|A1B2Q1_PARDP	tr|A1B2Q1|A1B2Q1_PARDP	10	10	10	1	10	10	10	27.9	27.9	27.9	38.66	359	359	14.8									3	3	6	10	1	1		6	30	5.1291e-52	16365	29	23937	29	48506	28	47435	28	17201	28	15476	29	59093	29	58945
>tr|A1B2Q3|A1B2Q3_PARDP Ribulose 1,5-bisphosphate carboxylase small subunit OS=Paracoccus denitrificans (strain Pd 1222) GN=Pden_1700 PE=4 SV=1	tr|A1B2Q3|A1B2Q3_PARDP	tr|A1B2Q3|A1B2Q3_PARDP	8	8	8	1	8	8	8	69.8	69.8	69.8	15312	129	129	13.7										6	15	5		4		1	31	4.4284e-104	9559.2	29	10095	28	49511	29	34530	29	8841.6	28	6582.3	27	57488	29	102450
>tr|A1B2Q4|A1B2Q4_PARDP AAA ATPase, central domain protein OS=Paracoccus denitrificans (strain Pd 1222) GN=Pden_1701 PE=4 SV=1	tr|A1B2Q4|A1B2Q4_PARDP	tr|A1B2Q4|A1B2Q4_PARDP	7	7	7	1	7	7	7	25.3	25.3	25.3	34463	308	308	12.9	1									7	12					2	22	1.3527e-29	9261.1	17	14912	18	28096	18	26134	18	10580	18	7780.6	18	39315	18	51121
>tr|A1B2R4|A1B2R4_PARDP Uncharacterized protein OS=Paracoccus denitrificans (strain Pd 1222) GN=Pden_1711 PE=4 SV=1	tr|A1B2R4|A1B2R4_PARDP	tr|A1B2R4|A1B2R4_PARDP	1	1	1	1	1	1	1	6	6	6	22838	201	201	13											1						1	2.6867e-08	0	0	0	0	0	0	0	0	0	0	0	0	0	0	0
>tr|A1B2S0|A1B2S0_PARDP Amino acid/amide ABC transporter substrate-binding protein, HAAT family OS=Paracoccus denitrificans (strain Pd 1222) GN=Pden_1717 PE=4 SV=1	tr|A1B2S0|A1B2S0_PARDP	tr|A1B2S0|A1B2S0_PARDP	1	1	1	1	1	1	1	2.8	2.8	2.8	42454	399	399	15.5												2		2			4	0.00020174	9357	4	9516	4	5009.2	4	6100.3	4	9732.5	4	7749.9	4	8025.8	4	8748.9
>tr|A1B2S2|A1B2S2_PARDP AMP-dependent synthetase and ligase OS=Paracoccus denitrificans (strain Pd 1222) GN=Pden_1719 PE=4 SV=1	tr|A1B2S2|A1B2S2_PARDP	tr|A1B2S2|A1B2S2_PARDP	16	16	16	1	16	16	16	37.8	37.8	37.8	54402	503	503	13.8								1		8	18	10	9	4	1		51	4.3672e-199	43011	46	45912	45	56439	46	43136	45	43143	45	28348	43	63286	46	70673
>tr|A1B2S5|A1B2S5_PARDP Transcriptional regulator, GntR family OS=Paracoccus denitrificans (strain Pd 1222) GN=Pden_1722 PE=4 SV=1	tr|A1B2S5|A1B2S5_PARDP	tr|A1B2S5|A1B2S5_PARDP	5	5	5	1	5	5	5	24.3	24.3	24.3	24558	218	218	16												2		4			6	2.6867e-08	4499.9	3	4773.6	3	5059.9	3	3064.1	3	4084.6	3	2198.3	3	4213	3	2444.8
>tr|A1B2S6|A1B2S6_PARDP Uncharacterized protein OS=Paracoccus denitrificans (strain Pd 1222) GN=Pden_1723 PE=4 SV=1	tr|A1B2S6|A1B2S6_PARDP	tr|A1B2S6|A1B2S6_PARDP	4	4	4	1	4	4	4	26	26	26	23662	227	227	14										1	1		3				5	1.0284e-62	1788.4	4	1492.5	4	2348.9	4	1399.9	4	1957.5	4	979.3	3	2232.7	4	1878.1
>tr|A1B2T1|A1B2T1_PARDP CHAD domain containing protein OS=Paracoccus denitrificans (strain Pd 1222) GN=Pden_1728 PE=4 SV=1	tr|A1B2T1|A1B2T1_PARDP	tr|A1B2T1|A1B2T1_PARDP	1	1	1	1	1	1	1	2.2	2.2	2.2	54486	494	494	12										1							1	0.0011824	484.38	1	338.4	1	485.57	1	264.63	1	151.97	1	82358	1	332.57	1	79179
>tr|A1B2T2|A1B2T2_PARDP Alanine dehydrogenase OS=Paracoccus denitrificans (strain Pd 1222) GN=Pden_1729 PE=3 SV=1	tr|A1B2T2|A1B2T2_PARDP	tr|A1B2T2|A1B2T2_PARDP	9	9	9	1	9	9	9	33.9	33.9	33.9	38039	372	372	14.9	1								2			5		5	1	2	16	5.263e-100	11031	15	13587	15	14119	15	13293	15	11572	15	9934.3	15	20319	15	18397
>tr|A1B2T5|A1B2T5_PARDP Putative glutathione S-transferase OS=Paracoccus denitrificans (strain Pd 1222) GN=Pden_1732 PE=4 SV=1	tr|A1B2T5|A1B2T5_PARDP	tr|A1B2T5|A1B2T5_PARDP	6	6	6	1	6	6	6	21.3	21.3	21.3	37156	324	324	13.2							1	1	6	1	1	3		5			18	1.8761e-82	17203	15	18766	15	15869	15	14276	15	13907	15	11951	15	17413	15	16818
>tr|A1B2T8|A1B2T8_PARDP Dyp-type peroxidase family OS=Paracoccus denitrificans (strain Pd 1222) GN=Pden_1735 PE=4 SV=1	tr|A1B2T8|A1B2T8_PARDP	tr|A1B2T8|A1B2T8_PARDP	2	2	2	1	2	2	2	3.9	3.9	3.9	46917	434	434	17														3			3	0.032032	1916.5	2	2893.2	2	2481.8	2	2112.4	2	2460.5	2	2513.7	2	2755.9	2	3171.4
>tr|A1B2T9|A1B2T9_PARDP Uncharacterized protein OS=Paracoccus denitrificans (strain Pd 1222) GN=Pden_1736 PE=4 SV=1	tr|A1B2T9|A1B2T9_PARDP	tr|A1B2T9|A1B2T9_PARDP	12	12	12	1	12	12	12	62.5	62.5	62.5	29945	275	275	14.7	1								4	5	6	18		28			62	5.7608e-266	33955	54	41530	54	54088	54	54719	54	37757	54	34754	52	84411	54	101850
>tr|A1B2U3|A1B2U3_PARDP Uncharacterized protein OS=Paracoccus denitrificans (strain Pd 1222) GN=Pden_1740 PE=4 SV=1	tr|A1B2U3|A1B2U3_PARDP;tr|A1B8G0|A1B8G0_PARDP	tr|A1B2U3|A1B2U3_PARDP	9;2	9;2	9;2	2	9	9	9	63.8	63.8	63.8	94776	80	80;83	15.8	1								1	1	11	14		12		13	53	4.0195e-79	69551	44	61211	44	68508	45	40053	44	60078	44	40894	45	68157	46	133010
>tr|A1B2U4|A1B2U4_PARDP Uncharacterized protein OS=Paracoccus denitrificans (strain Pd 1222) GN=Pden_1741 PE=4 SV=1	tr|A1B2U4|A1B2U4_PARDP	tr|A1B2U4|A1B2U4_PARDP	1	1	1	1	1	1	1	10.7	10.7	10.7	78686	75	75	15													2				2	0.0025558	6548.6	2	5888.3	2	8067.8	2	4537.6	2	6749.4	2	4653.7	2	4669.3	2	5155.2
>tr|A1B2U6|A1B2U6_PARDP DEAD/DEAH box helicase domain protein OS=Paracoccus denitrificans (strain Pd 1222) GN=Pden_1743 PE=4 SV=1	tr|A1B2U6|A1B2U6_PARDP	tr|A1B2U6|A1B2U6_PARDP	26	26	26	1	26	26	26	65.1	65.1	65.1	52.72	479	479	14.3	4							1	8	25	29	19	15	10	12	14	137	0	142620	133	152040	134	125470	132	71204	131	136220	134	100820	128	92949	132	109190
>tr|A1B2U7|A1B2U7_PARDP Thymidine kinase OS=Paracoccus denitrificans (strain Pd 1222) GN=tdk PE=3 SV=1	tr|A1B2U7|A1B2U7_PARDP	tr|A1B2U7|A1B2U7_PARDP	5	5	5	1	5	5	5	25	25	25	21246	192	192	14.2									1	5		7		3		1	17	9.462e-34	21619	14	26678	15	24814	14	13788	13	24083	14	19423	14	21641	15	25016
>tr|A1B2U8|A1B2U8_PARDP Cytochrome B561 OS=Paracoccus denitrificans (strain Pd 1222) GN=Pden_1745 PE=4 SV=1	tr|A1B2U8|A1B2U8_PARDP	tr|A1B2U8|A1B2U8_PARDP	4	4	4	1	4	4	4	17	17	17	42956	406	406	14.7										1	4	1	3	4			13	2.2634e-45	3439.1	11	3172.4	12	4887.8	11	2837.6	9	3592.2	11	2559.2	10	3705.7	11	4839.9
>tr|A1B2V0|A1B2V0_PARDP ABC transporter related protein OS=Paracoccus denitrificans (strain Pd 1222) GN=Pden_1747 PE=3 SV=1	tr|A1B2V0|A1B2V0_PARDP	tr|A1B2V0|A1B2V0_PARDP	22	22	22	1	22	22	22	43.7	43.7	43.7	67858	615	615	14.1		1	1							9	15	3	18	2	5	2	56	9.7452e-300	56544	52	56383	51	55209	52	29471	49	51566	51	32222	49	41687	49	33502
>tr|A1B2V1|A1B2V1_PARDP MltA-interacting MipA family protein OS=Paracoccus denitrificans (strain Pd 1222) GN=Pden_1748 PE=4 SV=1	tr|A1B2V1|A1B2V1_PARDP	tr|A1B2V1|A1B2V1_PARDP	13	13	13	1	13	13	13	56.2	56.2	56.2	25951	242	242	13.4	5			2						11	19	25		11		6	79	1.2987e-209	89781	74	103320	74	112170	74	92419	74	105510	74	99809	74	155070	74	181450
>tr|A1B2V2|A1B2V2_PARDP Uncharacterized protein OS=Paracoccus denitrificans (strain Pd 1222) GN=Pden_1749 PE=4 SV=1	tr|A1B2V2|A1B2V2_PARDP	tr|A1B2V2|A1B2V2_PARDP	2	2	2	1	2	2	2	38.7	38.7	38.7	13043	119	119	12.7	2										2	5				2	11	3.0942e-12	4509.3	11	3627.2	11	5244.2	11	3010	11	3940.2	11	2553.4	11	5053.2	11	3958.9
>tr|A1B2V3|A1B2V3_PARDP Transferase hexapeptide repeat containing protein OS=Paracoccus denitrificans (strain Pd 1222) GN=Pden_1750 PE=4 SV=1	tr|A1B2V3|A1B2V3_PARDP	tr|A1B2V3|A1B2V3_PARDP	5	5	5	1	5	5	5	40.7	40.7	40.7	19525	182	182	15.9	1									1		2		7		3	14	2.216e-138	10416	12	13845	12	15130	12	10243	12	12617	12	10076	12	18845	12	16652
>tr|A1B2V4|A1B2V4_PARDP Phosphoglycerate mutase OS=Paracoccus denitrificans (strain Pd 1222) GN=Pden_1751 PE=4 SV=1	tr|A1B2V4|A1B2V4_PARDP	tr|A1B2V4|A1B2V4_PARDP	3	3	3	1	3	3	3	14.8	14.8	14.8	20683	189	189	13.5											3	3					6	6.1755e-08	5094.9	5	6317.6	5	5589	5	2742.4	5	4895	5	3974.4	5	4521.5	5	5075.3
>tr|A1B2V5|A1B2V5_PARDP Coproporphyrinogen oxidase OS=Paracoccus denitrificans (strain Pd 1222) GN=Pden_1752 PE=3 SV=1	tr|A1B2V5|A1B2V5_PARDP	tr|A1B2V5|A1B2V5_PARDP	15	15	15	1	15	15	15	52.1	52.1	52.1	31678	286	286	14.9										13	9	7		18		4	51	5.7852e-166	52504	48	63159	49	48414	48	41094	48	57125	49	50105	48	57892	48	75004
>tr|A1B2V6|A1B2V6_PARDP Uncharacterized protein OS=Paracoccus denitrificans (strain Pd 1222) GN=Pden_1753 PE=4 SV=1	tr|A1B2V6|A1B2V6_PARDP	tr|A1B2V6|A1B2V6_PARDP	11	11	11	1	11	11	11	56.2	56.2	56.2	16.79	146	146	13.7	3									5	9		7		8		32	2.0174e-74	27111	28	26722	29	36418	29	24902	29	31129	29	22068	28	42825	29	35728
>tr|A1B2V7|A1B2V7_PARDP Short-chain dehydrogenase/reductase SDR OS=Paracoccus denitrificans (strain Pd 1222) GN=Pden_1754 PE=4 SV=1	tr|A1B2V7|A1B2V7_PARDP	tr|A1B2V7|A1B2V7_PARDP	9	9	9	1	9	9	9	39.8	39.8	39.8	28346	269	269	12.8									13	8	10	4		2		2	39	2.9133e-45	36714	34	41782	34	42765	35	34358	32	35182	35	32782	32	51888	35	56137
>tr|A1B2V8|A1B2V8_PARDP 16S rRNA m(2)G 1207 methyltransferase OS=Paracoccus denitrificans (strain Pd 1222) GN=Pden_1755 PE=4 SV=1	tr|A1B2V8|A1B2V8_PARDP	tr|A1B2V8|A1B2V8_PARDP	14	14	14	1	14	14	14	49.1	49.1	49.1	36703	344	344	13.5								1	7	5	4	8		5		1	31	1.5865e-114	28010	25	32856	25	27773	25	26811	25	30105	25	24249	25	31103	25	36079
>tr|A1B2V9|A1B2V9_PARDP ATP-dependent Clp protease adapter protein ClpS OS=Paracoccus denitrificans (strain Pd 1222) GN=clpS PE=3 SV=1	tr|A1B2V9|A1B2V9_PARDP	tr|A1B2V9|A1B2V9_PARDP	3	3	3	1	3	3	3	22.9	22.9	22.9	12207	105	105	12.8	1										4	2				1	8	3.3647e-07	8255.4	8	8159.1	8	12622	8	6578.6	8	7138.8	8	5744.4	8	13286	8	11699
>tr|A1B2W0|A1B2W0_PARDP Serine-type D-Ala-D-Ala carboxypeptidase OS=Paracoccus denitrificans (strain Pd 1222) GN=Pden_1757 PE=3 SV=1	tr|A1B2W0|A1B2W0_PARDP	tr|A1B2W0|A1B2W0_PARDP	19	19	19	1	19	19	19	40.7	40.7	40.7	59987	568	568	15.2	2								4	8	5	20	4	14	2	13	72	0	85392	71	99489	71	70719	71	55087	71	88356	71	74047	71	76667	71	88160
>tr|A1B2W1|A1B2W1_PARDP Transcriptional regulator, AsnC family OS=Paracoccus denitrificans (strain Pd 1222) GN=Pden_1758 PE=4 SV=1	tr|A1B2W1|A1B2W1_PARDP	tr|A1B2W1|A1B2W1_PARDP	5	5	5	1	5	5	5	40.5	40.5	40.5	16845	153	153	12.9									2		5	3					10	7.6336e-52	8178.9	8	8170.4	8	10525	8	5156.1	8	6946.8	8	5047.9	8	9743.1	8	9919.9
>tr|A1B2W2|A1B2W2_PARDP Transcriptional regulator, AsnC family OS=Paracoccus denitrificans (strain Pd 1222) GN=Pden_1759 PE=4 SV=1	tr|A1B2W2|A1B2W2_PARDP	tr|A1B2W2|A1B2W2_PARDP	3	3	3	1	3	3	3	25.2	25.2	25.2	17302	151	151	12.6									2		1	2					5	1.1939e-18	4122.5	5	4240.1	5	4768.9	5	2490.2	5	3676.5	5	2838.8	5	4728.5	5	4538
>tr|A1B2W5|A1B2W5_PARDP DNA polymerase III, alpha subunit OS=Paracoccus denitrificans (strain Pd 1222) GN=Pden_1762 PE=4 SV=1	tr|A1B2W5|A1B2W5_PARDP	tr|A1B2W5|A1B2W5_PARDP	24	24	24	1	24	24	24	25.2	25.2	25.2	126.06	1156	1156	14.4		1								5	10		18	2	5		41	2.2732e-283	34009	35	33591	36	40993	36	21704	36	30809	36	17758	36	32970	36	23442
>tr|A1B2W6|A1B2W6_PARDP Nucleoside ABC transporter ATP-binding protein OS=Paracoccus denitrificans (strain Pd 1222) GN=Pden_1763 PE=3 SV=1	tr|A1B2W6|A1B2W6_PARDP	tr|A1B2W6|A1B2W6_PARDP	17	17	17	1	17	17	17	36.1	36.1	36.1	53178	504	504	13.9	2									3	7	6	6	3	3	1	31	1.5357e-184	37558	28	37773	28	38179	28	22660	28	31819	28	19435	26	32995	28	24429
>tr|A1B2W9|A1B2W9_PARDP Nucleoside-binding protein OS=Paracoccus denitrificans (strain Pd 1222) GN=Pden_1766 PE=4 SV=1	tr|A1B2W9|A1B2W9_PARDP	tr|A1B2W9|A1B2W9_PARDP	19	19	19	1	19	19	19	74	74	74	38811	358	358	14.4	2			3					16	11	11	40	5	17		19	124	0	86516	114	95665	114	94166	114	87515	113	96002	114	97901	114	134780	114	184340
>tr|A1B2X0|A1B2X0_PARDP Ferritin, Dps family protein OS=Paracoccus denitrificans (strain Pd 1222) GN=Pden_1767 PE=3 SV=1	tr|A1B2X0|A1B2X0_PARDP	tr|A1B2X0|A1B2X0_PARDP	8	8	8	1	8	8	8	66.2	66.2	66.2	17208	157	157	17.7												3		8		5	16	2.0605e-62	14271	14	16313	14	14388	14	9552.2	14	13935	14	11511	14	18409	14	16545
>tr|A1B2X2|A1B2X2_PARDP 3-oxoacyl-[acyl-carrier-protein] reductase OS=Paracoccus denitrificans (strain Pd 1222) GN=Pden_1769 PE=3 SV=1	tr|A1B2X2|A1B2X2_PARDP	tr|A1B2X2|A1B2X2_PARDP	10	10	10	1	10	10	10	69.8	69.8	69.8	25026	245	245	15.2									10	11	13	16		18		16	84	3.6285e-278	74941	79	84958	79	76087	80	67515	80	78482	81	75499	78	101080	81	133830
>tr|A1B2X3|A1B2X3_PARDP Malonyl CoA-acyl carrier protein transacylase OS=Paracoccus denitrificans (strain Pd 1222) GN=Pden_1770 PE=3 SV=1	tr|A1B2X3|A1B2X3_PARDP	tr|A1B2X3|A1B2X3_PARDP	11	11	11	1	11	11	11	47.4	47.4	47.4	31743	308	308	15									9	5	8	24	4	14	1	10	75	5.7729e-147	67178	73	74071	73	68408	72	61583	72	74162	73	66927	73	90578	73	141010
>tr|A1B2X4|A1B2X4_PARDP Integral membrane sensor signal transduction histidine kinase OS=Paracoccus denitrificans (strain Pd 1222) GN=Pden_1771 PE=4 SV=1	tr|A1B2X4|A1B2X4_PARDP	tr|A1B2X4|A1B2X4_PARDP	7	7	7	1	7	7	7	15.1	15.1	15.1	48913	445	445	13.5										2	5		4				11	8.9622e-24	8447.5	9	8109	9	10382	9	5847.5	9	7266.6	9	4393.3	9	8670.8	9	6872.4
>tr|A1B2X5|A1B2X5_PARDP Beta-lactamase domain protein OS=Paracoccus denitrificans (strain Pd 1222) GN=Pden_1772 PE=4 SV=1	tr|A1B2X5|A1B2X5_PARDP	tr|A1B2X5|A1B2X5_PARDP	6	6	6	1	6	6	6	22.2	22.2	22.2	30098	288	288	13.8									8	1	1	1		8			19	5.7409e-42	18134	16	22126	16	16895	16	16795	15	20282	16	15463	16	19737	16	19436
>tr|A1B2X8|A1B2X8_PARDP TonB-dependent siderophore receptor OS=Paracoccus denitrificans (strain Pd 1222) GN=Pden_1775 PE=3 SV=1	tr|A1B2X8|A1B2X8_PARDP	tr|A1B2X8|A1B2X8_PARDP	9	9	9	1	9	9	9	14	14	14	79383	721	721	13.6								1		6	3		3		2		15	5.5273e-98	9403.9	14	10520	14	18728	14	14272	14	6876.3	14	3155.9	14	21778	14	8176.6
>tr|A1B2Y1|A1B2Y1_PARDP Drug resistance transporter, Bcr/CflA subfamily OS=Paracoccus denitrificans (strain Pd 1222) GN=Pden_1778 PE=4 SV=1	tr|A1B2Y1|A1B2Y1_PARDP	tr|A1B2Y1|A1B2Y1_PARDP	3	3	3	1	3	3	3	6.4	6.4	6.4	42929	404	404	12.2										3	1						4	6.935e-16	4802.4	4	4253.7	4	6132.3	4	2856.3	4	4021.2	4	3750.1	4	3268.3	4	3368.7
>tr|A1B2Y2|A1B2Y2_PARDP Uncharacterized conserved protein UCP032025 OS=Paracoccus denitrificans (strain Pd 1222) GN=Pden_1779 PE=4 SV=1	tr|A1B2Y2|A1B2Y2_PARDP	tr|A1B2Y2|A1B2Y2_PARDP	9	9	9	1	9	9	9	65.7	65.7	65.7	15551	140	140	14.2									1	3	5	6		6			21	6.9797e-108	23580	20	21056	20	23160	20	12201	20	17773	20	14874	20	23156	20	21130
>tr|A1B2Y3|A1B2Y3_PARDP Efflux transporter, RND family, MFP subunit OS=Paracoccus denitrificans (strain Pd 1222) GN=Pden_1780 PE=4 SV=1	tr|A1B2Y3|A1B2Y3_PARDP	tr|A1B2Y3|A1B2Y3_PARDP	18	18	18	1	18	18	18	50.3	50.3	50.3	47168	451	451	15.6									3	3	3	20	17	18	9	4	77	9.2559e-243	100510	74	100500	74	110280	73	75466	73	87599	73	60946	67	116560	72	94908
>tr|A1B2Y4|A1B2Y4_PARDP Transporter, hydrophobe/amphiphile efflux-1 (HAE1) family OS=Paracoccus denitrificans (strain Pd 1222) GN=Pden_1781 PE=4 SV=1	tr|A1B2Y4|A1B2Y4_PARDP	tr|A1B2Y4|A1B2Y4_PARDP	7	7	7	1	7	7	7	11	11	11	74356	691	691	14.4									1	3	7				3	1	15	4.1391e-53	14476	15	15571	15	17985	15	10271	15	16917	15	12199	15	14869	15	13272
>tr|A1B2Y7|A1B2Y7_PARDP Two component transcriptional regulator, LuxR family OS=Paracoccus denitrificans (strain Pd 1222) GN=Pden_1784 PE=4 SV=1	tr|A1B2Y7|A1B2Y7_PARDP	tr|A1B2Y7|A1B2Y7_PARDP	1	1	1	1	1	1	1	4	4	4	24635	224	224	13											1						1	0.00070869	0	0	0	0	0	0	0	0	0	0	0	0	0	0	0
>tr|A1B2Y9|A1B2Y9_PARDP Response regulator receiver protein OS=Paracoccus denitrificans (strain Pd 1222) GN=Pden_1786 PE=4 SV=1	tr|A1B2Y9|A1B2Y9_PARDP	tr|A1B2Y9|A1B2Y9_PARDP	6	6	6	1	6	6	6	61.7	61.7	61.7	13071	120	120	13.2				1					5		5	2		3		1	17	7.2483e-94	13560	15	12957	16	19141	16	10854	16	9956.3	16	7217.5	16	22860	16	16305
>tr|A1B2Z1|A1B2Z1_PARDP Integral membrane sensor signal transduction histidine kinase OS=Paracoccus denitrificans (strain Pd 1222) GN=Pden_1788 PE=4 SV=1	tr|A1B2Z1|A1B2Z1_PARDP	tr|A1B2Z1|A1B2Z1_PARDP	2	2	2	1	2	2	2	2.9	2.9	2.9	93864	885	885	13.5										1			1				2	0.00050117	481.27	2	459.92	2	699.34	2	456.21	2	470.66	2	383.24	2	679.67	2	549.5
>tr|A1B2Z4|A1B2Z4_PARDP Maf-like protein Pden_1791 OS=Paracoccus denitrificans (strain Pd 1222) GN=Pden_1791 PE=3 SV=1	tr|A1B2Z4|A1B2Z4_PARDP	tr|A1B2Z4|A1B2Z4_PARDP	5	5	5	1	5	5	5	33.3	33.3	33.3	22659	213	213	12.8									4		3	5					12	5.9819e-111	5535.4	10	6712.8	10	5750.7	10	4755.8	10	5295.7	10	6553.1	10	6646.9	10	8766.4
>tr|A1B2Z5|A1B2Z5_PARDP Ribonuclease OS=Paracoccus denitrificans (strain Pd 1222) GN=Pden_1792 PE=4 SV=1	tr|A1B2Z5|A1B2Z5_PARDP	tr|A1B2Z5|A1B2Z5_PARDP	9	9	9	1	9	9	9	24.6	24.6	24.6	37322	353	353	15										4	6	3		5		3	21	2.8732e-73	20607	19	26100	19	21174	19	18771	19	22726	19	18603	19	23071	19	24968
>tr|A1B2Z6|A1B2Z6_PARDP DNA gyrase inhibitor YacG OS=Paracoccus denitrificans (strain Pd 1222) GN=yacG PE=3 SV=1	tr|A1B2Z6|A1B2Z6_PARDP	tr|A1B2Z6|A1B2Z6_PARDP	3	3	3	1	3	3	3	49	49	49	56253	49	49	14.3										1	2	2		2			7	0.00035543	16432	7	15593	7	10577	7	3738.9	7	17503	7	5814	7	9739	7	12910
>tr|A1B2Z9|A1B2Z9_PARDP GCN5-related N-acetyltransferase OS=Paracoccus denitrificans (strain Pd 1222) GN=Pden_1796 PE=4 SV=1	tr|A1B2Z9|A1B2Z9_PARDP	tr|A1B2Z9|A1B2Z9_PARDP	6	6	6	1	6	6	6	43.8	43.8	43.8	17189	160	160	15.3									1	2	5	8		2		5	23	2.2974e-107	31878	22	32771	22	29617	22	17198	22	27404	22	20470	22	32022	22	28439
>tr|A1B300|A1B300_PARDP Sulfate ABC transporter, ATPase subunit OS=Paracoccus denitrificans (strain Pd 1222) GN=Pden_1797 PE=3 SV=1	tr|A1B300|A1B300_PARDP	tr|A1B300|A1B300_PARDP	15	15	15	1	15	15	15	52.6	52.6	52.6	40116	371	371	15.6									6	2	8	21	1	18	1	11	68	2.5233e-278	56362	63	63267	63	91054	63	82159	63	56487	63	45279	64	126410	64	156480
>tr|A1B301|A1B301_PARDP Sulfate ABC transporter, periplasmic sulfate-binding protein OS=Paracoccus denitrificans (strain Pd 1222) GN=Pden_1798 PE=4 SV=1	tr|A1B301|A1B301_PARDP	tr|A1B301|A1B301_PARDP	23	23	23	1	23	23	23	70.5	70.5	70.5	36228	332	332	15.3	4			2					31	20	22	55	5	31	1	62	233	1.1248e-261	82106	194	99958	194	212480	197	239740	197	91887	194	74347	195	369870	196	481190
>tr|A1B302|A1B302_PARDP Sulfate ABC transporter, inner membrane subunit CysT OS=Paracoccus denitrificans (strain Pd 1222) GN=Pden_1799 PE=3 SV=1	tr|A1B302|A1B302_PARDP	tr|A1B302|A1B302_PARDP	1	1	1	1	1	1	1	2.8	2.8	2.8	29834	281	281	15													2				2	0.00094522	1829.4	2	2003.2	2	4679.6	2	2831.6	2	1953.3	2	1406.7	2	3431.9	2	3277.6
>tr|A1B304|A1B304_PARDP Heat shock protein DnaJ domain protein OS=Paracoccus denitrificans (strain Pd 1222) GN=Pden_1801 PE=4 SV=1	tr|A1B304|A1B304_PARDP	tr|A1B304|A1B304_PARDP	4	4	4	1	4	4	4	16.6	16.6	16.6	26874	241	241	13.7									1	1	5	4		2			13	4.0362e-17	8262.6	12	8535	12	12346	12	12923	12	9068.6	12	5945.2	12	19151	12	28475
>tr|A1B305|A1B305_PARDP Uncharacterized protein OS=Paracoccus denitrificans (strain Pd 1222) GN=Pden_1802 PE=4 SV=1	tr|A1B305|A1B305_PARDP	tr|A1B305|A1B305_PARDP	2	2	2	1	2	2	2	15.5	15.5	15.5	17735	161	161	15												2		1			3	2.5706e-12	1657.7	2	1599	2	2657.6	2	1833.9	2	1234.4	2	1450.4	2	3485.4	2	2663.2
>tr|A1B306|A1B306_PARDP Glycosyl transferase, group 1 OS=Paracoccus denitrificans (strain Pd 1222) GN=Pden_1803 PE=4 SV=1	tr|A1B306|A1B306_PARDP	tr|A1B306|A1B306_PARDP	8	8	8	1	8	8	8	25.2	25.2	25.2	45319	405	405	13.1									10	2	2	6	5	2			27	2.1964e-86	24244	25	23729	25	17169	25	12744	24	22904	25	16790	25	20597	25	19354
>tr|A1B307|A1B307_PARDP ABC transporter related protein OS=Paracoccus denitrificans (strain Pd 1222) GN=Pden_1804 PE=3 SV=1	tr|A1B307|A1B307_PARDP	tr|A1B307|A1B307_PARDP	15	15	15	1	15	15	15	30.5	30.5	30.5	58836	537	537	13.4									2	14	16	2	2	3	3		42	1.6715e-65	43671	39	44746	39	49797	39	29852	38	42446	39	22363	38	42641	39	35921
>tr|A1B308|A1B308_PARDP Binding-protein-dependent transport systems inner membrane component OS=Paracoccus denitrificans (strain Pd 1222) GN=Pden_1805 PE=3 SV=1	tr|A1B308|A1B308_PARDP	tr|A1B308|A1B308_PARDP	2	2	2	1	2	2	2	3.8	3.8	3.8	41177	368	368	14											2		2				4	0.23984	6377.9	4	5979	4	7485.8	4	3255	4	5364.6	4	3950.6	4	4297.4	4	4040.9
>tr|A1B309|A1B309_PARDP Binding-protein-dependent transport systems inner membrane component OS=Paracoccus denitrificans (strain Pd 1222) GN=Pden_1806 PE=3 SV=1	tr|A1B309|A1B309_PARDP	tr|A1B309|A1B309_PARDP	5	5	5	1	5	5	5	17.7	17.7	17.7	41568	379	379	15.2										2	2		5		3		12	2.7486e-129	13626	12	13928	12	18217	12	9559.8	12	14376	12	11564	12	13358	12	12010
>tr|A1B310|A1B310_PARDP Extracellular solute-binding protein, family 5 OS=Paracoccus denitrificans (strain Pd 1222) GN=Pden_1807 PE=4 SV=1	tr|A1B310|A1B310_PARDP	tr|A1B310|A1B310_PARDP	24	24	24	1	24	24	24	42.4	42.4	42.4	75523	665	665	14	2								9	22	22	9	18	6	12	4	104	0	80511	97	86737	98	121960	98	80518	97	85804	97	57623	97	120320	98	116060
>tr|A1B311|A1B311_PARDP Cytochrome c, class I OS=Paracoccus denitrificans (strain Pd 1222) GN=Pden_1808 PE=4 SV=1	tr|A1B311|A1B311_PARDP	tr|A1B311|A1B311_PARDP	3	3	3	1	3	3	3	23.9	23.9	23.9	18159	176	176	17.3	2												4	8	5	10	29	1.5357e-30	26988	26	26701	26	33515	26	21481	26	29962	26	21738	26	40103	26	40702
>tr|A1B312|A1B312_PARDP Prephenate dehydratase OS=Paracoccus denitrificans (strain Pd 1222) GN=Pden_1809 PE=4 SV=1	tr|A1B312|A1B312_PARDP	tr|A1B312|A1B312_PARDP	8	8	8	1	8	8	8	47.1	47.1	47.1	31969	295	295	14.9											6	12		8		1	27	1.3191e-170	18572	26	20410	26	22570	26	16330	26	21487	26	15185	26	26795	26	33260
>tr|A1B313|A1B313_PARDP Uncharacterized protein OS=Paracoccus denitrificans (strain Pd 1222) GN=Pden_1810 PE=4 SV=1	tr|A1B313|A1B313_PARDP	tr|A1B313|A1B313_PARDP	9	9	9	1	9	9	9	60.1	60.1	60.1	17.08	153	153	13.3				1					4	2		10		4			21	4.8064e-80	30784	20	26833	20	25023	20	11672	20	15486	20	13978	20	18497	20	21862
>tr|A1B315|A1B315_PARDP PfkB domain protein OS=Paracoccus denitrificans (strain Pd 1222) GN=Pden_1812 PE=4 SV=1	tr|A1B315|A1B315_PARDP	tr|A1B315|A1B315_PARDP	2	2	2	1	2	2	2	5.6	5.6	5.6	31031	301	301	14.3												2	1				3	0.00015821	4633.3	3	4818.6	3	5100.9	3	3681.5	3	4319.9	3	3161.8	3	5576.5	3	3674.3
>tr|A1B317|A1B317_PARDP Patatin OS=Paracoccus denitrificans (strain Pd 1222) GN=Pden_1814 PE=4 SV=1	tr|A1B317|A1B317_PARDP	tr|A1B317|A1B317_PARDP	1	1	1	1	1	1	1	2.8	2.8	2.8	38398	351	351	11									2								2	0.0010055	2612	2	3615.1	2	1616.9	2	1345.1	2	2841.4	2	1725.6	2	1483.3	2	1345.1
>tr|A1B318|A1B318_PARDP Peptide chain release factor 2 OS=Paracoccus denitrificans (strain Pd 1222) GN=prfB PE=3 SV=1	tr|A1B318|A1B318_PARDP	tr|A1B318|A1B318_PARDP	14	13	13	1	14	13	13	30.6	26.9	26.9	43984	402	402	16.5	1			1							6	13	4	11	2	17	55	4.3185e-165	103320	52	89143	52	76366	52	59079	52	79565	52	62557	52	80784	52	93897
>tr|A1B319|A1B319_PARDP Penicillin-binding protein, 1A family OS=Paracoccus denitrificans (strain Pd 1222) GN=Pden_1816 PE=4 SV=1	tr|A1B319|A1B319_PARDP	tr|A1B319|A1B319_PARDP	29	29	28	1	29	29	28	34.7	34.7	33.8	92683	845	845	14.5	1									12	18	12	21	5	8	3	80	1.3491e-274	53928	65	49227	65	59242	65	38520	65	52282	65	38226	65	54951	65	58360
>tr|A1B320|A1B320_PARDP N-acetylmuramoyl-L-alanine amidase OS=Paracoccus denitrificans (strain Pd 1222) GN=Pden_1817 PE=4 SV=1	tr|A1B320|A1B320_PARDP	tr|A1B320|A1B320_PARDP	8	8	8	1	8	8	8	21.4	21.4	21.4	44744	411	411	14.1									3	1	1	9		2		1	17	2.6246e-85	22454	16	29282	16	21570	16	18957	16	27758	16	22528	16	22731	16	23947
>tr|A1B321|A1B321_PARDP Aminotransferase OS=Paracoccus denitrificans (strain Pd 1222) GN=Pden_1818 PE=3 SV=1	tr|A1B321|A1B321_PARDP	tr|A1B321|A1B321_PARDP	15	15	15	1	15	15	15	51.1	51.1	51.1	40977	378	378	13.1									17	13	13	17	2	1		4	67	0	58065	58	68323	59	51513	59	43715	59	63424	59	52223	59	57309	59	88527
>tr|A1B322|A1B322_PARDP DSBA oxidoreductase OS=Paracoccus denitrificans (strain Pd 1222) GN=Pden_1819 PE=4 SV=1	tr|A1B322|A1B322_PARDP	tr|A1B322|A1B322_PARDP	20	20	20	1	20	20	20	81.2	81.2	81.2	27213	250	250	14.5	5			1					10	10	13	38		33		14	124	0	119120	114	137260	115	132620	116	121370	114	124210	114	115470	115	186470	117	223190
>tr|A1B324|A1B324_PARDP Uncharacterized protein OS=Paracoccus denitrificans (strain Pd 1222) GN=Pden_1821 PE=4 SV=1	tr|A1B324|A1B324_PARDP	tr|A1B324|A1B324_PARDP	11	11	11	1	11	11	11	31.3	31.3	31.3	43.22	406	406	15.4	1								1	8	2	5	5	4	5	6	37	1.0898e-137	44987	36	44203	36	38252	36	23238	36	40937	36	29690	36	30408	36	29365
>tr|A1B326|A1B326_PARDP Peptidase M20 OS=Paracoccus denitrificans (strain Pd 1222) GN=Pden_1823 PE=4 SV=1	tr|A1B326|A1B326_PARDP	tr|A1B326|A1B326_PARDP	20	20	20	1	20	20	20	50.8	50.8	50.8	50246	461	461	14.6	2			1					9	28	25	23	11	9	9	20	137	8.1901e-285	130090	125	128160	126	143400	126	104160	125	115570	122	81463	121	170760	125	159820
>tr|A1B328|A1B328_PARDP Transcriptional regulator, CarD family OS=Paracoccus denitrificans (strain Pd 1222) GN=Pden_1825 PE=4 SV=1	tr|A1B328|A1B328_PARDP	tr|A1B328|A1B328_PARDP	17	17	17	1	17	17	17	77.5	77.5	77.5	19174	169	169	15.6	2										11	24		9		16	62	1.8847e-168	97706	59	103170	59	86623	59	52030	59	91961	59	73773	59	90584	59	90602
>tr|A1B329|A1B329_PARDP 4Fe-4S ferredoxin, iron-sulfur binding domain protein OS=Paracoccus denitrificans (strain Pd 1222) GN=Pden_1826 PE=4 SV=1	tr|A1B329|A1B329_PARDP	tr|A1B329|A1B329_PARDP	4	4	4	1	4	4	4	29.5	29.5	29.5	12.73	112	112	15.4										6	5	7			1	7	26	3.4692e-52	23847	22	24306	23	23091	22	15553	23	21467	23	18719	23	26406	23	47991
>tr|A1B330|A1B330_PARDP Heat shock protein Hsp15 OS=Paracoccus denitrificans (strain Pd 1222) GN=Pden_1827 PE=4 SV=1	tr|A1B330|A1B330_PARDP	tr|A1B330|A1B330_PARDP	2	2	2	1	2	2	2	24.7	24.7	24.7	95428	89	89	14.4										1		8		2			11	1.9021e-69	17785	10	17527	10	16606	10	11082	10	15423	10	10838	10	17760	10	42975
>tr|A1B331|A1B331_PARDP Helicase domain protein OS=Paracoccus denitrificans (strain Pd 1222) GN=Pden_1828 PE=4 SV=1	tr|A1B331|A1B331_PARDP	tr|A1B331|A1B331_PARDP	25	25	25	1	25	25	25	29.9	29.9	29.9	108.6	975	975	15.3	4	1		1			1	1	5	8	11	9	18	11	21	15	106	1.9165e-290	120110	100	124400	100	117020	100	70066	99	111200	100	82605	97	100270	99	96322
>tr|A1B332|A1B332_PARDP TPR repeat-containing protein OS=Paracoccus denitrificans (strain Pd 1222) GN=Pden_1829 PE=4 SV=1	tr|A1B332|A1B332_PARDP	tr|A1B332|A1B332_PARDP	4	4	4	1	4	4	4	24.9	24.9	24.9	26072	245	245	14.8										1		4				1	6	1.4166e-68	1282.9	2	1900	2	1405.6	2	1026.4	2	1559.7	2	1033.5	2	1195	2	1379.6
>tr|A1B333|A1B333_PARDP Sterol-binding domain protein OS=Paracoccus denitrificans (strain Pd 1222) GN=Pden_1830 PE=4 SV=1	tr|A1B333|A1B333_PARDP	tr|A1B333|A1B333_PARDP	9	9	9	1	9	9	9	92.6	92.6	92.6	96768	94	94	15.4	3									32	35	15		37		35	157	3.5335e-233	124130	130	113000	132	126310	132	76917	134	104310	134	88083	133	166300	135	251200
>tr|A1B334|A1B334_PARDP Alpha/beta hydrolase fold protein OS=Paracoccus denitrificans (strain Pd 1222) GN=Pden_1831 PE=4 SV=1	tr|A1B334|A1B334_PARDP	tr|A1B334|A1B334_PARDP	3	3	3	1	3	3	3	6.4	6.4	6.4	33747	314	314	14.3										1		1		1			3	1.5607e-24	2035.6	3	2852.8	3	2222.5	3	2162.7	3	2823.3	3	2727.1	3	2843.3	3	4544.8
>tr|A1B335|A1B335_PARDP Oligoendopeptidase, pepF/M3 family OS=Paracoccus denitrificans (strain Pd 1222) GN=Pden_1832 PE=4 SV=1	tr|A1B335|A1B335_PARDP	tr|A1B335|A1B335_PARDP	36	36	36	1	36	36	36	56.8	56.8	56.8	69345	620	620	13.7	5	1	1	2			1	2	17	38	50	18	27	17	22	8	209	0	242410	201	244000	201	236030	201	161200	198	237720	202	192130	196	241410	202	259270
>tr|A1B336|A1B336_PARDP Peptidase M19, renal dipeptidase OS=Paracoccus denitrificans (strain Pd 1222) GN=Pden_1833 PE=4 SV=1	tr|A1B336|A1B336_PARDP	tr|A1B336|A1B336_PARDP	6	6	6	1	6	6	6	13.5	13.5	13.5	42077	393	393	15.1										1	6		2		4		13	5.8589e-37	13834	12	12913	12	17166	12	10425	12	13403	12	9888.3	12	15684	12	12426
>tr|A1B337|A1B337_PARDP Glutathione S-transferase, C-terminal domain OS=Paracoccus denitrificans (strain Pd 1222) GN=Pden_1834 PE=3 SV=1	tr|A1B337|A1B337_PARDP	tr|A1B337|A1B337_PARDP	5	5	5	1	5	5	5	23.7	23.7	23.7	24303	219	219	12.7								1	5	14	9	1		4			34	3.7129e-58	24315	32	28401	32	31505	32	27702	33	23913	33	20038	31	40704	33	47888
>tr|A1B339|A1B339_PARDP DNA topoisomerase IV subunit B OS=Paracoccus denitrificans (strain Pd 1222) GN=Pden_1836 PE=3 SV=1	tr|A1B339|A1B339_PARDP	tr|A1B339|A1B339_PARDP	32	32	32	1	32	32	32	45.1	45.1	45.1	71958	656	656	14.5	3								9	17	20	4	12	9	21	4	99	0	128140	91	129140	91	131920	91	80611	91	127460	91	91353	91	103280	91	98330
>tr|A1B341|A1B341_PARDP Phosphoesterase, PA-phosphatase related protein OS=Paracoccus denitrificans (strain Pd 1222) GN=Pden_1838 PE=4 SV=1	tr|A1B341|A1B341_PARDP	tr|A1B341|A1B341_PARDP	2	2	2	1	2	2	2	19.8	19.8	19.8	17217	167	167	13.5											2	2					4	1.6597e-36	5897.6	4	5111.9	4	5869.6	4	2959	4	4316.5	4	3621.4	4	6147.4	4	7396.7
>tr|A1B342|A1B342_PARDP ABC transporter related protein OS=Paracoccus denitrificans (strain Pd 1222) GN=Pden_1839 PE=3 SV=1	tr|A1B342|A1B342_PARDP	tr|A1B342|A1B342_PARDP	8	8	8	1	8	8	8	45.5	45.5	45.5	23384	220	220	15.9									1	4	3	11		7		8	34	1.5225e-104	24235	31	31195	31	29792	30	23349	31	27271	31	22366	30	33034	31	37765
>tr|A1B343|A1B343_PARDP Lipoprotein releasing system, transmembrane protein, LolC/E family OS=Paracoccus denitrificans (strain Pd 1222) GN=Pden_1840 PE=4 SV=1	tr|A1B343|A1B343_PARDP	tr|A1B343|A1B343_PARDP	10	10	10	1	10	10	10	22.6	22.6	22.6	46888	433	433	13.7										10	12	7	5		2	1	37	4.1089e-54	29004	36	28890	36	43267	36	26102	36	31595	36	23551	36	41317	36	44917
>tr|A1B345|A1B345_PARDP Heavy metal translocating P-type ATPase OS=Paracoccus denitrificans (strain Pd 1222) GN=Pden_1842 PE=3 SV=1	tr|A1B345|A1B345_PARDP	tr|A1B345|A1B345_PARDP	1	1	1	1	1	1	1	1.8	1.8	1.8	77199	732	732	15													1				1	4.6531e-14	1151	1	1194.5	1	1176.9	1	535.3	1	1458.4	1	755.4	1	797.7	1	436.45
>tr|A1B346|A1B346_PARDP FixH family protein OS=Paracoccus denitrificans (strain Pd 1222) GN=Pden_1843 PE=4 SV=1	tr|A1B346|A1B346_PARDP	tr|A1B346|A1B346_PARDP	2	2	2	1	2	2	2	12.3	12.3	12.3	17003	154	154	13.8											2	1	1				4	4.831e-09	4183.7	4	3112.2	4	2517.6	4	1610.6	4	3115.7	4	2079.3	4	2230.7	4	1923.2
>tr|A1B347|A1B347_PARDP 4Fe-4S ferredoxin, iron-sulfur binding domain protein OS=Paracoccus denitrificans (strain Pd 1222) GN=Pden_1844 PE=4 SV=1	tr|A1B347|A1B347_PARDP	tr|A1B347|A1B347_PARDP	2	2	2	1	2	2	2	4.7	4.7	4.7	54286	485	485	17													1		1		2	0.13383	2389.6	1	2234.6	1	1174.4	1	767.09	1	2837.9	1	1753.7	1	1145.3	1	734.13
>tr|A1B349|A1B349_PARDP Cbb3-type cytochrome oxidase component OS=Paracoccus denitrificans (strain Pd 1222) GN=Pden_1846 PE=4 SV=1	tr|A1B349|A1B349_PARDP	tr|A1B349|A1B349_PARDP	1	1	1	1	1	1	1	12.9	12.9	12.9	71001	62	62	13.7											2		1				3	0.00093769	5908.3	3	4897.4	3	1631.1	3	1191.5	3	7992.7	3	5058.9	3	1419.3	3	992.6
>tr|A1B350|A1B350_PARDP Cytochrome c oxidase, cbb3-type, subunit II OS=Paracoccus denitrificans (strain Pd 1222) GN=Pden_1847 PE=4 SV=1	tr|A1B350|A1B350_PARDP	tr|A1B350|A1B350_PARDP	7	7	7	1	7	7	7	31.5	31.5	31.5	27331	241	241	13.5				1				1	6	6	3	2	5	5	2		31	1.0945e-74	59762	29	49342	28	15663	29	13972	29	55136	29	41181	29	21406	29	18175
>tr|A1B352|A1B352_PARDP UspA domain protein OS=Paracoccus denitrificans (strain Pd 1222) GN=Pden_1849 PE=4 SV=1	tr|A1B352|A1B352_PARDP	tr|A1B352|A1B352_PARDP	17	17	17	1	17	17	17	62.8	62.8	62.8	29839	277	277	13.6	1			2					18	11	18	40	3	20		3	116	0	86482	108	90915	108	65606	108	65901	108	84466	108	76735	109	101220	110	132770
>tr|A1B353|A1B353_PARDP Putative transcriptional regulator, Crp/Fnr family OS=Paracoccus denitrificans (strain Pd 1222) GN=Pden_1850 PE=4 SV=1	tr|A1B353|A1B353_PARDP	tr|A1B353|A1B353_PARDP	10	10	10	1	10	10	10	51.2	51.2	51.2	23554	211	211	12.4									13	8	8	7	1	1			38	1.1551e-46	17114	33	21163	34	24719	34	19123	32	19187	34	18421	33	31788	34	54833
>tr|A1B356|A1B356_PARDP DNA polymerase I OS=Paracoccus denitrificans (strain Pd 1222) GN=Pden_1853 PE=3 SV=1	tr|A1B356|A1B356_PARDP	tr|A1B356|A1B356_PARDP	43	43	43	1	43	43	43	58.7	58.7	58.7	102.31	940	940	14.6	4	3		1					6	18	13	13	42	13	27	5	145	0	116860	133	128860	136	136790	135	91409	133	122880	135	93264	133	126320	134	126070
>tr|A1B357|A1B357_PARDP Uncharacterized protein OS=Paracoccus denitrificans (strain Pd 1222) GN=Pden_1854 PE=4 SV=1	tr|A1B357|A1B357_PARDP	tr|A1B357|A1B357_PARDP	6	6	6	1	6	6	6	88.7	88.7	88.7	70588	62	62	15									7	2	14	10		8		9	50	8.4894e-20	52321	39	42363	41	39995	41	29894	41	42369	41	16332	41	37113	41	58478
>tr|A1B358|A1B358_PARDP ABC transporter related protein OS=Paracoccus denitrificans (strain Pd 1222) GN=Pden_1855 PE=3 SV=1	tr|A1B358|A1B358_PARDP	tr|A1B358|A1B358_PARDP	11	11	11	1	11	11	11	43.3	43.3	43.3	34517	319	319	13.5									10	3	10	19		1		3	46	2.6128e-100	45493	42	54440	43	43956	43	35347	43	47368	43	39652	43	50739	43	69004
>tr|A1B359|A1B359_PARDP Histidine triad (HIT) protein OS=Paracoccus denitrificans (strain Pd 1222) GN=Pden_1856 PE=4 SV=1	tr|A1B359|A1B359_PARDP	tr|A1B359|A1B359_PARDP	6	6	6	1	6	6	6	83.9	83.9	83.9	13.53	124	124	14.3	3								1	3	3	20		8		6	44	5.8803e-270	39941	43	36971	43	38091	43	27877	43	28039	43	26040	43	53114	43	68915
>tr|A1B360|A1B360_PARDP Glycosyl transferase, family 14 OS=Paracoccus denitrificans (strain Pd 1222) GN=Pden_1857 PE=4 SV=1	tr|A1B360|A1B360_PARDP	tr|A1B360|A1B360_PARDP	8	8	8	1	8	8	8	16.4	16.4	16.4	60714	529	529	14									3	3	8		2	2	3		21	7.281e-86	22394	19	21959	19	20116	19	13089	19	16531	19	10787	18	14802	19	12469
>tr|A1B361|A1B361_PARDP Uncharacterized protein OS=Paracoccus denitrificans (strain Pd 1222) GN=Pden_1858 PE=4 SV=1	tr|A1B361|A1B361_PARDP	tr|A1B361|A1B361_PARDP	1	1	1	1	1	1	1	4	4	4	31359	272	272	17														1			1	0.00011851	1300.5	1	1335.8	1	638.79	1	430.09	1	936.8	1	520.58	1	490.4	1	353.25
>tr|A1B365|A1B365_PARDP Transcriptional regulator, TraR/DksA family OS=Paracoccus denitrificans (strain Pd 1222) GN=Pden_1862 PE=4 SV=1	tr|A1B365|A1B365_PARDP	tr|A1B365|A1B365_PARDP	1	1	1	1	1	1	1	9.9	9.9	9.9	10257	91	91	13											3						3	0.00052658	869.76	3	1057.6	3	1712	3	1659.4	3	944.21	3	806.74	3	2663	3	10514
>tr|A1B367|A1B367_PARDP Putative transcriptional regulator, MerR family OS=Paracoccus denitrificans (strain Pd 1222) GN=Pden_1864 PE=4 SV=1	tr|A1B367|A1B367_PARDP	tr|A1B367|A1B367_PARDP	10	10	10	1	10	10	10	48.8	48.8	48.8	21.49	201	201	15.2									4	2	3	8		3		6	26	3.1474e-106	15854	22	18622	21	19161	22	16388	22	15422	22	17036	22	27707	22	25947
>tr|A1B368|A1B368_PARDP 2-deoxycytidine 5-triphosphate deaminase OS=Paracoccus denitrificans (strain Pd 1222) GN=Pden_1865 PE=4 SV=1	tr|A1B368|A1B368_PARDP	tr|A1B368|A1B368_PARDP	12	12	12	1	12	12	12	31.9	31.9	31.9	39629	361	361	13.4								1	11	7	8	4	1	5		3	40	7.1394e-108	44547	40	53682	40	44481	40	42359	40	43201	40	35869	40	51453	40	58319
>tr|A1B369|A1B369_PARDP Condensin subunit ScpB OS=Paracoccus denitrificans (strain Pd 1222) GN=Pden_1866 PE=3 SV=1	tr|A1B369|A1B369_PARDP	tr|A1B369|A1B369_PARDP	8	8	8	1	8	8	8	44.3	44.3	44.3	24119	221	221	13.9										2	7	10		3			22	8.1484e-107	18214	22	21237	21	21506	22	19219	22	19153	21	20150	21	28860	22	38764
>tr|A1B370|A1B370_PARDP Condensin subunit ScpA OS=Paracoccus denitrificans (strain Pd 1222) GN=Pden_1867 PE=4 SV=1	tr|A1B370|A1B370_PARDP	tr|A1B370|A1B370_PARDP	2	2	2	1	2	2	2	6.7	6.7	6.7	31702	284	284	15.3												1	1	1			3	0.0032508	3844.5	2	4440.3	2	3716.7	2	3689.1	2	4043.6	2	2382.7	2	4602.5	2	4420.8
>tr|A1B371|A1B371_PARDP Beta-N-acetylhexosaminidase OS=Paracoccus denitrificans (strain Pd 1222) GN=Pden_1868 PE=4 SV=1	tr|A1B371|A1B371_PARDP	tr|A1B371|A1B371_PARDP	14	14	14	1	14	14	14	42.1	42.1	42.1	35026	328	328	15.6									1		1	10	1	14		1	28	1.0876e-216	29995	25	38146	25	26637	25	20984	25	34861	25	28498	25	30684	25	32643
>tr|A1B372|A1B372_PARDP Sporulation domain protein OS=Paracoccus denitrificans (strain Pd 1222) GN=Pden_1869 PE=4 SV=1	tr|A1B372|A1B372_PARDP	tr|A1B372|A1B372_PARDP	11	11	11	1	11	11	11	30.1	30.1	30.1	39807	389	389	16	1											7	6	12	3	3	32	2.1078e-63	44155	29	47597	29	35391	29	18902	29	45994	29	38911	29	31363	29	28088
>tr|A1B375|A1B375_PARDP Heat shock protein DnaJ domain protein OS=Paracoccus denitrificans (strain Pd 1222) GN=Pden_1874 PE=4 SV=1	tr|A1B375|A1B375_PARDP	tr|A1B375|A1B375_PARDP	11	11	11	1	11	11	11	39.9	39.9	39.9	24308	208	208	15.3	1								1		1	12		14		2	31	2.3163e-97	26283	25	29488	25	28630	25	20891	25	28345	25	32540	25	33873	25	47138
>tr|A1B376|A1B376_PARDP BolA family protein OS=Paracoccus denitrificans (strain Pd 1222) GN=Pden_1875 PE=3 SV=1	tr|A1B376|A1B376_PARDP	tr|A1B376|A1B376_PARDP	7	7	7	1	7	7	7	57.8	57.8	57.8	94267	83	83	15											5	8		6		1	20	2.9898e-27	15589	18	14863	18	18816	18	12406	18	12799	18	9809.6	18	21546	18	45240
>tr|A1B377|A1B377_PARDP Fructose-1,6-bisphosphatase OS=Paracoccus denitrificans (strain Pd 1222) GN=Pden_1876 PE=3 SV=1	tr|A1B377|A1B377_PARDP	tr|A1B377|A1B377_PARDP	18	18	18	1	18	18	18	60.7	60.7	60.7	34.16	321	321	15.8				3				1	11	6	17	24	8	56	6	24	156	2.065e-260	157720	144	175470	143	160640	144	129150	144	168240	143	157490	144	203930	145	243030
>tr|A1B378|A1B378_PARDP Exonuclease RecJ OS=Paracoccus denitrificans (strain Pd 1222) GN=Pden_1877 PE=4 SV=1	tr|A1B378|A1B378_PARDP	tr|A1B378|A1B378_PARDP	25	25	25	1	25	25	25	46.7	46.7	46.7	60857	580	580	14.4	1								16	12	16	14	15	14	9	5	102	1.1923e-283	102920	91	104200	91	98054	91	60602	91	96276	91	69114	89	84728	90	85216
>tr|A1B380|A1B380_PARDP Carbamoyl-phosphate synthase large chain OS=Paracoccus denitrificans (strain Pd 1222) GN=carB PE=3 SV=1	tr|A1B380|A1B380_PARDP	tr|A1B380|A1B380_PARDP	60	60	60	1	60	60	60	60	60	60	120	1110	1110	14.2	8	5	1				1		17	48	73	36	67	26	40	20	342	0	364510	319	381190	320	399200	321	269940	320	394030	321	329480	321	376270	321	430550
>tr|A1B382|A1B382_PARDP Uncharacterized protein OS=Paracoccus denitrificans (strain Pd 1222) GN=Pden_1881 PE=3 SV=1	tr|A1B382|A1B382_PARDP	tr|A1B382|A1B382_PARDP	8	8	8	1	8	8	8	70.8	70.8	70.8	13.04	120	120	13.3				1					8	2	11	14		2		2	40	1.8686e-195	22412	35	20373	35	27825	36	17764	35	16310	35	14883	33	39474	38	51249
>tr|A1B383|A1B383_PARDP Uncharacterized protein OS=Paracoccus denitrificans (strain Pd 1222) GN=Pden_1882 PE=4 SV=1	tr|A1B383|A1B383_PARDP	tr|A1B383|A1B383_PARDP	17	17	17	1	17	17	17	69.7	69.7	69.7	22195	211	211	15.7										4	9	26		21		10	70	0	52045	68	59930	68	67713	68	58422	67	55490	68	58772	68	99125	68	118130
>tr|A1B385|A1B385_PARDP Imidazole glycerol phosphate synthase subunit HisH OS=Paracoccus denitrificans (strain Pd 1222) GN=hisH PE=3 SV=1	tr|A1B385|A1B385_PARDP	tr|A1B385|A1B385_PARDP	10	10	10	1	10	10	10	76.1	76.1	76.1	22408	209	209	13.2	1								18	5	5	10		3		5	47	9.6703e-235	35575	47	40424	47	35774	47	24993	45	34034	47	25246	46	39571	47	37834
>tr|A1B386|A1B386_PARDP Uncharacterized protein OS=Paracoccus denitrificans (strain Pd 1222) GN=Pden_1885 PE=4 SV=1	tr|A1B386|A1B386_PARDP	tr|A1B386|A1B386_PARDP	3	3	3	1	3	3	3	30.5	30.5	30.5	13455	128	128	16.7												2		3		1	6	2.2668e-22	7144.1	5	7366.4	5	6224.8	5	5261.8	5	6292.2	5	4265.1	5	7104.5	5	10679
>tr|A1B391|A1B391_PARDP Ribonuclease D OS=Paracoccus denitrificans (strain Pd 1222) GN=rnd PE=3 SV=1	tr|A1B391|A1B391_PARDP	tr|A1B391|A1B391_PARDP	16	16	16	1	16	16	16	45.9	45.9	45.9	43762	401	401	14.7	3			1					1	6	10	10	7	25	3	4	70	8.4162e-187	68572	63	66443	63	59323	63	39962	61	59584	63	44147	62	61029	63	66177
>tr|A1B392|A1B392_PARDP Queuine tRNA-ribosyltransferase OS=Paracoccus denitrificans (strain Pd 1222) GN=tgt PE=3 SV=1	tr|A1B392|A1B392_PARDP	tr|A1B392|A1B392_PARDP	9	9	9	1	9	9	9	31.6	31.6	31.6	41475	380	380	17.3											4	2	2	2		8	18	4.3031e-100	20859	18	22491	18	18489	18	13533	18	21338	18	18989	18	21353	18	21494
>tr|A1B394|A1B394_PARDP Methionine-R-sulfoxide reductase OS=Paracoccus denitrificans (strain Pd 1222) GN=Pden_1893 PE=4 SV=1	tr|A1B394|A1B394_PARDP	tr|A1B394|A1B394_PARDP	2	2	2	1	2	2	2	13.1	13.1	13.1	14547	130	130	15.4											1	5	1	6			13	1.7456e-05	9120	10	9380.3	10	14808	10	9941.7	10	8252.6	10	5796.5	10	15733	10	18964
>tr|A1B395|A1B395_PARDP Uncharacterized protein OS=Paracoccus denitrificans (strain Pd 1222) GN=Pden_1894 PE=4 SV=1	tr|A1B395|A1B395_PARDP	tr|A1B395|A1B395_PARDP	5	5	5	1	5	5	5	31.8	31.8	31.8	16377	151	151	13.1										10	9	1	6				26	1.4949e-138	18361	25	17158	24	25168	25	18858	25	20397	25	16716	24	27088	24	26608
>tr|A1B396|A1B396_PARDP Uncharacterized protein OS=Paracoccus denitrificans (strain Pd 1222) GN=Pden_1895 PE=4 SV=1	tr|A1B396|A1B396_PARDP	tr|A1B396|A1B396_PARDP	7	7	7	1	7	7	7	55.4	55.4	55.4	19014	175	175	14.1	1								4	1	2	4		8		1	21	1.6555e-197	27473	21	30569	21	31716	21	22446	21	26580	21	20280	20	35896	21	35755
>tr|A1B397|A1B397_PARDP Choline dehydrogenase OS=Paracoccus denitrificans (strain Pd 1222) GN=Pden_1896 PE=3 SV=1	tr|A1B397|A1B397_PARDP	tr|A1B397|A1B397_PARDP	4	4	4	1	4	4	4	6.2	6.2	6.2	60412	550	550	16											1	1	1		2		5	0.00013211	9749.4	5	8585.4	5	8675.3	5	3915.6	5	7482.8	5	2799.8	5	6115.2	5	2404.6
>tr|A1B398|A1B398_PARDP Betaine aldehyde dehydrogenase OS=Paracoccus denitrificans (strain Pd 1222) GN=Pden_1897 PE=3 SV=1	tr|A1B398|A1B398_PARDP	tr|A1B398|A1B398_PARDP	7	7	7	1	7	7	7	18.3	18.3	18.3	50289	481	481	14.9									2	4	7	3	1	2	3	3	25	1.7865e-112	28095	21	28534	21	27785	21	19819	21	25467	21	20396	21	27719	21	28938
>tr|A1B399|A1B399_PARDP HTH-type transcriptional regulator BetI OS=Paracoccus denitrificans (strain Pd 1222) GN=betI PE=3 SV=1	tr|A1B399|A1B399_PARDP	tr|A1B399|A1B399_PARDP	3	3	3	1	3	3	3	14.3	14.3	14.3	20282	189	189	13.2									2			1	2				5	3.7878e-23	4116.4	5	4473.4	5	5388.2	5	2942.9	5	4479	5	2848.5	5	4490.1	5	3692.4
>tr|A1B3A0|A1B3A0_PARDP Substrate-binding region of ABC-type glycine betaine transport system OS=Paracoccus denitrificans (strain Pd 1222) GN=Pden_1899 PE=4 SV=1	tr|A1B3A0|A1B3A0_PARDP	tr|A1B3A0|A1B3A0_PARDP	5	5	5	1	5	5	5	18.6	18.6	18.6	33551	317	317	16.6												8	1	2		5	16	5.4095e-45	23116	14	25512	14	18109	14	17711	14	24112	14	25358	14	25386	14	32241
>tr|A1B3A2|A1B3A2_PARDP ABC transporter related protein OS=Paracoccus denitrificans (strain Pd 1222) GN=Pden_1901 PE=3 SV=1	tr|A1B3A2|A1B3A2_PARDP	tr|A1B3A2|A1B3A2_PARDP	5	5	5	1	5	5	5	15.1	15.1	15.1	38.41	352	352	14.4										3	3	6				2	14	3.5531e-73	10839	11	13056	11	11103	11	10078	11	10865	11	9016.4	11	12300	11	13084
>tr|A1B3A3|A1B3A3_PARDP Uncharacterized protein OS=Paracoccus denitrificans (strain Pd 1222) GN=Pden_1902 PE=4 SV=1	tr|A1B3A3|A1B3A3_PARDP	tr|A1B3A3|A1B3A3_PARDP	1	1	1	1	1	1	1	3.6	3.6	3.6	32771	308	308	15													2				2	0.70162	3021.8	2	3017.1	2	3581.5	2	1872.5	2	3210.3	2	2325.2	2	2272.2	2	1961.9
>tr|A1B3A5|A1B3A5_PARDP Transcriptional regulator, LysR family OS=Paracoccus denitrificans (strain Pd 1222) GN=Pden_1904 PE=4 SV=1	tr|A1B3A5|A1B3A5_PARDP	tr|A1B3A5|A1B3A5_PARDP	3	3	3	1	3	3	3	11.4	11.4	11.4	30814	289	289	14									3					3			6	4.4264e-10	4649.1	4	4954.6	4	3655.8	4	3368.6	4	4636.9	4	3778.4	4	4543.6	4	4241
>tr|A1B3A7|A1B3A7_PARDP Uncharacterized arylsulfate sulfotransferase-like protein OS=Paracoccus denitrificans (strain Pd 1222) GN=Pden_1906 PE=4 SV=1	tr|A1B3A7|A1B3A7_PARDP	tr|A1B3A7|A1B3A7_PARDP	3	3	3	1	3	3	3	48.4	48.4	48.4	9624	91	91	13.1										4	2	5					11	7.3894e-88	7387.4	11	7282	11	10552	11	5924.2	11	6526.9	11	4332.1	11	10795	11	21057
>tr|A1B3A8|A1B3A8_PARDP Uncharacterized protein OS=Paracoccus denitrificans (strain Pd 1222) GN=Pden_1907 PE=4 SV=1	tr|A1B3A8|A1B3A8_PARDP	tr|A1B3A8|A1B3A8_PARDP	2	2	2	1	2	2	2	24.6	24.6	24.6	74841	69	69	20.3															1	2	3	0.00022369	7520.8	2	5792.8	2	7536.6	2	3697.8	2	4935.3	2	1427	2	5776	2	2998.1
>tr|A1B3A9|A1B3A9_PARDP Fumarate hydratase class II OS=Paracoccus denitrificans (strain Pd 1222) GN=fumC PE=3 SV=1	tr|A1B3A9|A1B3A9_PARDP	tr|A1B3A9|A1B3A9_PARDP	22	22	22	1	22	22	22	52.9	52.9	52.9	49579	465	465	14.9	5	1		1					8	22	27	33	19	26	23	19	184	0	221160	178	202780	178	238550	180	150960	178	192950	180	141410	172	216570	180	225290
>tr|A1B3B0|A1B3B0_PARDP Uncharacterized protein OS=Paracoccus denitrificans (strain Pd 1222) GN=Pden_1909 PE=4 SV=1	tr|A1B3B0|A1B3B0_PARDP	tr|A1B3B0|A1B3B0_PARDP	5	5	5	1	5	5	5	29.4	29.4	29.4	17698	153	153	14.6										4	8	8		9		1	30	8.2269e-78	36591	29	37174	29	46882	29	26337	28	32952	29	27336	29	50656	29	46542
>tr|A1B3B1|A1B3B1_PARDP Uncharacterized protein OS=Paracoccus denitrificans (strain Pd 1222) GN=Pden_1911 PE=4 SV=1	tr|A1B3B1|A1B3B1_PARDP	tr|A1B3B1|A1B3B1_PARDP	2	2	2	1	2	2	2	33.9	33.9	33.9	12023	109	109	17														2			2	5.5111e-17	762.98	2	810.28	2	866.44	2	628.54	2	842.09	2	966.85	2	1079.1	2	1778.9
>tr|A1B3B2|A1B3B2_PARDP Uncharacterized protein OS=Paracoccus denitrificans (strain Pd 1222) GN=Pden_1912 PE=4 SV=1	tr|A1B3B2|A1B3B2_PARDP	tr|A1B3B2|A1B3B2_PARDP	5	5	5	1	5	5	5	15.2	15.2	15.2	37834	369	369	15.4	1											1		3		2	7	1.0425e-34	4983.2	5	5091	5	5144.5	5	4107.2	5	4866.9	5	4113.9	5	5523.2	5	6202
>tr|A1B3B6|A1B3B6_PARDP Peptidyl-prolyl cis-trans isomerase OS=Paracoccus denitrificans (strain Pd 1222) GN=Pden_1916 PE=3 SV=1	tr|A1B3B6|A1B3B6_PARDP	tr|A1B3B6|A1B3B6_PARDP	9	9	9	1	9	9	9	36.5	36.5	36.5	20672	197	197	15.7	5									2		24		38		14	83	6.978e-109	110670	78	103600	78	112490	78	69732	78	84450	78	65643	78	141740	78	113610
>tr|A1B3B7|A1B3B7_PARDP Peptidyl-prolyl cis-trans isomerase OS=Paracoccus denitrificans (strain Pd 1222) GN=Pden_1917 PE=3 SV=1	tr|A1B3B7|A1B3B7_PARDP	tr|A1B3B7|A1B3B7_PARDP	12	12	12	1	12	12	12	75.7	75.7	75.7	18612	169	169	16.3	7			3					3	2	1	23		36	1	43	119	2.655e-256	127450	108	123920	107	137460	108	85274	108	107230	108	89064	105	161460	108	139660
>tr|A1B3B8|A1B3B8_PARDP Phosphoglycerate kinase OS=Paracoccus denitrificans (strain Pd 1222) GN=pgk PE=3 SV=1	tr|A1B3B8|A1B3B8_PARDP	tr|A1B3B8|A1B3B8_PARDP	27	27	27	1	27	27	27	77.4	77.4	77.4	41485	398	398	15.6	8	1		3					14	17	15	24	12	47	16	47	204	0	287750	190	241600	190	234620	191	167510	189	222680	190	179830	188	274720	191	278240
>tr|A1B3C0|A1B3C0_PARDP Fructose-bisphosphate aldolase OS=Paracoccus denitrificans (strain Pd 1222) GN=Pden_1920 PE=4 SV=1	tr|A1B3C0|A1B3C0_PARDP	tr|A1B3C0|A1B3C0_PARDP	23	23	23	1	23	23	23	58.9	58.9	58.9	32733	309	309	16	9	1	1	5			1	1	10	13	9	51	19	98	18	69	305	0	301250	288	353400	289	341450	288	308120	287	360210	288	287480	287	450350	287	529950
>tr|A1B3C1|A1B3C1_PARDP Signal recognition particle receptor FtsY OS=Paracoccus denitrificans (strain Pd 1222) GN=ftsY PE=3 SV=1	tr|A1B3C1|A1B3C1_PARDP	tr|A1B3C1|A1B3C1_PARDP	15	15	15	1	15	15	15	48	48	48	36.66	346	346	14.8	2								1		6	18		8		6	41	9.6501e-182	43411	39	51659	39	42268	39	39723	39	51492	39	39504	39	52749	39	78579
>tr|A1B3C3|A1B3C3_PARDP ATP phosphoribosyltransferase catalytic subunit OS=Paracoccus denitrificans (strain Pd 1222) GN=Pden_1923 PE=3 SV=1	tr|A1B3C3|A1B3C3_PARDP	tr|A1B3C3|A1B3C3_PARDP	7	7	7	1	7	7	7	35.6	35.6	35.6	24614	225	225	13.5										5	10	21		1			37	2.7802e-141	27914	33	32271	33	27521	33	21518	33	29955	33	32414	33	34912	33	47004
>tr|A1B3C4|A1B3C4_PARDP ATP phosphoribosyltransferase regulatory subunit OS=Paracoccus denitrificans (strain Pd 1222) GN=Pden_1924 PE=4 SV=1	tr|A1B3C4|A1B3C4_PARDP	tr|A1B3C4|A1B3C4_PARDP	14	14	14	1	14	14	14	44.7	44.7	44.7	39485	360	360	14.3									5	3	3	13		2		4	30	2.012e-122	29852	28	36396	28	26743	28	22199	28	29816	28	26472	28	26953	28	30577
>tr|A1B3C6|A1B3C6_PARDP Uncharacterized protein OS=Paracoccus denitrificans (strain Pd 1222) GN=Pden_1926 PE=4 SV=1	tr|A1B3C6|A1B3C6_PARDP	tr|A1B3C6|A1B3C6_PARDP	3	3	3	1	3	3	3	53.5	53.5	53.5	81411	71	71	15											2	2		3			7	9.445e-13	2679.8	6	4894.3	6	4447.7	6	4728	6	4664.4	6	4026.4	6	6961.9	6	10570
>tr|A1B3C7|A1B3C7_PARDP Uncharacterized protein OS=Paracoccus denitrificans (strain Pd 1222) GN=Pden_1927 PE=4 SV=1	tr|A1B3C7|A1B3C7_PARDP	tr|A1B3C7|A1B3C7_PARDP	9	9	9	1	9	9	9	57.7	57.7	57.7	17536	163	163	13.9	1								7	2	13	23		4		5	55	1.3992e-174	65119	54	70324	54	79874	54	46802	52	57515	54	50160	53	93944	54	100110
>tr|A1B3C8|A1B3C8_PARDP Cell wall hydrolase, SleB OS=Paracoccus denitrificans (strain Pd 1222) GN=Pden_1928 PE=4 SV=1	tr|A1B3C8|A1B3C8_PARDP	tr|A1B3C8|A1B3C8_PARDP	6	6	6	1	6	6	6	38.5	38.5	38.5	18924	169	169	15.6										1			6		2		9	6.7097e-37	15596	9	13595	8	12671	9	8741.6	9	15053	9	12573	9	13343	9	11224
>tr|A1B3C9|A1B3C9_PARDP Aspartyl/glutamyl-tRNA(Asn/Gln) amidotransferase subunit B OS=Paracoccus denitrificans (strain Pd 1222) GN=gatB PE=3 SV=1	tr|A1B3C9|A1B3C9_PARDP	tr|A1B3C9|A1B3C9_PARDP	20	20	20	1	20	20	20	50.6	50.6	50.6	54887	504	504	15.2	2			1					4	7	13	14	12	13	8	12	86	1.5701e-264	88642	78	88026	79	89132	78	60309	75	85165	77	63296	77	88747	78	86810
>tr|A1B3D0|A1B3D0_PARDP Uncharacterized protein OS=Paracoccus denitrificans (strain Pd 1222) GN=Pden_1931 PE=4 SV=1	tr|A1B3D0|A1B3D0_PARDP	tr|A1B3D0|A1B3D0_PARDP	26	26	26	1	26	26	26	30.6	30.6	30.6	111.66	1096	1096	16.5	4						1				1	10	10	23	24	10	83	0	89246	72	92897	73	111740	73	78516	73	89646	73	69067	72	116060	73	135870
>tr|A1B3D1|A1B3D1_PARDP Uncharacterized protein OS=Paracoccus denitrificans (strain Pd 1222) GN=Pden_1932 PE=4 SV=1	tr|A1B3D1|A1B3D1_PARDP	tr|A1B3D1|A1B3D1_PARDP	10	10	9	1	10	10	9	42.7	42.7	42.7	28.91	281	281	15.3								1	3		3	12		4		6	29	7.1037e-95	25420	28	31180	28	32534	28	34392	28	28053	28	27874	28	42782	28	54176
>tr|A1B3D2|A1B3D2_PARDP O-acetylhomoserine sulfhydrolase OS=Paracoccus denitrificans (strain Pd 1222) GN=Pden_1933 PE=3 SV=1	tr|A1B3D2|A1B3D2_PARDP	tr|A1B3D2|A1B3D2_PARDP	18	18	18	1	18	18	18	51.4	51.4	51.4	45281	428	428	14.2	3								4	18	27	23	12	25	4	5	121	0	124590	114	108680	113	200800	114	162740	114	87207	114	67600	113	206300	114	184860
>tr|A1B3D4|A1B3D4_PARDP Methionine synthase (B12-dependent) OS=Paracoccus denitrificans (strain Pd 1222) GN=Pden_1935 PE=3 SV=1	tr|A1B3D4|A1B3D4_PARDP	tr|A1B3D4|A1B3D4_PARDP	54	54	54	1	54	54	54	50.2	50.2	50.2	135.99	1250	1250	14.6	2								13	15	41	13	40	5	28	5	162	0	144390	150	147160	148	190730	150	109950	150	148740	150	108790	147	161980	150	161060
>tr|A1B3D6|A1B3D6_PARDP Cytochrome c, class I OS=Paracoccus denitrificans (strain Pd 1222) GN=Pden_1937 PE=4 SV=1	tr|A1B3D6|A1B3D6_PARDP	tr|A1B3D6|A1B3D6_PARDP	8	8	8	1	8	8	8	54.8	54.8	54.8	16397	155	155	14.8	1		1	1					5	11	6	8	2	9	1	13	58	3.5651e-41	147490	56	139900	56	78343	56	51185	56	113650	56	97031	56	110170	56	96579
>tr|A1B3D7|A1B3D7_PARDP Cytochrome-c oxidase OS=Paracoccus denitrificans (strain Pd 1222) GN=Pden_1938 PE=3 SV=1	tr|A1B3D7|A1B3D7_PARDP	tr|A1B3D7|A1B3D7_PARDP	1	1	1	1	1	1	1	3	3	3	62438	558	558	15													1				1	0.30708	155.58	1	179	1	242.7	1	153.67	1	178.06	1	106.52	1	232.18	1	114.71
>tr|A1B3D9|A1B3D9_PARDP FAD dependent oxidoreductase OS=Paracoccus denitrificans (strain Pd 1222) GN=Pden_1940 PE=3 SV=1	tr|A1B3D9|A1B3D9_PARDP	tr|A1B3D9|A1B3D9_PARDP	15	15	15	1	15	15	15	20.4	20.4	20.4	92331	830	830	14										5	12	1	6		3		27	2.3189e-141	25905	23	23670	23	29648	23	14517	23	22475	23	12440	23	20187	23	12619
>tr|A1B3E0|A1B3E0_PARDP Glyoxylate reductase OS=Paracoccus denitrificans (strain Pd 1222) GN=Pden_1941 PE=3 SV=1	tr|A1B3E0|A1B3E0_PARDP	tr|A1B3E0|A1B3E0_PARDP	19	19	19	1	19	19	19	72.9	72.9	72.9	36988	336	336	16									8	5	5	21		30		17	86	0	75718	74	93580	74	86639	74	77546	74	83450	74	71916	74	105640	74	130060
>tr|A1B3E1|A1B3E1_PARDP Uncharacterized protein OS=Paracoccus denitrificans (strain Pd 1222) GN=Pden_1942 PE=4 SV=1	tr|A1B3E1|A1B3E1_PARDP	tr|A1B3E1|A1B3E1_PARDP	9	9	9	1	9	9	9	45	45	45	21615	200	200	14.5										4	5	11		7		1	28	7.1549e-106	33984	27	38747	27	38716	27	25836	27	38990	27	28288	27	41506	27	38363
>tr|A1B3E3|A1B3E3_PARDP Peptidyl-dipeptidase Dcp, Metallo peptidase, MEROPS family M03A OS=Paracoccus denitrificans (strain Pd 1222) GN=Pden_1944 PE=3 SV=1	tr|A1B3E3|A1B3E3_PARDP	tr|A1B3E3|A1B3E3_PARDP	19	19	19	1	19	19	19	38.3	38.3	38.3	74944	678	678	14.8									3	13	15	1	10	7	10	3	62	0	49549	60	51564	60	64483	60	44242	60	48490	60	31205	59	66424	60	53556
>tr|A1B3E4|A1B3E4_PARDP UBA/THIF-type NAD/FAD binding protein OS=Paracoccus denitrificans (strain Pd 1222) GN=Pden_1945 PE=4 SV=1	tr|A1B3E4|A1B3E4_PARDP	tr|A1B3E4|A1B3E4_PARDP	3	3	3	1	3	3	3	15.4	15.4	15.4	36365	350	350	13.2										3			2				5	9.285e-32	1493.4	5	1627.2	5	2467.5	5	2989.6	5	2843.3	5	1336.1	5	3714.6	5	8610.5
>tr|A1B3E5|A1B3E5_PARDP Deoxyuridine 5-triphosphate nucleotidohydrolase OS=Paracoccus denitrificans (strain Pd 1222) GN=dut PE=3 SV=1	tr|A1B3E5|A1B3E5_PARDP	tr|A1B3E5|A1B3E5_PARDP	11	11	11	1	11	11	11	81	81	81	16148	153	153	13.5									4	7	6	11		5			33	7.3706e-89	39793	32	33958	32	43087	33	28349	32	33725	32	36054	33	52385	31	48890
>tr|A1B3E6|A1B3E6_PARDP Uncharacterized protein OS=Paracoccus denitrificans (strain Pd 1222) GN=Pden_1948 PE=4 SV=1	tr|A1B3E6|A1B3E6_PARDP	tr|A1B3E6|A1B3E6_PARDP	4	4	4	1	4	4	4	12.4	12.4	12.4	33769	291	291	14.1								1	1	1	5			5			13	1.6805e-10	11009	7	13114	7	10858	7	11604	7	11870	7	11089	7	14485	7	24438
>tr|A1B3E7|A1B3E7_PARDP Putative L-sorbosone dehydrogenase OS=Paracoccus denitrificans (strain Pd 1222) GN=Pden_1949 PE=4 SV=1	tr|A1B3E7|A1B3E7_PARDP	tr|A1B3E7|A1B3E7_PARDP	10	10	10	1	10	10	10	23.8	23.8	23.8	46277	429	429	14.8								1	1	2	3	3	1	4		2	17	3.8304e-64	23052	15	24053	15	25032	15	20522	15	19792	15	15175	15	28425	15	25385
>tr|A1B3E8|A1B3E8_PARDP Glucose-6-phosphate isomerase OS=Paracoccus denitrificans (strain Pd 1222) GN=pgi PE=3 SV=1	tr|A1B3E8|A1B3E8_PARDP	tr|A1B3E8|A1B3E8_PARDP	17	17	17	1	17	17	17	36.2	36.2	36.2	57681	533	533	13.9										6	19	7	10	4	1		47	1.1339e-123	56208	42	54240	42	67044	42	34916	42	41317	42	20701	41	62487	42	32374
>tr|A1B3E9|A1B3E9_PARDP 6-phosphogluconolactonase OS=Paracoccus denitrificans (strain Pd 1222) GN=Pden_1951 PE=4 SV=1	tr|A1B3E9|A1B3E9_PARDP	tr|A1B3E9|A1B3E9_PARDP	8	8	8	1	8	8	8	32.6	32.6	32.6	24437	224	224	13.9								1	6	2	11	6		4		3	33	1.371e-132	29626	28	34040	28	37578	28	32881	28	30213	28	28396	28	54238	28	60953
>tr|A1B3F0|A1B3F0_PARDP Glucose-6-phosphate 1-dehydrogenase OS=Paracoccus denitrificans (strain Pd 1222) GN=Pden_1952 PE=3 SV=1	tr|A1B3F0|A1B3F0_PARDP	tr|A1B3F0|A1B3F0_PARDP	15	15	15	1	15	15	15	29.6	29.6	29.6	55716	500	500	15									3	6	2	3	7	3	3	3	30	8.0943e-94	32765	26	32507	26	33635	26	19994	26	27250	26	16495	24	31400	26	22104
>tr|A1B3F1|A1B3F1_PARDP Uncharacterized protein OS=Paracoccus denitrificans (strain Pd 1222) GN=Pden_1953 PE=4 SV=1	tr|A1B3F1|A1B3F1_PARDP	tr|A1B3F1|A1B3F1_PARDP	2	2	2	1	2	2	2	11.7	11.7	11.7	21141	197	197	11									2								2	8.2008e-18	0	0	0	0	0	0	0	0	0	0	0	0	0	0	0
>tr|A1B3F2|A1B3F2_PARDP SAM-dependent methyltransferase OS=Paracoccus denitrificans (strain Pd 1222) GN=Pden_1954 PE=3 SV=1	tr|A1B3F2|A1B3F2_PARDP	tr|A1B3F2|A1B3F2_PARDP	4	4	4	1	4	4	4	9	9	9	42527	398	398	11.4	1								2	2	1	1		1			8	5.0715e-10	9909.9	7	9771.5	7	8044.3	7	5592	7	8081.7	7	5673.2	7	7045.1	7	6759.3
>tr|A1B3F3|A1B3F3_PARDP 6-phosphogluconate dehydratase OS=Paracoccus denitrificans (strain Pd 1222) GN=Pden_1955 PE=4 SV=1	tr|A1B3F3|A1B3F3_PARDP	tr|A1B3F3|A1B3F3_PARDP	12	12	12	1	12	12	12	23.5	23.5	23.5	63455	600	600	15.1	1										6	3	3	5	4	1	23	1.7069e-97	23527	19	25846	19	24007	19	13314	19	20849	19	15387	19	19197	19	19166
>tr|A1B3F5|A1B3F5_PARDP Protein tyrosine phosphatase OS=Paracoccus denitrificans (strain Pd 1222) GN=Pden_1957 PE=4 SV=1	tr|A1B3F5|A1B3F5_PARDP	tr|A1B3F5|A1B3F5_PARDP	5	5	5	1	5	5	5	48	48	48	17089	152	152	13						1				1	3	3		1			9	6.6813e-39	6198.5	8	5955.8	8	6708.5	8	3944.3	8	4960.8	8	3218.7	8	6960.5	8	6206.2
>tr|A1B3F7|A1B3F7_PARDP Histidinol dehydrogenase OS=Paracoccus denitrificans (strain Pd 1222) GN=hisD PE=3 SV=1	tr|A1B3F7|A1B3F7_PARDP	tr|A1B3F7|A1B3F7_PARDP	20	20	20	1	20	20	20	50.5	50.5	50.5	45839	436	436	13.8	2			1					11	13	15	29	16	11	3	4	105	2.156e-291	126730	94	117000	93	115210	94	72915	92	95806	93	79259	92	128570	93	113650
>tr|A1B3F8|A1B3F8_PARDP Uncharacterized protein OS=Paracoccus denitrificans (strain Pd 1222) GN=Pden_1960 PE=4 SV=1	tr|A1B3F8|A1B3F8_PARDP	tr|A1B3F8|A1B3F8_PARDP	11	11	11	1	11	11	11	35.2	35.2	35.2	17657	159	159	13.9	1								6	7	13	13		6		5	51	9.128e-85	67179	48	62118	49	64395	49	35638	49	51480	49	45676	49	65871	49	67749
>tr|A1B3G1|A1B3G1_PARDP Plasmid maintenance system antidote protein, XRE family OS=Paracoccus denitrificans (strain Pd 1222) GN=Pden_1963 PE=4 SV=1	tr|A1B3G1|A1B3G1_PARDP	tr|A1B3G1|A1B3G1_PARDP	6	6	6	1	6	6	6	76.8	76.8	76.8	10565	99	99	14.2	1								1	6	15	12		4		6	45	6.4267e-63	43033	38	38877	39	40724	40	25690	37	32771	37	27145	39	47089	40	102130
>tr|A1B3G2|A1B3G2_PARDP Uncharacterized protein OS=Paracoccus denitrificans (strain Pd 1222) GN=Pden_1964 PE=4 SV=1	tr|A1B3G2|A1B3G2_PARDP	tr|A1B3G2|A1B3G2_PARDP	6	6	6	1	6	6	6	18.7	18.7	18.7	34356	305	305	13.7									1	3	3			3			10	1.0124e-39	8463	9	9146.4	9	6999.8	9	7040.1	9	8187.7	9	6104.6	9	8311.5	9	8906.9
>tr|A1B3G7|A1B3G7_PARDP Uncharacterized protein OS=Paracoccus denitrificans (strain Pd 1222) GN=Pden_1969 PE=4 SV=1	tr|A1B3G7|A1B3G7_PARDP	tr|A1B3G7|A1B3G7_PARDP	6	6	6	1	6	6	6	16.3	16.3	16.3	42566	374	374	15.9											1	3		3		1	8	1.5065e-50	3446.6	2	4314.5	2	3185.4	2	2509.3	2	4176.3	2	3108.6	2	2822.9	2	3685.5
>tr|A1B3H6|A1B3H6_PARDP Periplasmic binding protein/LacI transcriptional regulator OS=Paracoccus denitrificans (strain Pd 1222) GN=Pden_1978 PE=4 SV=1	tr|A1B3H6|A1B3H6_PARDP	tr|A1B3H6|A1B3H6_PARDP	14	14	14	1	14	14	14	38.1	38.1	38.1	36781	339	339	15.6										3	2	11		12		3	31	2.9904e-163	38684	30	46838	30	33542	29	35622	30	40212	30	31958	30	43785	30	45509
>tr|A1B3H7|A1B3H7_PARDP Methionine aminopeptidase OS=Paracoccus denitrificans (strain Pd 1222) GN=Pden_1979 PE=3 SV=1	tr|A1B3H7|A1B3H7_PARDP	tr|A1B3H7|A1B3H7_PARDP	11	11	11	1	11	11	11	51.4	51.4	51.4	29839	276	276	14.7	2									4	11	10	1	19		3	50	7.4973e-163	35914	47	38050	47	34653	46	33166	47	37919	46	31999	47	48287	47	72874
>tr|A1B3H8|A1B3H8_PARDP Molybdopterin binding domain OS=Paracoccus denitrificans (strain Pd 1222) GN=Pden_1980 PE=4 SV=1	tr|A1B3H8|A1B3H8_PARDP	tr|A1B3H8|A1B3H8_PARDP	9	9	9	1	9	9	9	54.1	54.1	54.1	26408	246	246	13.1		1	1	2		1	1	1	4	4	10	14		14			53	8.8757e-153	54018	50	66472	52	64810	52	53671	52	56505	52	63067	52	82793	51	114910
>tr|A1B3H9|A1B3H9_PARDP GCN5-related N-acetyltransferase OS=Paracoccus denitrificans (strain Pd 1222) GN=Pden_1981 PE=4 SV=1	tr|A1B3H9|A1B3H9_PARDP	tr|A1B3H9|A1B3H9_PARDP	9	9	9	1	9	9	9	56.1	56.1	56.1	25471	239	239	13.5									6	6	7	10		6			35	3.9044e-280	23143	29	26437	29	23907	28	20306	29	23767	29	26446	29	33342	29	40350
>tr|A1B3I0|A1B3I0_PARDP Uncharacterized protein OS=Paracoccus denitrificans (strain Pd 1222) GN=Pden_1982 PE=4 SV=1	tr|A1B3I0|A1B3I0_PARDP	tr|A1B3I0|A1B3I0_PARDP	6	6	6	1	6	6	6	61.7	61.7	61.7	13656	128	128	15									2	1	5	5		4		3	20	7.1965e-57	19528	19	19312	19	21764	19	13574	19	15666	19	12762	19	23571	19	22079
>tr|A1B3I1|A1B3I1_PARDP Uncharacterized protein OS=Paracoccus denitrificans (strain Pd 1222) GN=Pden_1983 PE=4 SV=1	tr|A1B3I1|A1B3I1_PARDP	tr|A1B3I1|A1B3I1_PARDP	10	10	10	1	10	10	10	30.1	30.1	30.1	29842	266	266	13.3									6	6	4	5	1	5			27	5.7242e-32	25325	21	25938	20	23614	20	17585	20	19805	20	17692	20	24577	20	26791
[truncated: 1,519 more rows]
[truncated: 16 more columns]

## Sheet: Legend for Peptides 
Legend for Peptides:
Sequence: The amino acid sequence of the identified peptide.
[truncated: 98 more rows]

## Sheet: Peptides
Sequence	First amino acid	Last amino acid	A Count	R Count	N Count	D Count	C Count	Q Count	E Count	G Count	H Count	I Count	L Count	K Count	M Count	F Count	P Count	S Count	T Count	W Count	Y Count	V Count	U Count	Length	Missed cleavages	Mass	Proteins	Leading razor protein	Unique (Groups)	Unique (Proteins)	Charges	PEP	Score	HILIC fraction Average	HILIC fraction Std. Dev.	HILIC fraction 1	HILIC fraction 2	HILIC fraction 3	HILIC fraction 4	HILIC fraction 6	HILIC fraction 7	HILIC fraction 9	HILIC fraction 10	HILIC fraction 11	HILIC fraction 12	HILIC fraction 13	HILIC fraction 14	HILIC fraction 15	HILIC fraction 17
[truncated: 24,989 more rows]
[truncated: 49 more columns]
