# Supplementary material for: Proteome-wide dataset generated by iTRAQ-3DLCMS/MS technique for studying the role of FerB protein in oxidative stress in Paracoccus denitrificans
Source: Data Brief. 2015 Jul 6;4:390–4. doi: 10.1016/j.dib.2015.06.015 (PMC4534580; doi:10.1016/j.dib.2015.06.015)
Supplement: Supplementary file 3 — Supplementary Material [file mmc3.xls]

## Sheet: Legend
Supplementary file 3. Quantitative data for proteins in the study
All comparisons: Quantitative data for all proteins quantified are shown for all conditions under comparison
Remaining tables: Only proteins significantly diferrentially regulated (as defined in Material and methods section) are shown
Legend:
wt: wild type strain
FerB-: FerB-deficient strain
MV: methylviologen
Fasta headers: Fasta headers(s) of protein(s) contained in the group
Proteins: Number of proteins contained within the group. This corresponds to the number of entries in the column "Protein IDs".
Majority protein IDs: The IDs of those protein that have at least half of the peptides that the leading protein has
Protein IDs: Identifier(s) of protein(s) contained in the group
PEP: Posterior Error Probability of the identification
Peptide counts (all): Number of peptides associated with each protein in the protein group, occurring in the order as the protein IDs occur in the "Protein IDs" column
Peptide counts (razor + unique): Number of peptides associated with each protein in the protein group, occurring in the order as the protein IDs occur in the "Protein IDs" column
Peptide counts (unique): Number of peptides associated with each protein in the protein group, occurring in the order as the protein IDs occur in the "Protein IDs" column
Reverse: Protein derived from the reversed part of the decoy database
Contaminant: Commonly occurring contaminant

## Sheet: All comparisons
Fasta headers	Proteins	Majority protein IDs	Protein IDs	PEP	Peptide counts (all)	Peptide counts (razor+unique)	Peptide counts (unique)	Proteome comparison between wt strain and FerB- strain (regardless MV effect)					Proteome comparison between bacterial cultures grown in the presence vs. absence of MV (regardless effect of bacterial strain)					Proteome comparison of wt strains grown in the presence vs. absence of MV			Proteome comparison of FerB- strains grown in the presence vs. absence MV			Proteome comparison between wt strain and FerB- strain (both grown in absence of MV)			Proteome comparison between wt strain and FerB- strain (both grown in the presence of MV)			Only identified by site	Reverse	Contaminant
								Protein intensity	Protein intensity	Fold change	t-test significance	t-test p-value	Protein intensity	Protein intensity	Fold change	t-test significance	t-test p-value	Protein intensity	Protein intensity	Fold change	Protein intensity	Protein intensity	Fold change	Protein intensity	Protein intensity	Fold change	Protein intensity	Protein intensity	Fold change
								wt (MV- + MV+)	FerB- (MV- + MV+)	FerB- (MV- + MV+) / wt (MV- + MV+)			MV- (wt + FerB-)	MV+ (wt + FerB-)	MV+ (wt + FerB-) / MV- (wt + FerB-)			wt	wt + MV	(wt + MV) / wt	FerB-	FerB- + MV	(FerB- + MV) / FerB-	wt	FerB-	FerB- / wt	wt + MV	FerB- + MV	(FerB- + MV) / (wt + MV)
>sp|A1AXX6|MNME_PARDP tRNA modification GTPase MnmE OS=Paracoccus denitrificans (strain Pd 1222) GN=mnmE PE=3 SV=1	1	sp|A1AXX6|MNME_PARDP	sp|A1AXX6|MNME_PARDP	5.14e-161	11	11	11	0.873831	0.656379	0.751152		0.178706	0.924676	0.605534	0.654861	+	0.0239559	1.04902	0.698641	0.665994	0.800331	0.512427	0.640269	1.04902	0.800331	0.762932	0.698641	0.512427	0.733463
>sp|A1AXX7|MNMG_PARDP tRNA uridine 5-carboxymethylaminomethyl modification enzyme MnmG OS=Paracoccus denitrificans (strain Pd 1222) GN=mnmG PE=3 SV=1	1	sp|A1AXX7|MNMG_PARDP	sp|A1AXX7|MNMG_PARDP	1.24e-302	19	19	19	1.48163	1.40207	0.946305		0.668411	1.64552	1.23819	0.752461	+	0.000979682	1.64214	1.32112	0.804507	1.64889	1.15526	0.700629	1.64214	1.64889	1.00411	1.32112	1.15526	0.874458
>sp|A1AXX8|RSMG_PARDP Ribosomal RNA small subunit methyltransferase G OS=Paracoccus denitrificans (strain Pd 1222) GN=rsmG PE=3 SV=1	1	sp|A1AXX8|RSMG_PARDP	sp|A1AXX8|RSMG_PARDP	8.1e-39	4	4	4	0.180008	0.218412	1.21335		0.304577	0.223471	0.174949	0.782873		0.180244	0.203599	0.156417	0.768261	0.243343	0.193481	0.795098	0.203599	0.243343	1.19521	0.156417	0.193481	1.23696
>sp|A1AXZ2|SFGH_PARDP S-formylglutathione hydrolase OS=Paracoccus denitrificans (strain Pd 1222) GN=fghA PE=1 SV=1	1	sp|A1AXZ2|SFGH_PARDP	sp|A1AXZ2|SFGH_PARDP	5.46e-61	8	8	8	0.858935	0.900401	1.04828		0.59136	0.907381	0.851955	0.938916		0.468206	0.855755	0.862115	1.00743	0.959006	0.841795	0.877778	0.855755	0.959006	1.12065	0.862115	0.841795	0.97643
>sp|A1AY12|THIG_PARDP Thiazole synthase OS=Paracoccus denitrificans (strain Pd 1222) GN=thiG PE=3 SV=1	1	sp|A1AY12|THIG_PARDP	sp|A1AY12|THIG_PARDP	0	16	16	16	3.5914	4.06919	1.13304		0.470174	3.09669	4.5639	1.4738	+	0.00113588	2.92294	4.25987	1.45739	3.27045	4.86793	1.48846	2.92294	3.27045	1.11889	4.25987	4.86793	1.14274
>sp|A1AY28|RL36_PARDP 50S ribosomal protein L36 OS=Paracoccus denitrificans (strain Pd 1222) GN=rpmJ PE=3 SV=1	1	sp|A1AY28|RL36_PARDP	sp|A1AY28|RL36_PARDP	9.62e-06	2	2	2	0.142315	0.204011	1.43351	+	0.00484775	0.173709	0.172618	0.99372		0.971124	0.129867	0.154764	1.19171	0.21755	0.190471	0.875527	0.129867	0.21755	1.67518	0.154764	0.190471	1.23072
>sp|A1AYS1|SELA_PARDP L-seryl-tRNA(Sec) selenium transferase OS=Paracoccus denitrificans (strain Pd 1222) GN=selA PE=3 SV=1	1	sp|A1AYS1|SELA_PARDP	sp|A1AYS1|SELA_PARDP	4.87e-08	3	3	3	0.0368719	0.0255433	0.692756		0.0860407	0.0322355	0.0301797	0.936225		0.783486	0.0391402	0.0346037	0.884095	0.0253308	0.0257557	1.01677	0.0391402	0.0253308	0.647181	0.0346037	0.0257557	0.744306
>sp|A1AYU1|Y321_PARDP UPF0317 protein Pden_0321 OS=Paracoccus denitrificans (strain Pd 1222) GN=Pden_0321 PE=3 SV=1	1	sp|A1AYU1|Y321_PARDP	sp|A1AYU1|Y321_PARDP	1.05e-08	2	2	2	0.0817377	0.0995035	1.21735		0.108283	0.0966978	0.0845434	0.874305		0.303591	0.085767	0.0777085	0.906042	0.107629	0.0913784	0.849015	0.085767	0.107629	1.2549	0.0777085	0.0913784	1.17591
>sp|A1AYV3|TRPA_PARDP Tryptophan synthase alpha chain OS=Paracoccus denitrificans (strain Pd 1222) GN=trpA PE=3 SV=1	1	sp|A1AYV3|TRPA_PARDP	sp|A1AYV3|TRPA_PARDP	6.41e-197	11	11	11	1.43752	1.80362	1.25467		0.0864927	1.69284	1.54831	0.914624		0.545119	1.46582	1.40923	0.961389	1.91985	1.68739	0.878918	1.46582	1.91985	1.30974	1.40923	1.68739	1.19739
>sp|A1AZ41|ACPS_PARDP Holo-[acyl-carrier-protein] synthase OS=Paracoccus denitrificans (strain Pd 1222) GN=acpS PE=3 SV=1	1	sp|A1AZ41|ACPS_PARDP	sp|A1AZ41|ACPS_PARDP	4.83e-96	7	7	7	0.411915	0.39251	0.952891		0.466347	0.39179	0.412635	1.0532		0.43215	0.407268	0.416562	1.02282	0.376312	0.408707	1.08609	0.407268	0.376312	0.923992	0.416562	0.408707	0.981145
>sp|A1AZ43|ISPE_PARDP 4-diphosphocytidyl-2-C-methyl-D-erythritol kinase OS=Paracoccus denitrificans (strain Pd 1222) GN=ispE PE=3 SV=1	1	sp|A1AZ43|ISPE_PARDP	sp|A1AZ43|ISPE_PARDP	7.62e-41	4	4	4	0.198669	0.17716	0.891733		0.286641	0.195698	0.180131	0.920457		0.452215	0.200314	0.197024	0.983576	0.191081	0.163239	0.854288	0.200314	0.191081	0.953909	0.197024	0.163239	0.82852
>sp|A1AZ46|GREA_PARDP Transcription elongation factor GreA OS=Paracoccus denitrificans (strain Pd 1222) GN=greA PE=3 SV=1	1	sp|A1AZ46|GREA_PARDP	sp|A1AZ46|GREA_PARDP	6.27e-244	11	11	11	2.20208	2.15928	0.980563		0.856508	2.41604	1.94531	0.805164	+	0.00826256	2.54001	1.86415	0.733912	2.29208	2.02648	0.884123	2.54001	2.29208	0.902388	1.86415	2.02648	1.08708
>sp|A1AZ56|Y436_PARDP UPF0301 protein Pden_0436 OS=Paracoccus denitrificans (strain Pd 1222) GN=Pden_0436 PE=3 SV=1	1	sp|A1AZ56|Y436_PARDP	sp|A1AZ56|Y436_PARDP	8.56e-63	9	9	9	0.529309	0.553424	1.04556		0.728058	0.467198	0.615536	1.31751	+	0.00198551	0.463564	0.595054	1.28365	0.470831	0.636018	1.35084	0.463564	0.470831	1.01568	0.595054	0.636018	1.06884
>sp|A1AZA9|UPPP_PARDP Undecaprenyl-diphosphatase OS=Paracoccus denitrificans (strain Pd 1222) GN=uppP PE=3 SV=1	1	sp|A1AZA9|UPPP_PARDP	sp|A1AZA9|UPPP_PARDP	8.18e-05	1	1	1	0.0219527	0.0155903	0.710178		0.143612	0.0222178	0.0153251	0.689768		0.105964	0.0249396	0.0189657	0.760462	0.0194959	0.0116846	0.599336	0.0249396	0.0194959	0.781725	0.0189657	0.0116846	0.616094
>sp|A1AZB7|ASSY_PARDP Argininosuccinate synthase OS=Paracoccus denitrificans (strain Pd 1222) GN=argG PE=3 SV=1	1	sp|A1AZB7|ASSY_PARDP	sp|A1AZB7|ASSY_PARDP	0	26	26	26	2.95203	2.94319	0.997004		0.95084	2.9802	2.91502	0.97813		0.646499	3.08679	2.81728	0.912692	2.87362	3.01276	1.04842	3.08679	2.87362	0.930941	2.81728	3.01276	1.06939
>sp|A1AZC8|RUVX_PARDP Putative Holliday junction resolvase OS=Paracoccus denitrificans (strain Pd 1222) GN=Pden_0510 PE=3 SV=1	1	sp|A1AZC8|RUVX_PARDP	sp|A1AZC8|RUVX_PARDP	8.52e-123	10	10	10	0.917555	0.881872	0.96111		0.717864	0.938493	0.860935	0.917359		0.421447	0.983722	0.851389	0.865478	0.893264	0.87048	0.974494	0.983722	0.893264	0.908045	0.851389	0.87048	1.02242
>sp|A1AZF2|TRUA_PARDP tRNA pseudouridine synthase A OS=Paracoccus denitrificans (strain Pd 1222) GN=truA PE=3 SV=1	1	sp|A1AZF2|TRUA_PARDP	sp|A1AZF2|TRUA_PARDP	1.14e-15	5	5	5	0.227575	0.206184	0.906004	+	0.0358864	0.218752	0.215007	0.982878		0.759817	0.231604	0.223545	0.965203	0.2059	0.206468	1.00276	0.231604	0.2059	0.889015	0.223545	0.206468	0.923606
>sp|A1AZF6|SYGA_PARDP Glycine--tRNA ligase alpha subunit OS=Paracoccus denitrificans (strain Pd 1222) GN=glyQ PE=3 SV=1	1	sp|A1AZF6|SYGA_PARDP	sp|A1AZF6|SYGA_PARDP	4.04e-92	9	9	9	0.963547	1.04148	1.08088		0.120358	1.03577	0.969263	0.935793		0.199702	0.971089	0.956005	0.984467	1.10044	0.982522	0.892841	0.971089	1.10044	1.13321	0.956005	0.982522	1.02774
>sp|A1AZF8|SYGB_PARDP Glycine--tRNA ligase beta subunit OS=Paracoccus denitrificans (strain Pd 1222) GN=glyS PE=3 SV=1	1	sp|A1AZF8|SYGB_PARDP	sp|A1AZF8|SYGB_PARDP	0	34	34	34	3.58301	3.56268	0.994326		0.931455	3.7583	3.38739	0.901307		0.0704704	3.58148	3.58454	1.00085	3.93512	3.19023	0.810707	3.58148	3.93512	1.09874	3.58454	3.19023	0.889999
>sp|A1AZG3|GLMM_PARDP Phosphoglucosamine mutase OS=Paracoccus denitrificans (strain Pd 1222) GN=glmM PE=3 SV=1	1	sp|A1AZG3|GLMM_PARDP	sp|A1AZG3|GLMM_PARDP	1.09e-226	23	23	23	4.00815	3.30807	0.825337	+	0.030885	3.86598	3.45025	0.892463		0.266318	4.28881	3.7275	0.869122	3.44316	3.17299	0.921537	4.28881	3.44316	0.802823	3.7275	3.17299	0.85124
>sp|A1AZH7|SUCC_PARDP Succinyl-CoA ligase [ADP-forming] subunit beta OS=Paracoccus denitrificans (strain Pd 1222) GN=sucC PE=3 SV=1	1	sp|A1AZH7|SUCC_PARDP	sp|A1AZH7|SUCC_PARDP	0	33	33	33	11.3646	10.0953	0.888314		0.167665	11.5286	9.93132	0.861454		0.0641724	12.4421	10.287	0.826788	10.615	9.57563	0.902086	12.4421	10.615	0.853148	10.287	9.57563	0.930847
>sp|A1AZJ2|Y574_PARDP UPF0173 metal-dependent hydrolase Pden_0574 OS=Paracoccus denitrificans (strain Pd 1222) GN=Pden_0574 PE=3 SV=1	1	sp|A1AZJ2|Y574_PARDP	sp|A1AZJ2|Y574_PARDP	1.37e-32	6	6	6	0.367569	0.427527	1.16312		0.105552	0.370497	0.424599	1.14603		0.154398	0.341804	0.393333	1.15075	0.399189	0.455865	1.14198	0.341804	0.399189	1.16789	0.393333	0.455865	1.15898
>sp|A1AZJ3|GATC_PARDP Aspartyl/glutamyl-tRNA(Asn/Gln) amidotransferase subunit C OS=Paracoccus denitrificans (strain Pd 1222) GN=gatC PE=3 SV=1	1	sp|A1AZJ3|GATC_PARDP	sp|A1AZJ3|GATC_PARDP	1.6e-50	6	6	6	0.718876	0.82669	1.14998		0.331533	0.757048	0.788518	1.04157		0.785215	0.771012	0.666739	0.864758	0.743083	0.910297	1.22503	0.771012	0.743083	0.963775	0.666739	0.910297	1.3653
>sp|A1AZK1|RSMH_PARDP Ribosomal RNA small subunit methyltransferase H OS=Paracoccus denitrificans (strain Pd 1222) GN=rsmH PE=3 SV=1	1	sp|A1AZK1|RSMH_PARDP	sp|A1AZK1|RSMH_PARDP	1.52e-64	8	8	8	0.287472	0.266447	0.926863		0.617771	0.319723	0.234196	0.732499	+	0.00695124	0.317233	0.25771	0.812368	0.322212	0.210682	0.653864	0.317233	0.322212	1.01569	0.25771	0.210682	0.817516
>sp|A1AZK7|MURD_PARDP UDP-N-acetylmuramoylalanine--D-glutamate ligase OS=Paracoccus denitrificans (strain Pd 1222) GN=murD PE=3 SV=1	1	sp|A1AZK7|MURD_PARDP	sp|A1AZK7|MURD_PARDP	2.11e-188	20	20	20	1.77516	1.36511	0.769004		0.160803	1.84111	1.29916	0.705638	+	0.0428574	2.03328	1.51704	0.746104	1.64894	1.08128	0.65574	2.03328	1.64894	0.810974	1.51704	1.08128	0.712753
>sp|A1AZL6|SYA_PARDP Alanine--tRNA ligase OS=Paracoccus denitrificans (strain Pd 1222) GN=alaS PE=3 SV=1	1	sp|A1AZL6|SYA_PARDP	sp|A1AZL6|SYA_PARDP	0	63	63	63	7.61772	7.88982	1.03572		0.610286	8.16272	7.34482	0.8998		0.0846853	7.61955	7.61588	0.999518	8.70588	7.07375	0.812525	7.61955	8.70588	1.14257	7.61588	7.07375	0.928816
>sp|A1AZM1|PURA_PARDP Adenylosuccinate synthetase OS=Paracoccus denitrificans (strain Pd 1222) GN=purA PE=3 SV=1	1	sp|A1AZM1|PURA_PARDP	sp|A1AZM1|PURA_PARDP	0	27	27	27	3.59754	3.64198	1.01235		0.903651	3.53701	3.70251	1.04679		0.649269	3.7661	3.42898	0.910487	3.30792	3.97603	1.20197	3.7661	3.30792	0.878343	3.42898	3.97603	1.15954
>sp|A1AZN6|GLMU_PARDP Bifunctional protein GlmU OS=Paracoccus denitrificans (strain Pd 1222) GN=glmU PE=3 SV=1	1	sp|A1AZN6|GLMU_PARDP	sp|A1AZN6|GLMU_PARDP	0	20	20	20	2.65023	2.14864	0.810737		0.101623	2.67674	2.12214	0.792807		0.061032	2.94158	2.35888	0.801911	2.41189	1.88539	0.781704	2.94158	2.41189	0.819932	2.35888	1.88539	0.799271
>sp|A1AZQ0|SSRP_PARDP SsrA-binding protein OS=Paracoccus denitrificans (strain Pd 1222) GN=smpB PE=3 SV=1	1	sp|A1AZQ0|SSRP_PARDP	sp|A1AZQ0|SSRP_PARDP	7.25e-16	4	4	4	0.214217	0.237269	1.10761		0.361275	0.234451	0.217035	0.925716		0.497622	0.217924	0.210509	0.965977	0.250978	0.22356	0.890757	0.217924	0.250978	1.15168	0.210509	0.22356	1.062
>sp|A1AZR0|FMT_PARDP Methionyl-tRNA formyltransferase OS=Paracoccus denitrificans (strain Pd 1222) GN=fmt PE=3 SV=1	1	sp|A1AZR0|FMT_PARDP	sp|A1AZR0|FMT_PARDP	7.22e-200	12	12	12	1.03313	1.06237	1.0283		0.596667	1.05345	1.04205	0.989181		0.838316	1.02619	1.04007	1.01352	1.08071	1.04403	0.966066	1.02619	1.08071	1.05312	1.04007	1.04403	1.00381
>sp|A1AZW1|RUVB_PARDP Holliday junction ATP-dependent DNA helicase RuvB OS=Paracoccus denitrificans (strain Pd 1222) GN=ruvB PE=3 SV=1	1	sp|A1AZW1|RUVB_PARDP	sp|A1AZW1|RUVB_PARDP	3.31e-05	2	2	2	0.0259351	0.0247511	0.95435		0.765597	0.0290809	0.0216053	0.742936	+	0.0176524	0.0287131	0.023157	0.806497	0.0294488	0.0200535	0.680963	0.0287131	0.0294488	1.02562	0.023157	0.0200535	0.865979
>sp|A1AZW2|HTPX_PARDP Protease HtpX homolog OS=Paracoccus denitrificans (strain Pd 1222) GN=htpX PE=3 SV=1	1	sp|A1AZW2|HTPX_PARDP	sp|A1AZW2|HTPX_PARDP	1.2e-37	5	5	5	0.0839171	0.0773831	0.922139		0.485562	0.0764606	0.0848396	1.10958		0.363872	0.0731419	0.0946922	1.29464	0.0797794	0.0749869	0.939928	0.0731419	0.0797794	1.09075	0.0946922	0.0749869	0.791902
>sp|A1AZW3|RUVA_PARDP Holliday junction ATP-dependent DNA helicase RuvA OS=Paracoccus denitrificans (strain Pd 1222) GN=ruvA PE=3 SV=1	1	sp|A1AZW3|RUVA_PARDP	sp|A1AZW3|RUVA_PARDP	1.08e-11	2	2	2	0.22417	0.21759	0.970647		0.839654	0.193287	0.248473	1.28551	+	0.0436667	0.20469	0.24365	1.19034	0.181884	0.253296	1.39262	0.20469	0.181884	0.888584	0.24365	0.253296	1.03959
>sp|A1AZW4|RUVC_PARDP Crossover junction endodeoxyribonuclease RuvC OS=Paracoccus denitrificans (strain Pd 1222) GN=ruvC PE=3 SV=1	1	sp|A1AZW4|RUVC_PARDP	sp|A1AZW4|RUVC_PARDP	6.23e-13	4	4	4	0.217508	0.184275	0.847213		0.207555	0.222901	0.178881	0.802513		0.0739246	0.237272	0.197743	0.833401	0.208531	0.16002	0.767367	0.237272	0.208531	0.878867	0.197743	0.16002	0.809231
>sp|A1AZX8|HUTI_PARDP Imidazolonepropionase OS=Paracoccus denitrificans (strain Pd 1222) GN=hutI PE=3 SV=1	1	sp|A1AZX8|HUTI_PARDP	sp|A1AZX8|HUTI_PARDP	2.94e-33	5	5	5	0.219669	0.227522	1.03575		0.799692	0.25517	0.192022	0.752525	+	0.00546414	0.246739	0.192599	0.78058	0.263601	0.191444	0.726264	0.246739	0.263601	1.06834	0.192599	0.191444	0.994
>sp|A1AZX9|HUTH_PARDP Histidine ammonia-lyase OS=Paracoccus denitrificans (strain Pd 1222) GN=hutH PE=3 SV=1	1	sp|A1AZX9|HUTH_PARDP	sp|A1AZX9|HUTH_PARDP	8.15e-43	5	5	5	0.133467	0.0932388	0.69859	+	0.0272966	0.114867	0.111839	0.973635		0.892387	0.135649	0.131285	0.967825	0.094085	0.0923926	0.982012	0.135649	0.094085	0.69359	0.131285	0.0923926	0.703757
>sp|A1B002|EFTU_PARDP Elongation factor Tu OS=Paracoccus denitrificans (strain Pd 1222) GN=tuf1 PE=3 SV=1	1	sp|A1B002|EFTU_PARDP	sp|A1B002|EFTU_PARDP	0	39	39	39	19.7059	18.6134	0.944563		0.410539	20.2811	18.0382	0.889407		0.054589	21.4671	17.9447	0.835914	19.0952	18.1317	0.949544	21.4671	19.0952	0.889509	17.9447	18.1317	1.01042
>sp|A1B011|RL11_PARDP 50S ribosomal protein L11 OS=Paracoccus denitrificans (strain Pd 1222) GN=rplK PE=3 SV=1	1	sp|A1B011|RL11_PARDP	sp|A1B011|RL11_PARDP	6.75e-250	13	13	13	3.26142	2.82541	0.866311		0.505745	3.62252	2.46431	0.680273	+	0.0369007	4.12745	2.3954	0.580359	3.1176	2.53321	0.812552	4.12745	3.1176	0.755334	2.3954	2.53321	1.05753
>sp|A1B012|RL1_PARDP 50S ribosomal protein L1 OS=Paracoccus denitrificans (strain Pd 1222) GN=rplA PE=3 SV=1	1	sp|A1B012|RL1_PARDP	sp|A1B012|RL1_PARDP	5.12e-237	17	17	17	5.4717	6.31923	1.15489		0.244214	6.58598	5.20496	0.790309	+	0.0287251	6.03211	4.91129	0.81419	7.13984	5.49863	0.770133	6.03211	7.13984	1.18364	4.91129	5.49863	1.11959
>sp|A1B013|RL10_PARDP 50S ribosomal protein L10 OS=Paracoccus denitrificans (strain Pd 1222) GN=rplJ PE=3 SV=1	1	sp|A1B013|RL10_PARDP	sp|A1B013|RL10_PARDP	1.35e-234	9	9	9	1.61607	1.52711	0.944954		0.60968	1.75215	1.39103	0.793896	+	0.00480889	1.78247	1.44967	0.813291	1.72184	1.33239	0.773817	1.78247	1.72184	0.965983	1.44967	1.33239	0.919098
>sp|A1B014|RL7_PARDP 50S ribosomal protein L7/L12 OS=Paracoccus denitrificans (strain Pd 1222) GN=rplL PE=3 SV=1	1	sp|A1B014|RL7_PARDP	sp|A1B014|RL7_PARDP	3.95e-121	14	14	14	7.02918	7.77071	1.10549		0.371423	8.21766	6.58224	0.800988	+	0.0150191	8.20112	5.85725	0.714201	8.23419	7.30724	0.887426	8.20112	8.23419	1.00403	5.85725	7.30724	1.24755
>sp|A1B015|RPOB_PARDP DNA-directed RNA polymerase subunit beta OS=Paracoccus denitrificans (strain Pd 1222) GN=rpoB PE=3 SV=1	1	sp|A1B015|RPOB_PARDP	sp|A1B015|RPOB_PARDP	0	106	106	106	15.8497	16.178	1.02071		0.820983	17.3627	14.665	0.844624	+	0.0197863	16.2234	15.476	0.953934	18.502	13.8539	0.748776	16.2234	18.502	1.14045	15.476	13.8539	0.895183
>sp|A1B017|RPOC_PARDP DNA-directed RNA polymerase subunit beta OS=Paracoccus denitrificans (strain Pd 1222) GN=rpoC PE=3 SV=1	1	sp|A1B017|RPOC_PARDP	sp|A1B017|RPOC_PARDP	0	95	95	95	14.6818	14.9598	1.01894		0.830852	16.0205	13.6211	0.85023	+	0.0216161	15.0774	14.2861	0.947523	16.9636	12.956	0.763756	15.0774	16.9636	1.1251	14.2861	12.956	0.906893
>sp|A1B021|RS12_PARDP 30S ribosomal protein S12 OS=Paracoccus denitrificans (strain Pd 1222) GN=rpsL PE=3 SV=1	1	sp|A1B021|RS12_PARDP	sp|A1B021|RS12_PARDP	3.58e-81	9	9	9	2.51466	2.68942	1.0695		0.488431	2.73231	2.47177	0.904644		0.287612	2.64087	2.38844	0.904416	2.82375	2.55509	0.904856	2.64087	2.82375	1.06925	2.38844	2.55509	1.06977
>sp|A1B022|RS7_PARDP 30S ribosomal protein S7 OS=Paracoccus denitrificans (strain Pd 1222) GN=rpsG PE=3 SV=1	1	sp|A1B022|RS7_PARDP	sp|A1B022|RS7_PARDP	0	18	18	18	4.0456	3.93883	0.973609		0.80833	4.42042	3.564	0.806258	+	0.0115506	4.66479	3.4264	0.734524	4.17605	3.7016	0.886388	4.66479	4.17605	0.895228	3.4264	3.7016	1.08032
>sp|A1B023|EFG_PARDP Elongation factor G OS=Paracoccus denitrificans (strain Pd 1222) GN=fusA PE=3 SV=1	1	sp|A1B023|EFG_PARDP	sp|A1B023|EFG_PARDP	0	57	57	57	16.0686	16.6096	1.03367		0.70923	17.7389	14.9393	0.842178	+	0.0135104	16.636	15.5012	0.931787	18.8418	14.3774	0.763058	16.636	18.8418	1.13259	15.5012	14.3774	0.9275
>sp|A1B026|RS10_PARDP 30S ribosomal protein S10 OS=Paracoccus denitrificans (strain Pd 1222) GN=rpsJ PE=3 SV=1	1	sp|A1B026|RS10_PARDP	sp|A1B026|RS10_PARDP	1.44e-116	8	8	8	2.15793	2.2436	1.0397		0.685826	2.37721	2.02431	0.851546		0.051378	2.42002	1.89583	0.783394	2.33441	2.15279	0.922198	2.42002	2.33441	0.964622	1.89583	2.15279	1.13554
>sp|A1B027|RL3_PARDP 50S ribosomal protein L3 OS=Paracoccus denitrificans (strain Pd 1222) GN=rplC PE=3 SV=1	1	sp|A1B027|RL3_PARDP	sp|A1B027|RL3_PARDP	0	22	22	22	5.83758	6.67752	1.14388		0.286525	6.88974	5.62536	0.816484		0.0818903	6.31587	5.3593	0.848545	7.46361	5.89143	0.789354	6.31587	7.46361	1.18172	5.3593	5.89143	1.09929
>sp|A1B028|RL4_PARDP 50S ribosomal protein L4 OS=Paracoccus denitrificans (strain Pd 1222) GN=rplD PE=3 SV=1	1	sp|A1B028|RL4_PARDP	sp|A1B028|RL4_PARDP	0	19	19	19	4.75302	5.10921	1.07494		0.533499	5.56705	4.29518	0.771536	+	0.000828274	5.35958	4.14646	0.773654	5.77452	4.4439	0.76957	5.35958	5.77452	1.07742	4.14646	4.4439	1.07173
>sp|A1B029|RL23_PARDP 50S ribosomal protein L23 OS=Paracoccus denitrificans (strain Pd 1222) GN=rplW PE=3 SV=1	1	sp|A1B029|RL23_PARDP	sp|A1B029|RL23_PARDP	2.34e-47	7	7	7	1.42372	1.50284	1.05558		0.759237	1.55378	1.37278	0.883505		0.474892	1.5801	1.26734	0.802066	1.52747	1.47821	0.967749	1.5801	1.52747	0.966697	1.26734	1.47821	1.16639
>sp|A1B030|RL2_PARDP 50S ribosomal protein L2 OS=Paracoccus denitrificans (strain Pd 1222) GN=rplB PE=3 SV=1	1	sp|A1B030|RL2_PARDP	sp|A1B030|RL2_PARDP	1.83e-236	18	18	18	7.30732	8.92272	1.22107		0.0597244	8.56742	7.66262	0.894391		0.346472	7.72683	6.88781	0.891415	9.40801	8.43744	0.896836	7.72683	9.40801	1.21758	6.88781	8.43744	1.22498
>sp|A1B031|RS19_PARDP 30S ribosomal protein S19 OS=Paracoccus denitrificans (strain Pd 1222) GN=rpsS PE=3 SV=1	1	sp|A1B031|RS19_PARDP	sp|A1B031|RS19_PARDP	4.09e-66	6	6	6	3.00251	3.49437	1.16382		0.288829	3.38764	3.10924	0.917818		0.562261	3.44524	2.55978	0.74299	3.33005	3.6587	1.09869	3.44524	3.33005	0.966564	2.55978	3.6587	1.4293
>sp|A1B032|RL22_PARDP 50S ribosomal protein L22 OS=Paracoccus denitrificans (strain Pd 1222) GN=rplV PE=3 SV=1	1	sp|A1B032|RL22_PARDP	sp|A1B032|RL22_PARDP	2.81e-118	11	11	11	3.09539	3.14394	1.01568		0.888549	3.46164	2.77769	0.802418	+	0.00915705	3.52526	2.66552	0.756122	3.39803	2.88985	0.850448	3.52526	3.39803	0.963911	2.66552	2.88985	1.08416
>sp|A1B033|RS3_PARDP 30S ribosomal protein S3 OS=Paracoccus denitrificans (strain Pd 1222) GN=rpsC PE=3 SV=1	1	sp|A1B033|RS3_PARDP	sp|A1B033|RS3_PARDP	0	25	25	25	8.08858	9.31296	1.15137		0.319496	9.80705	7.59449	0.774391	+	0.0389753	8.94065	7.23652	0.809395	10.6734	7.95247	0.74507	8.94065	10.6734	1.19381	7.23652	7.95247	1.09894
>sp|A1B034|RL16_PARDP 50S ribosomal protein L16 OS=Paracoccus denitrificans (strain Pd 1222) GN=rplP PE=3 SV=1	1	sp|A1B034|RL16_PARDP	sp|A1B034|RL16_PARDP	3.18e-131	9	9	9	1.94575	2.109	1.0839		0.345055	2.09726	1.9575	0.933361		0.424156	2.13851	1.75299	0.819725	2.056	2.16201	1.05156	2.13851	2.056	0.961418	1.75299	2.16201	1.23332
>sp|A1B036|RS17_PARDP 30S ribosomal protein S17 OS=Paracoccus denitrificans (strain Pd 1222) GN=rpsQ PE=3 SV=1	1	sp|A1B036|RS17_PARDP	sp|A1B036|RS17_PARDP	2.26e-47	5	5	5	1.16223	1.42467	1.2258		0.287252	1.3161	1.2708	0.965584		0.861262	1.28433	1.04013	0.809865	1.34787	1.50147	1.11396	1.28433	1.34787	1.04947	1.04013	1.50147	1.44354
>sp|A1B037|RL14_PARDP 50S ribosomal protein L14 OS=Paracoccus denitrificans (strain Pd 1222) GN=rplN PE=3 SV=1	1	sp|A1B037|RL14_PARDP	sp|A1B037|RL14_PARDP	5.72e-238	12	12	12	2.53882	2.72743	1.07429		0.467362	2.7873	2.47894	0.88937		0.213807	2.82668	2.25097	0.79633	2.74793	2.70692	0.985076	2.82668	2.74793	0.972141	2.25097	2.70692	1.20256
>sp|A1B038|RL24_PARDP 50S ribosomal protein L24 OS=Paracoccus denitrificans (strain Pd 1222) GN=rplX PE=3 SV=1	1	sp|A1B038|RL24_PARDP	sp|A1B038|RL24_PARDP	1.46e-68	9	9	9	1.74845	2.50194	1.43095		0.160939	2.04849	2.2019	1.07489		0.793038	1.98444	1.51247	0.762167	2.11255	2.89134	1.36865	1.98444	2.11255	1.06456	1.51247	2.89134	1.91166
>sp|A1B039|RL5_PARDP 50S ribosomal protein L5 OS=Paracoccus denitrificans (strain Pd 1222) GN=rplE PE=3 SV=1	1	sp|A1B039|RL5_PARDP	sp|A1B039|RL5_PARDP	7.68e-207	21	21	21	5.92178	5.66909	0.957328		0.760735	6.72314	4.86774	0.724028	+	0.00034911	7.01163	4.83193	0.689131	6.43464	4.90355	0.762055	7.01163	6.43464	0.917709	4.83193	4.90355	1.01482
>sp|A1B040|RS14_PARDP 30S ribosomal protein S14 OS=Paracoccus denitrificans (strain Pd 1222) GN=rpsN PE=3 SV=1	1	sp|A1B040|RS14_PARDP	sp|A1B040|RS14_PARDP	4.41e-156	5	5	5	1.30881	1.49745	1.14413		0.206477	1.44681	1.35944	0.939613		0.58065	1.44223	1.17539	0.814983	1.45139	1.5435	1.06346	1.44223	1.45139	1.00635	1.17539	1.5435	1.31317
>sp|A1B041|RS8_PARDP 30S ribosomal protein S8 OS=Paracoccus denitrificans (strain Pd 1222) GN=rpsH PE=3 SV=1	1	sp|A1B041|RS8_PARDP	sp|A1B041|RS8_PARDP	8.15e-162	10	10	10	4.22537	4.21181	0.996791		0.978678	4.6571	3.78009	0.811684	+	0.0375634	4.80189	3.64886	0.75988	4.51231	3.91132	0.866812	4.80189	4.51231	0.939694	3.64886	3.91132	1.07193
>sp|A1B042|RL6_PARDP 50S ribosomal protein L6 OS=Paracoccus denitrificans (strain Pd 1222) GN=rplF PE=3 SV=1	1	sp|A1B042|RL6_PARDP	sp|A1B042|RL6_PARDP	2.86e-227	11	11	11	3.22729	3.0257	0.937536		0.646232	3.5762	2.67678	0.748498	+	0.00577463	3.71386	2.74072	0.73797	3.43855	2.61285	0.75987	3.71386	3.43855	0.925868	2.74072	2.61285	0.953345
>sp|A1B043|RL18_PARDP 50S ribosomal protein L18 OS=Paracoccus denitrificans (strain Pd 1222) GN=rplR PE=3 SV=1	1	sp|A1B043|RL18_PARDP	sp|A1B043|RL18_PARDP	2.73e-110	14	14	14	3.77402	3.97487	1.05322		0.589031	4.01733	3.73156	0.928865		0.435554	4.06469	3.48334	0.856977	3.96997	3.97977	1.00247	4.06469	3.96997	0.976697	3.48334	3.97977	1.14251
>sp|A1B044|RS5_PARDP 30S ribosomal protein S5 OS=Paracoccus denitrificans (strain Pd 1222) GN=rpsE PE=3 SV=1	1	sp|A1B044|RS5_PARDP	sp|A1B044|RS5_PARDP	3.81e-257	19	19	19	6.84474	7.61654	1.11276		0.437994	8.29579	6.16549	0.743208	+	0.00336156	7.76907	5.92042	0.76205	8.82251	6.41057	0.726615	7.76907	8.82251	1.13559	5.92042	6.41057	1.08279
>sp|A1B045|RL30_PARDP 50S ribosomal protein L30 OS=Paracoccus denitrificans (strain Pd 1222) GN=rpmD PE=3 SV=1	1	sp|A1B045|RL30_PARDP	sp|A1B045|RL30_PARDP	1.37e-59	5	5	5	1.80744	1.671	0.924516		0.493278	1.7623	1.71614	0.97381		0.820111	1.89607	1.7188	0.906508	1.62852	1.71348	1.05217	1.89607	1.62852	0.858895	1.7188	1.71348	0.996905
>sp|A1B047|RL15_PARDP 50S ribosomal protein L15 OS=Paracoccus denitrificans (strain Pd 1222) GN=rplO PE=3 SV=1	1	sp|A1B047|RL15_PARDP	sp|A1B047|RL15_PARDP	0	14	14	14	3.42266	3.02447	0.883661		0.409718	3.71861	2.72851	0.733746	+	0.00814387	4.08352	2.76179	0.676327	3.3537	2.69523	0.803659	4.08352	3.3537	0.821278	2.76179	2.69523	0.9759
>sp|A1B049|KAD_PARDP Adenylate kinase OS=Paracoccus denitrificans (strain Pd 1222) GN=adk PE=3 SV=1	1	sp|A1B049|KAD_PARDP	sp|A1B049|KAD_PARDP	0	21	21	21	3.7334	4.66102	1.24846	+	0.0215416	4.14287	4.25154	1.02623		0.828948	3.69238	3.77443	1.02222	4.59337	4.72866	1.02945	3.69238	4.59337	1.24402	3.77443	4.72866	1.25282
>sp|A1B050|RS13_PARDP 30S ribosomal protein S13 OS=Paracoccus denitrificans (strain Pd 1222) GN=rpsM PE=3 SV=2	1	sp|A1B050|RS13_PARDP	sp|A1B050|RS13_PARDP	5.34e-302	13	13	13	3.36258	3.92259	1.16654		0.325608	3.71984	3.56533	0.958465		0.794544	3.80629	2.91886	0.766851	3.63338	4.21181	1.1592	3.80629	3.63338	0.954571	2.91886	4.21181	1.44296
>sp|A1B051|RS11_PARDP 30S ribosomal protein S11 OS=Paracoccus denitrificans (strain Pd 1222) GN=rpsK PE=3 SV=1	1	sp|A1B051|RS11_PARDP	sp|A1B051|RS11_PARDP	2.08e-165	10	10	10	2.09919	2.24292	1.06847		0.455135	2.33404	2.00806	0.860335		0.0518913	2.32476	1.87361	0.805937	2.34333	2.14251	0.914302	2.32476	2.34333	1.00799	1.87361	2.14251	1.14352
>sp|A1B052|RPOA_PARDP DNA-directed RNA polymerase subunit alpha OS=Paracoccus denitrificans (strain Pd 1222) GN=rpoA PE=3 SV=1	1	sp|A1B052|RPOA_PARDP	sp|A1B052|RPOA_PARDP	0	30	30	30	5.7127	6.50752	1.13913		0.0939359	6.40272	5.81751	0.9086		0.246778	6.07451	5.3509	0.880877	6.73092	6.28412	0.93362	6.07451	6.73092	1.10806	5.3509	6.28412	1.1744
>sp|A1B053|RL17_PARDP 50S ribosomal protein L17 OS=Paracoccus denitrificans (strain Pd 1222) GN=rplQ PE=3 SV=1	1	sp|A1B053|RL17_PARDP	sp|A1B053|RL17_PARDP	4.44e-105	13	13	13	3.70485	3.49691	0.943872		0.694075	4.11067	3.09109	0.751968	+	0.0137416	4.41578	2.99393	0.678006	3.80556	3.18826	0.83779	4.41578	3.80556	0.861809	2.99393	3.18826	1.06491
>sp|A1B057|CRCB_PARDP Protein CrcB homolog OS=Paracoccus denitrificans (strain Pd 1222) GN=crcB PE=3 SV=1	1	sp|A1B057|CRCB_PARDP	sp|A1B057|CRCB_PARDP	1.55e-06	1	1	1	0.0445159	0.034017	0.764154		0.146507	0.0441475	0.0343854	0.778875		0.183328	0.0461982	0.0428336	0.927171	0.0420968	0.0259372	0.616131	0.0461982	0.0420968	0.911222	0.0428336	0.0259372	0.605533
>sp|A1B072|DADA_PARDP D-amino acid dehydrogenase small subunit OS=Paracoccus denitrificans (strain Pd 1222) GN=dadA PE=3 SV=1	1	sp|A1B072|DADA_PARDP	sp|A1B072|DADA_PARDP	2.32e-31	6	6	6	0.165227	0.163267	0.988136		0.980832	0.0802659	0.248229	3.09258	+	0.0043354	0.103245	0.22721	2.2007	0.0572872	0.269247	4.69995	0.103245	0.0572872	0.554869	0.22721	0.269247	1.18501
>sp|A1B095|MUTS_PARDP DNA mismatch repair protein MutS OS=Paracoccus denitrificans (strain Pd 1222) GN=mutS PE=3 SV=1	1	sp|A1B095|MUTS_PARDP	sp|A1B095|MUTS_PARDP	0	31	31	31	1.79897	1.65685	0.920998		0.283754	1.7903	1.66552	0.930303		0.35276	1.77076	1.82717	1.03186	1.80983	1.50386	0.830942	1.77076	1.80983	1.02206	1.82717	1.50386	0.823055
>sp|A1B0C6|PDXH_PARDP Pyridoxine/pyridoxamine 5-phosphate oxidase OS=Paracoccus denitrificans (strain Pd 1222) GN=pdxH PE=3 SV=1	1	sp|A1B0C6|PDXH_PARDP	sp|A1B0C6|PDXH_PARDP	5.84e-89	6	6	6	0.467505	0.5519	1.18052		0.0925078	0.507407	0.511998	1.00905		0.935551	0.455681	0.479329	1.0519	0.559133	0.544667	0.974127	0.455681	0.559133	1.22703	0.479329	0.544667	1.13631
>sp|A1B0E1|YIDD_PARDP Putative membrane protein insertion efficiency factor OS=Paracoccus denitrificans (strain Pd 1222) GN=Pden_0874 PE=3 SV=1	1	sp|A1B0E1|YIDD_PARDP	sp|A1B0E1|YIDD_PARDP	0.00016687	1	1	1	0.0428212	0.0701259	1.63765		0.192712	0.0463227	0.0666244	1.43827		0.350315	0.0338399	0.0518024	1.53081	0.0588055	0.0814463	1.38501	0.0338399	0.0588055	1.73776	0.0518024	0.0814463	1.57225
>sp|A1B0E2|TTCA_PARDP tRNA 2-thiocytidine biosynthesis protein TtcA OS=Paracoccus denitrificans (strain Pd 1222) GN=ttcA PE=3 SV=1	1	sp|A1B0E2|TTCA_PARDP	sp|A1B0E2|TTCA_PARDP	0.0026585	1	1	1	0.0269662	0.0233234	0.864912		0.116328	0.0268183	0.0234712	0.875193		0.157194	0.0274855	0.0264469	0.962214	0.0261512	0.0204955	0.783732	0.0274855	0.0261512	0.951456	0.0264469	0.0204955	0.774969
>sp|A1B0E4|YIDC_PARDP Membrane protein insertase YidC OS=Paracoccus denitrificans (strain Pd 1222) GN=yidC PE=3 SV=1	1	sp|A1B0E4|YIDC_PARDP	sp|A1B0E4|YIDC_PARDP	3.88e-245	16	16	16	1.73531	1.62676	0.937449		0.523305	1.76903	1.59305	0.900524		0.284868	1.68125	1.78937	1.06431	1.8568	1.39673	0.75222	1.68125	1.8568	1.10442	1.78937	1.39673	0.780566
>sp|A1B0E7|ARGB_PARDP Acetylglutamate kinase OS=Paracoccus denitrificans (strain Pd 1222) GN=argB PE=3 SV=1	1	sp|A1B0E7|ARGB_PARDP	sp|A1B0E7|ARGB_PARDP	3.06e-193	12	12	12	1.16177	1.34638	1.1589		0.183349	1.1262	1.38196	1.2271	+	0.0419314	1.05573	1.26782	1.2009	1.19666	1.49609	1.25022	1.05573	1.19666	1.1335	1.26782	1.49609	1.18005
>sp|A1B0F1|SYE1_PARDP Glutamate--tRNA ligase 1 OS=Paracoccus denitrificans (strain Pd 1222) GN=gltX1 PE=3 SV=1	1	sp|A1B0F1|SYE1_PARDP	sp|A1B0F1|SYE1_PARDP	0	35	35	35	5.86824	5.61427	0.956721		0.328687	5.91356	5.56895	0.941724		0.166945	5.99229	5.74419	0.958596	5.83484	5.3937	0.924396	5.99229	5.83484	0.973723	5.74419	5.3937	0.938983
>sp|A1B0F4|TIG_PARDP Trigger factor OS=Paracoccus denitrificans (strain Pd 1222) GN=tig PE=3 SV=2	1	sp|A1B0F4|TIG_PARDP	sp|A1B0F4|TIG_PARDP	0	39	39	39	12.8757	13.0437	1.01304		0.92336	14.9193	11	0.7373	+	0.000221522	14.3572	11.3942	0.793619	15.4814	10.6059	0.68507	14.3572	15.4814	1.0783	11.3942	10.6059	0.930815
>sp|A1B0F6|RL9_PARDP 50S ribosomal protein L9 OS=Paracoccus denitrificans (strain Pd 1222) GN=rplI PE=3 SV=1	1	sp|A1B0F6|RL9_PARDP	sp|A1B0F6|RL9_PARDP	0	18	18	18	5.88246	6.31268	1.07314		0.562575	6.92354	5.2716	0.761402	+	0.000755725	6.64461	5.12031	0.770597	7.20248	5.42288	0.752919	6.64461	7.20248	1.08396	5.12031	5.42288	1.05909
>sp|A1B0F7|RS18_PARDP 30S ribosomal protein S18 OS=Paracoccus denitrificans (strain Pd 1222) GN=rpsR PE=3 SV=1	1	sp|A1B0F7|RS18_PARDP	sp|A1B0F7|RS18_PARDP	1.69e-60	6	6	6	1.60804	1.93809	1.20525		0.317781	1.55938	1.98676	1.27407		0.180366	1.55469	1.66139	1.06863	1.56406	2.31213	1.47828	1.55469	1.56406	1.00603	1.66139	2.31213	1.39168
>sp|A1B0F8|RS6_PARDP 30S ribosomal protein S6 OS=Paracoccus denitrificans (strain Pd 1222) GN=rpsF PE=3 SV=1	1	sp|A1B0F8|RS6_PARDP	sp|A1B0F8|RS6_PARDP	1.17e-103	8	8	8	2.32733	2.27306	0.97668		0.847654	2.53778	2.06261	0.812763	+	0.0464242	2.69675	1.95791	0.726028	2.37881	2.16731	0.91109	2.69675	2.37881	0.882102	1.95791	2.16731	1.10695
>sp|A1B0G1|RF1_PARDP Peptide chain release factor 1 OS=Paracoccus denitrificans (strain Pd 1222) GN=prfA PE=3 SV=1	1	sp|A1B0G1|RF1_PARDP	sp|A1B0G1|RF1_PARDP	4.12e-254	19	19	18	2.18003	2.21517	1.01612		0.854818	2.39239	2.00282	0.837165	+	0.00592064	2.34919	2.01087	0.855985	2.43558	1.99477	0.819013	2.34919	2.43558	1.03677	2.01087	1.99477	0.99199
>sp|A1B0G4|RSMA_PARDP Ribosomal RNA small subunit methyltransferase A OS=Paracoccus denitrificans (strain Pd 1222) GN=rsmA PE=3 SV=1	1	sp|A1B0G4|RSMA_PARDP	sp|A1B0G4|RSMA_PARDP	3.75e-16	5	5	5	0.503863	0.425015	0.843511		0.0966108	0.471113	0.457765	0.971666		0.802675	0.506599	0.501128	0.989201	0.435628	0.414402	0.951275	0.506599	0.435628	0.859907	0.501128	0.414402	0.826937
>sp|A1B0G5|PDXA_PARDP 4-hydroxythreonine-4-phosphate dehydrogenase OS=Paracoccus denitrificans (strain Pd 1222) GN=pdxA PE=3 SV=1	1	sp|A1B0G5|PDXA_PARDP	sp|A1B0G5|PDXA_PARDP	1.28e-99	10	10	10	0.414426	0.415477	1.00254		0.969196	0.428078	0.401824	0.93867		0.312792	0.411335	0.417517	1.01503	0.444822	0.386132	0.868059	0.411335	0.444822	1.08141	0.417517	0.386132	0.924831
>sp|A1B0I7|GLYA_PARDP Serine hydroxymethyltransferase OS=Paracoccus denitrificans (strain Pd 1222) GN=glyA PE=3 SV=1	1	sp|A1B0I7|GLYA_PARDP	sp|A1B0I7|GLYA_PARDP	0	34	34	34	7.75433	7.86764	1.01461		0.604752	7.89384	7.72814	0.979008		0.442456	8.01179	7.49688	0.935731	7.7759	7.95939	1.0236	8.01179	7.7759	0.970556	7.49688	7.95939	1.06169
>sp|A1B0J4|DGTL1_PARDP Deoxyguanosinetriphosphate triphosphohydrolase-like protein OS=Paracoccus denitrificans (strain Pd 1222) GN=Pden_0927 PE=3 SV=1	1	sp|A1B0J4|DGTL1_PARDP	sp|A1B0J4|DGTL1_PARDP	9.48e-185	13	13	13	0.687111	0.710039	1.03337		0.604021	0.696997	0.700153	1.00453		0.943762	0.683621	0.690601	1.01021	0.710373	0.709706	0.999062	0.683621	0.710373	1.03913	0.690601	0.709706	1.02766
>sp|A1B0M2|SYT_PARDP Threonine--tRNA ligase OS=Paracoccus denitrificans (strain Pd 1222) GN=thrS PE=3 SV=1	1	sp|A1B0M2|SYT_PARDP	sp|A1B0M2|SYT_PARDP	0	43	43	43	4.39108	4.13977	0.94277		0.380647	4.53048	4.00037	0.88299	+	0.0286358	4.47951	4.30264	0.960517	4.58145	3.6981	0.807189	4.47951	4.58145	1.02276	4.30264	3.6981	0.859494
>sp|A1B1F2|LPXD_PARDP UDP-3-O-acylglucosamine N-acyltransferase OS=Paracoccus denitrificans (strain Pd 1222) GN=lpxD PE=3 SV=1	1	sp|A1B1F2|LPXD_PARDP	sp|A1B1F2|LPXD_PARDP	7.37e-81	15	15	15	1.85897	2.08614	1.12221		0.401755	1.76228	2.18283	1.23864		0.0875657	1.71478	2.00315	1.16817	1.80978	2.36251	1.30541	1.71478	1.80978	1.0554	2.00315	2.36251	1.17939
>sp|A1B1H5|PTH_PARDP Peptidyl-tRNA hydrolase OS=Paracoccus denitrificans (strain Pd 1222) GN=pth PE=3 SV=1	1	sp|A1B1H5|PTH_PARDP	sp|A1B1H5|PTH_PARDP	9.2e-302	10	10	10	0.663756	0.708452	1.06734		0.376495	0.689243	0.682964	0.99089		0.904493	0.660201	0.66731	1.01077	0.718285	0.698618	0.97262	0.660201	0.718285	1.08798	0.66731	0.698618	1.04692
>sp|A1B1H7|CLPX_PARDP ATP-dependent Clp protease ATP-binding subunit ClpX OS=Paracoccus denitrificans (strain Pd 1222) GN=clpX PE=3 SV=1	1	sp|A1B1H7|CLPX_PARDP	sp|A1B1H7|CLPX_PARDP	1.7e-287	22	22	22	3.42585	3.24736	0.9479	+	0.0307078	3.38219	3.29101	0.973042		0.346096	3.45318	3.39851	0.984169	3.3112	3.18352	0.961438	3.45318	3.3112	0.958885	3.39851	3.18352	0.936738
>sp|A1B1J4|AROB_PARDP 3-dehydroquinate synthase OS=Paracoccus denitrificans (strain Pd 1222) GN=aroB PE=3 SV=1	1	sp|A1B1J4|AROB_PARDP	sp|A1B1J4|AROB_PARDP	2.74e-299	16	16	16	1.54336	1.46131	0.946834		0.468262	1.62303	1.38164	0.851271	+	0.00335171	1.64241	1.44431	0.87938	1.60364	1.31897	0.822481	1.64241	1.60364	0.976395	1.44431	1.31897	0.913218
>sp|A1B1L0|SYP_PARDP Proline--tRNA ligase OS=Paracoccus denitrificans (strain Pd 1222) GN=proS PE=3 SV=1	1	sp|A1B1L0|SYP_PARDP	sp|A1B1L0|SYP_PARDP	0	33	33	33	6.6353	6.44767	0.971723		0.246201	6.65662	6.42636	0.965409		0.140128	6.82157	6.44904	0.945389	6.49166	6.40368	0.986447	6.82157	6.49166	0.951638	6.44904	6.40368	0.992967
>sp|A1B1M8|FTHS_PARDP Formate--tetrahydrofolate ligase OS=Paracoccus denitrificans (strain Pd 1222) GN=fhs1 PE=3 SV=1	1	sp|A1B1M8|FTHS_PARDP	sp|A1B1M8|FTHS_PARDP	0	23	23	23	3.57514	3.3044	0.924272		0.120799	3.5522	3.32734	0.936699		0.214458	3.56843	3.58185	1.00376	3.53597	3.07283	0.869022	3.56843	3.53597	0.990904	3.58185	3.07283	0.857891
>sp|A1B1T3|LIPA_PARDP Lipoyl synthase OS=Paracoccus denitrificans (strain Pd 1222) GN=lipA PE=3 SV=1	1	sp|A1B1T3|LIPA_PARDP	sp|A1B1T3|LIPA_PARDP	1.59e-104	13	13	13	1.79611	1.89463	1.05485		0.83557	1.32989	2.36086	1.77523	+	0.00109823	1.35882	2.2334	1.64364	1.30095	2.48831	1.91268	1.35882	1.30095	0.957415	2.2334	2.48831	1.11413
>sp|A1B1V8|RPOZ_PARDP DNA-directed RNA polymerase subunit omega OS=Paracoccus denitrificans (strain Pd 1222) GN=rpoZ PE=3 SV=1	1	sp|A1B1V8|RPOZ_PARDP	sp|A1B1V8|RPOZ_PARDP	0	13	13	13	3.48265	3.53926	1.01625		0.861466	3.65242	3.36949	0.922535		0.366044	3.78258	3.18273	0.841418	3.52227	3.55625	1.00965	3.78258	3.52227	0.931182	3.18273	3.55625	1.11736
>sp|A1B1Z0|BIOB1_PARDP Biotin synthase 1 OS=Paracoccus denitrificans (strain Pd 1222) GN=bioB1 PE=3 SV=1	1	sp|A1B1Z0|BIOB1_PARDP	sp|A1B1Z0|BIOB1_PARDP	7.93e-25	5	5	5	0.302065	0.341067	1.12912		0.394737	0.292251	0.350881	1.20062		0.179766	0.278626	0.325504	1.16825	0.305875	0.376259	1.23011	0.278626	0.305875	1.0978	0.325504	0.376259	1.15593
>sp|A1B2B8|NRDR_PARDP Transcriptional repressor NrdR OS=Paracoccus denitrificans (strain Pd 1222) GN=nrdR PE=3 SV=1	1	sp|A1B2B8|NRDR_PARDP	sp|A1B2B8|NRDR_PARDP	7.46e-121	13	13	13	1.1509	0.990283	0.860443		0.0782284	1.09713	1.04405	0.951615		0.606875	1.15826	1.14354	0.987293	1.03601	0.944557	0.911726	1.15826	1.03601	0.894454	1.14354	0.944557	0.825993
>sp|A1B2K9|ARGC_PARDP N-acetyl-gamma-glutamyl-phosphate reductase OS=Paracoccus denitrificans (strain Pd 1222) GN=argC PE=3 SV=1	1	sp|A1B2K9|ARGC_PARDP	sp|A1B2K9|ARGC_PARDP	1.94e-191	17	17	17	1.42491	1.45775	1.02305		0.690993	1.50186	1.3808	0.919394		0.101784	1.44386	1.40595	0.973746	1.55986	1.35565	0.869084	1.44386	1.55986	1.08034	1.40595	1.35565	0.964219
>sp|A1B2L0|PANB_PARDP 3-methyl-2-oxobutanoate hydroxymethyltransferase OS=Paracoccus denitrificans (strain Pd 1222) GN=panB PE=3 SV=1	1	sp|A1B2L0|PANB_PARDP	sp|A1B2L0|PANB_PARDP	4.71e-110	11	11	11	0.408678	0.430825	1.05419		0.335538	0.408212	0.431291	1.05654		0.313712	0.402591	0.414764	1.03024	0.413832	0.447817	1.08212	0.402591	0.413832	1.02792	0.414764	0.447817	1.07969
>sp|A1B2L1|PANC_PARDP Pantothenate synthetase OS=Paracoccus denitrificans (strain Pd 1222) GN=panC PE=3 SV=1	1	sp|A1B2L1|PANC_PARDP	sp|A1B2L1|PANC_PARDP	2.08e-62	9	9	9	0.698975	0.830109	1.18761		0.205644	0.675532	0.853551	1.26352		0.0632166	0.642448	0.755501	1.17597	0.708616	0.951602	1.3429	0.642448	0.708616	1.10299	0.755501	0.951602	1.25956
>sp|A1B2N1|IOLG_PARDP Inositol 2-dehydrogenase OS=Paracoccus denitrificans (strain Pd 1222) GN=iolG PE=3 SV=1	1	sp|A1B2N1|IOLG_PARDP	sp|A1B2N1|IOLG_PARDP	6.63e-165	17	17	17	1.53255	1.5384	1.00381		0.964536	1.4421	1.62885	1.1295		0.112492	1.40875	1.65635	1.17575	1.47545	1.60135	1.08533	1.40875	1.47545	1.04734	1.65635	1.60135	0.966792
>sp|A1B2P8|F16PA_PARDP Fructose-1,6-bisphosphatase class 1 OS=Paracoccus denitrificans (strain Pd 1222) GN=fbp PE=3 SV=1	1	sp|A1B2P8|F16PA_PARDP	sp|A1B2P8|F16PA_PARDP	7.55e-05	1	1	1	0.023898	0.0147702	0.618053		0.437059	0.00683762	0.0318306	4.65522	+	0.00384609	0.00837759	0.0394184	4.70522	0.00529766	0.0242428	4.57614	0.00837759	0.00529766	0.632361	0.0394184	0.0242428	0.615013
>sp|A1B2Q2|RBL_PARDP Ribulose bisphosphate carboxylase large chain OS=Paracoccus denitrificans (strain Pd 1222) GN=cbbL PE=3 SV=1	1	sp|A1B2Q2|RBL_PARDP	sp|A1B2Q2|RBL_PARDP	5.4e-68	13	13	13	1.66748	1.47912	0.88704		0.838821	0.494232	2.65237	5.36666	+	2.60649e-06	0.537399	2.79757	5.20575	0.451065	2.50718	5.55836	0.537399	0.451065	0.839349	2.79757	2.50718	0.896201
>sp|A1B2U5|DTD_PARDP D-tyrosyl-tRNA(Tyr) deacylase OS=Paracoccus denitrificans (strain Pd 1222) GN=dtd PE=3 SV=1	1	sp|A1B2U5|DTD_PARDP	sp|A1B2U5|DTD_PARDP	3.83e-82	8	8	8	0.373625	0.32112	0.859471		0.169547	0.372371	0.322374	0.865735		0.194839	0.39748	0.349771	0.879971	0.347262	0.294978	0.84944	0.39748	0.347262	0.87366	0.349771	0.294978	0.843347
>sp|A1B2U9|NDK_PARDP Nucleoside diphosphate kinase OS=Paracoccus denitrificans (strain Pd 1222) GN=ndk PE=3 SV=1	1	sp|A1B2U9|NDK_PARDP	sp|A1B2U9|NDK_PARDP	5.35e-287	10	10	10	3.23779	3.28112	1.01338		0.797858	3.38596	3.13295	0.925278		0.0911319	3.35452	3.12105	0.930402	3.41739	3.14485	0.920249	3.35452	3.41739	1.01874	3.12105	3.14485	1.00763
>sp|A1B2W3|ILVC_PARDP Ketol-acid reductoisomerase OS=Paracoccus denitrificans (strain Pd 1222) GN=ilvC PE=3 SV=1	1	sp|A1B2W3|ILVC_PARDP	sp|A1B2W3|ILVC_PARDP	3.9e-301	25	25	25	7.64568	8.66343	1.13311		0.0656847	8.56672	7.74239	0.903775		0.160077	8.12397	7.1674	0.882254	9.00948	8.31738	0.923181	8.12397	9.00948	1.109	7.1674	8.31738	1.16045
>sp|A1B2X1|ACP_PARDP Acyl carrier protein OS=Paracoccus denitrificans (strain Pd 1222) GN=acpP PE=3 SV=1	1	sp|A1B2X1|ACP_PARDP	sp|A1B2X1|ACP_PARDP	2.47e-18	4	4	4	1.85573	1.62049	0.873233		0.305884	1.81466	1.66157	0.915636		0.517117	1.99849	1.71298	0.85714	1.63083	1.61015	0.987321	1.99849	1.63083	0.816032	1.71298	1.61015	0.939969
>sp|A1B2Z3|IF1_PARDP Translation initiation factor IF-1 OS=Paracoccus denitrificans (strain Pd 1222) GN=infA PE=3 SV=1	1	sp|A1B2Z3|IF1_PARDP	sp|A1B2Z3|IF1_PARDP	3.79e-19	4	4	4	0.689497	0.644977	0.935431		0.631066	0.67683	0.657644	0.971653		0.837433	0.753285	0.625709	0.83064	0.600375	0.689579	1.14858	0.753285	0.600375	0.797008	0.625709	0.689579	1.10208
>sp|A1B316|PSUG_PARDP Pseudouridine-5-phosphate glycosidase OS=Paracoccus denitrificans (strain Pd 1222) GN=psuG PE=3 SV=1	1	sp|A1B316|PSUG_PARDP	sp|A1B316|PSUG_PARDP	5.02e-17	3	3	3	0.189343	0.206014	1.08804		0.50959	0.178295	0.217061	1.21742		0.0875712	0.17127	0.207416	1.21104	0.18532	0.226707	1.22332	0.17127	0.18532	1.08203	0.207416	0.226707	1.09301
>sp|A1B323|ISPG_PARDP 4-hydroxy-3-methylbut-2-en-1-yl diphosphate synthase OS=Paracoccus denitrificans (strain Pd 1222) GN=ispG PE=3 SV=1	1	sp|A1B323|ISPG_PARDP	sp|A1B323|ISPG_PARDP	2.72e-270	19	19	19	1.59964	1.58119	0.988468		0.69041	1.60918	1.57165	0.97668		0.406546	1.60027	1.599	0.999203	1.61808	1.5443	0.954404	1.60027	1.61808	1.01113	1.599	1.5443	0.965793
>sp|A1B348|CCOP_PARDP Cbb3-type cytochrome c oxidase subunit CcoP OS=Paracoccus denitrificans (strain Pd 1222) GN=ccoP PE=1 SV=1	1	sp|A1B348|CCOP_PARDP	sp|A1B348|CCOP_PARDP	2.2e-29	5	5	5	0.243805	0.22534	0.924262		0.822019	0.329579	0.139566	0.423468	+	1.26802e-05	0.34004	0.14757	0.433978	0.319117	0.131562	0.41227	0.34004	0.319117	0.938469	0.14757	0.131562	0.891526
>sp|A1B362|RL32_PARDP 50S ribosomal protein L32 OS=Paracoccus denitrificans (strain Pd 1222) GN=rpmF PE=3 SV=1	1	sp|A1B362|RL32_PARDP	sp|A1B362|RL32_PARDP	5.1e-42	3	3	3	0.223327	0.184065	0.824195		0.29859	0.222303	0.185089	0.832596		0.32708	0.266132	0.180521	0.678314	0.178474	0.189656	1.06266	0.266132	0.178474	0.67062	0.180521	0.189656	1.0506
>sp|A1B363|PLSX_PARDP Phosphate acyltransferase OS=Paracoccus denitrificans (strain Pd 1222) GN=plsX PE=3 SV=1	1	sp|A1B363|PLSX_PARDP	sp|A1B363|PLSX_PARDP	6.36e-139	12	12	12	1.0011	1.0012	1.0001		0.998896	1.07941	0.922879	0.854981	+	0.002702	1.07452	0.927671	0.863337	1.08431	0.918086	0.846701	1.07452	1.08431	1.00911	0.927671	0.918086	0.989668
>sp|A1B364|FABH_PARDP 3-oxoacyl-[acyl-carrier-protein] synthase 3 OS=Paracoccus denitrificans (strain Pd 1222) GN=fabH PE=3 SV=1	1	sp|A1B364|FABH_PARDP	sp|A1B364|FABH_PARDP	7.87e-183	13	13	13	1.65051	1.57654	0.955179		0.319279	1.67396	1.55309	0.92779		0.0736382	1.6955	1.60553	0.946937	1.65243	1.50064	0.908143	1.6955	1.65243	0.974599	1.60553	1.50064	0.934672
>sp|A1B366|IHFA_PARDP Integration host factor subunit alpha OS=Paracoccus denitrificans (strain Pd 1222) GN=ihfA PE=3 SV=1	1	sp|A1B366|IHFA_PARDP	sp|A1B366|IHFA_PARDP	3.43e-32	5	5	5	0.770586	0.954727	1.23896		0.307511	0.713111	1.0122	1.41942		0.0674261	0.734007	0.807166	1.09967	0.692215	1.21724	1.75847	0.734007	0.692215	0.943063	0.807166	1.21724	1.50804
>sp|A1B373|SYR_PARDP Arginine--tRNA ligase OS=Paracoccus denitrificans (strain Pd 1222) GN=argS PE=3 SV=1	1	sp|A1B373|SYR_PARDP	sp|A1B373|SYR_PARDP	0	34	34	34	4.98291	4.72355	0.947949		0.498873	5.18298	4.52348	0.872757	+	0.0454809	5.06849	4.89734	0.966232	5.29747	4.14962	0.783322	5.06849	5.29747	1.04518	4.89734	4.14962	0.847322
>sp|A1B374|METK_PARDP S-adenosylmethionine synthase OS=Paracoccus denitrificans (strain Pd 1222) GN=metK PE=3 SV=1	1	sp|A1B374|METK_PARDP	sp|A1B374|METK_PARDP	2.46e-296	24	24	24	4.36818	5.1652	1.18246		0.335191	3.98464	5.54874	1.39253	+	0.0248985	3.98402	4.75233	1.19285	3.98525	6.34514	1.59216	3.98402	3.98525	1.00031	4.75233	6.34514	1.33516
>sp|A1B384|HIS7_PARDP Imidazoleglycerol-phosphate dehydratase OS=Paracoccus denitrificans (strain Pd 1222) GN=hisB PE=3 SV=1	1	sp|A1B384|HIS7_PARDP	sp|A1B384|HIS7_PARDP	2.25e-74	8	8	8	0.9716	1.00152	1.03079		0.673585	0.964198	1.00892	1.04639		0.524621	1.00498	0.938224	0.933578	0.923418	1.07962	1.16916	1.00498	0.923418	0.918846	0.938224	1.07962	1.15071
>sp|A1B387|HIS4_PARDP 1-(5-phosphoribosyl)-5-[(5-phosphoribosylamino)methylideneamino] imidazole-4-carboxamide isomerase OS=Paracoccus denitrificans (strain Pd 1222) GN=hisA PE=3 SV=1	1	sp|A1B387|HIS4_PARDP	sp|A1B387|HIS4_PARDP	6.42e-201	11	11	11	1.4491	1.78062	1.22878	+	0.036096	1.56399	1.66573	1.06505		0.589006	1.40798	1.49021	1.0584	1.72	1.84124	1.07049	1.40798	1.72	1.22161	1.49021	1.84124	1.23555
>sp|A1B388|HIS6_PARDP Imidazole glycerol phosphate synthase subunit HisF OS=Paracoccus denitrificans (strain Pd 1222) GN=hisF PE=3 SV=1	1	sp|A1B388|HIS6_PARDP	sp|A1B388|HIS6_PARDP	8.93e-101	14	14	14	1.50207	1.99435	1.32774		0.0702461	1.70779	1.78864	1.04734		0.795958	1.46494	1.5392	1.0507	1.95064	2.03807	1.04482	1.46494	1.95064	1.33155	1.5392	2.03807	1.3241
>sp|A1B389|HIS2_PARDP Phosphoribosyl-ATP pyrophosphatase OS=Paracoccus denitrificans (strain Pd 1222) GN=hisE PE=3 SV=1	1	sp|A1B389|HIS2_PARDP	sp|A1B389|HIS2_PARDP	1.66e-192	5	5	5	0.34066	0.370425	1.08738		0.604205	0.31981	0.391275	1.22346		0.183387	0.334705	0.346615	1.03558	0.304915	0.435935	1.42969	0.334705	0.304915	0.910998	0.346615	0.435935	1.25769
>sp|A1B3A6|Y1905_PARDP Probable transcriptional regulatory protein Pden_1905 OS=Paracoccus denitrificans (strain Pd 1222) GN=Pden_1905 PE=3 SV=1	1	sp|A1B3A6|Y1905_PARDP	sp|A1B3A6|Y1905_PARDP	2.41e-178	8	8	8	1.10149	1.42976	1.29802		0.129414	1.40037	1.13087	0.807554		0.230335	1.221	0.98198	0.804245	1.57975	1.27977	0.810111	1.221	1.57975	1.29382	0.98198	1.27977	1.30325
>sp|A1B3B3|SYY_PARDP Tyrosine--tRNA ligase OS=Paracoccus denitrificans (strain Pd 1222) GN=tyrS PE=3 SV=1	1	sp|A1B3B3|SYY_PARDP	sp|A1B3B3|SYY_PARDP	5.18e-259	17	17	17	1.64594	1.76134	1.07011		0.357822	1.62816	1.77912	1.09272		0.214904	1.62523	1.66665	1.02548	1.63109	1.89159	1.15971	1.62523	1.63109	1.00361	1.66665	1.89159	1.13497
>sp|A1B3B5|Y1915_PARDP UPF0178 protein Pden_1915 OS=Paracoccus denitrificans (strain Pd 1222) GN=Pden_1915 PE=3 SV=1	1	sp|A1B3B5|Y1915_PARDP	sp|A1B3B5|Y1915_PARDP	4.02e-10	5	5	5	0.0810731	0.0945166	1.16582		0.204463	0.0897229	0.0858668	0.957021		0.73349	0.0910765	0.0710698	0.780331	0.0883694	0.100664	1.13912	0.0910765	0.0883694	0.970277	0.0710698	0.100664	1.41641
>sp|A1B3C5|SYH_PARDP Histidine--tRNA ligase OS=Paracoccus denitrificans (strain Pd 1222) GN=hisS PE=3 SV=1	1	sp|A1B3C5|SYH_PARDP	sp|A1B3C5|SYH_PARDP	0	32	32	32	4.48127	3.65979	0.816687		0.13395	4.54249	3.59856	0.7922		0.0728633	4.85889	4.10364	0.844562	4.2261	3.09349	0.731998	4.85889	4.2261	0.869765	4.10364	3.09349	0.753841
>sp|A1B3D5|LIPB_PARDP Octanoyltransferase OS=Paracoccus denitrificans (strain Pd 1222) GN=lipB PE=3 SV=1	1	sp|A1B3D5|LIPB_PARDP	sp|A1B3D5|LIPB_PARDP	9.17e-22	4	4	4	0.166981	0.206127	1.23444	+	0.0418507	0.190995	0.182112	0.95349		0.697042	0.174853	0.159108	0.909954	0.207137	0.205116	0.990241	0.174853	0.207137	1.18464	0.159108	0.205116	1.28916
>sp|A1B3F6|Y1958_PARDP UPF0262 protein Pden_1958 OS=Paracoccus denitrificans (strain Pd 1222) GN=Pden_1958 PE=3 SV=1	1	sp|A1B3F6|Y1958_PARDP	sp|A1B3F6|Y1958_PARDP	9.63e-92	9	9	9	0.354992	0.327709	0.923145		0.289971	0.335683	0.347018	1.03377		0.673472	0.344289	0.365694	1.06217	0.327076	0.328341	1.00387	0.344289	0.327076	0.950005	0.365694	0.328341	0.897856
>sp|A1B3F9|MURA_PARDP UDP-N-acetylglucosamine 1-carboxyvinyltransferase OS=Paracoccus denitrificans (strain Pd 1222) GN=murA PE=3 SV=1	1	sp|A1B3F9|MURA_PARDP	sp|A1B3F9|MURA_PARDP	6.79e-167	22	22	22	3.30009	3.03285	0.919019		0.340559	3.46107	2.87187	0.829764	+	0.00639983	3.57376	3.02643	0.846847	3.34838	2.71732	0.811532	3.57376	3.34838	0.936935	3.02643	2.71732	0.897864
>sp|A1B3I3|PHS_PARDP Putative pterin-4-alpha-carbinolamine dehydratase OS=Paracoccus denitrificans (strain Pd 1222) GN=Pden_1985 PE=3 SV=1	1	sp|A1B3I3|PHS_PARDP	sp|A1B3I3|PHS_PARDP	0.00025281	2	2	2	0.0868157	0.1324	1.52507		0.312346	0.0741787	0.145037	1.95524		0.0886127	0.0725517	0.10108	1.39321	0.0758057	0.188994	2.49314	0.0725517	0.0758057	1.04485	0.10108	0.188994	1.86976
>sp|A1B3J6|GCP_PARDP Probable tRNA threonylcarbamoyladenosine biosynthesis protein Gcp OS=Paracoccus denitrificans (strain Pd 1222) GN=gcp PE=3 SV=1	1	sp|A1B3J6|GCP_PARDP	sp|A1B3J6|GCP_PARDP	3.94e-29	5	5	5	0.129672	0.125248	0.965886		0.82554	0.144234	0.110686	0.767409	+	0.0485903	0.142373	0.11697	0.821573	0.146094	0.104402	0.714624	0.142373	0.146094	1.02613	0.11697	0.104402	0.892555
>sp|A1B3J7|GPDA_PARDP Glycerol-3-phosphate dehydrogenase [NAD(P)+] OS=Paracoccus denitrificans (strain Pd 1222) GN=gpsA PE=3 SV=1	1	sp|A1B3J7|GPDA_PARDP	sp|A1B3J7|GPDA_PARDP	1.72e-40	12	12	12	0.823889	0.753656	0.914754		0.261933	0.850531	0.727014	0.854776	+	0.018789	0.88655	0.761228	0.858641	0.814513	0.692799	0.850569	0.88655	0.814513	0.918744	0.761228	0.692799	0.910107
>sp|A1B3K8|RIMO_PARDP Ribosomal protein S12 methylthiotransferase RimO OS=Paracoccus denitrificans (strain Pd 1222) GN=rimO PE=3 SV=1	1	sp|A1B3K8|RIMO_PARDP	sp|A1B3K8|RIMO_PARDP	5.95e-74	14	14	14	0.858194	0.839533	0.978255		0.821072	0.933053	0.764674	0.81954	+	0.00538511	0.898222	0.818167	0.910874	0.967884	0.711182	0.73478	0.898222	0.967884	1.07756	0.818167	0.711182	0.869239
>sp|A1B3M0|ARLY_PARDP Argininosuccinate lyase OS=Paracoccus denitrificans (strain Pd 1222) GN=argH PE=3 SV=1	1	sp|A1B3M0|ARLY_PARDP	sp|A1B3M0|ARLY_PARDP	0	19	19	19	2.31745	1.80254	0.777811		0.0972394	2.30288	1.81711	0.789059		0.123636	2.56752	2.06738	0.805206	2.03824	1.56684	0.76872	2.56752	2.03824	0.793857	2.06738	1.56684	0.757885
>sp|A1B3N7|OTC_PARDP Ornithine carbamoyltransferase OS=Paracoccus denitrificans (strain Pd 1222) GN=argF PE=3 SV=1	1	sp|A1B3N7|OTC_PARDP	sp|A1B3N7|OTC_PARDP	1.2e-113	10	10	10	1.33686	1.53202	1.14598	+	0.0342017	1.48746	1.38141	0.928707		0.320323	1.42086	1.25286	0.881768	1.55407	1.50996	0.971622	1.42086	1.55407	1.09375	1.25286	1.50996	1.20521
>sp|A1B3P3|SYM_PARDP Methionine--tRNA ligase OS=Paracoccus denitrificans (strain Pd 1222) GN=metG PE=3 SV=1	1	sp|A1B3P3|SYM_PARDP	sp|A1B3P3|SYM_PARDP	0	26	26	26	2.25055	1.84685	0.820621		0.199782	2.33636	1.76105	0.753756	+	0.0429502	2.47108	2.03003	0.821513	2.20164	1.49207	0.677708	2.47108	2.20164	0.890961	2.03003	1.49207	0.734998
>sp|A1B3U2|LPXK_PARDP Tetraacyldisaccharide 4-kinase OS=Paracoccus denitrificans (strain Pd 1222) GN=lpxK PE=3 SV=1	1	sp|A1B3U2|LPXK_PARDP	sp|A1B3U2|LPXK_PARDP	5.35e-26	6	6	6	0.771237	0.57061	0.739864	+	0.0241301	0.722179	0.619668	0.858054		0.332041	0.827757	0.714717	0.863438	0.6166	0.52462	0.850826	0.827757	0.6166	0.744905	0.714717	0.52462	0.734025
>sp|A1B3V0|RNH2_PARDP Ribonuclease HII OS=Paracoccus denitrificans (strain Pd 1222) GN=rnhB PE=3 SV=1	1	sp|A1B3V0|RNH2_PARDP	sp|A1B3V0|RNH2_PARDP	3.35e-67	5	5	5	0.366867	0.419868	1.14447		0.331023	0.445436	0.3413	0.766215	+	0.0227895	0.405262	0.328473	0.810522	0.48561	0.354126	0.72924	0.405262	0.48561	1.19826	0.328473	0.354126	1.0781
>sp|A1B3Y5|TRPD_PARDP Anthranilate phosphoribosyltransferase OS=Paracoccus denitrificans (strain Pd 1222) GN=trpD PE=3 SV=1	1	sp|A1B3Y5|TRPD_PARDP	sp|A1B3Y5|TRPD_PARDP	1.35e-175	12	12	12	0.590945	0.607718	1.02838		0.569165	0.604312	0.594351	0.983516		0.737754	0.587186	0.594704	1.0128	0.621439	0.593998	0.955843	0.587186	0.621439	1.05833	0.594704	0.593998	0.998813
>sp|A1B3Z0|LEXA_PARDP LexA repressor OS=Paracoccus denitrificans (strain Pd 1222) GN=lexA PE=3 SV=1	1	sp|A1B3Z0|LEXA_PARDP	sp|A1B3Z0|LEXA_PARDP	0	14	14	14	0.893515	1.12401	1.25796	+	0.0225074	0.980348	1.03718	1.05797		0.64834	0.889054	0.897976	1.01004	1.07164	1.17638	1.09773	0.889054	1.07164	1.20537	0.897976	1.17638	1.31003
>sp|A1B416|ATE_PARDP Putative arginyl-tRNA--protein transferase OS=Paracoccus denitrificans (strain Pd 1222) GN=ate PE=3 SV=1	1	sp|A1B416|ATE_PARDP	sp|A1B416|ATE_PARDP	9.52e-05	2	2	2	0.11709	0.0931728	0.795739		0.228678	0.111229	0.0990331	0.890349		0.559043	0.117266	0.116914	0.996997	0.105193	0.0811525	0.771462	0.117266	0.105193	0.897048	0.116914	0.0811525	0.694124
>sp|A1B422|Y2174_PARDP UPF0235 protein Pden_2174 OS=Paracoccus denitrificans (strain Pd 1222) GN=Pden_2174 PE=3 SV=1	1	sp|A1B422|Y2174_PARDP	sp|A1B422|Y2174_PARDP	9.17e-16	2	2	2	0.131442	0.168853	1.28461		0.388882	0.1256	0.174695	1.39088		0.245377	0.129923	0.132962	1.02339	0.121277	0.216428	1.78457	0.129923	0.121277	0.933455	0.132962	0.216428	1.62774
>sp|A1B431|SYD_PARDP Aspartate--tRNA ligase OS=Paracoccus denitrificans (strain Pd 1222) GN=aspS PE=3 SV=1	1	sp|A1B431|SYD_PARDP	sp|A1B431|SYD_PARDP	0	42	42	42	5.03504	4.33172	0.860315		0.3151	5.37308	3.99368	0.743277	+	0.0168697	5.6297	4.44038	0.788741	5.11645	3.54699	0.693252	5.6297	5.11645	0.908832	4.44038	3.54699	0.798804
>sp|A1B467|UPP_PARDP Uracil phosphoribosyltransferase OS=Paracoccus denitrificans (strain Pd 1222) GN=upp PE=3 SV=1	1	sp|A1B467|UPP_PARDP	sp|A1B467|UPP_PARDP	2.95e-144	15	15	15	1.92237	1.86787	0.97165		0.6521	2.00018	1.79006	0.89495	+	0.0386348	2.02317	1.82158	0.90036	1.9772	1.75855	0.889414	2.02317	1.9772	0.977279	1.82158	1.75855	0.965398
>sp|A1B474|AROA_PARDP 3-phosphoshikimate 1-carboxyvinyltransferase OS=Paracoccus denitrificans (strain Pd 1222) GN=aroA PE=3 SV=1	1	sp|A1B474|AROA_PARDP	sp|A1B474|AROA_PARDP	0	26	26	26	3.26028	3.03256	0.930152		0.329056	3.37156	2.92128	0.866449	+	0.0205728	3.452	3.06857	0.888925	3.29112	2.774	0.842874	3.452	3.29112	0.953396	3.06857	2.774	0.904005
>sp|A1B475|TRMB_PARDP tRNA (guanine-N(7)-)-methyltransferase OS=Paracoccus denitrificans (strain Pd 1222) GN=trmB PE=3 SV=1	1	sp|A1B475|TRMB_PARDP	sp|A1B475|TRMB_PARDP	5.43e-99	9	9	9	0.831364	1.04938	1.26224		0.0741239	0.92578	0.954966	1.03153		0.834874	0.830223	0.832505	1.00275	1.02134	1.07743	1.05492	0.830223	1.02134	1.2302	0.832505	1.07743	1.2942
>sp|A1B477|COAX_PARDP Type III pantothenate kinase OS=Paracoccus denitrificans (strain Pd 1222) GN=coaX PE=3 SV=1	1	sp|A1B477|COAX_PARDP	sp|A1B477|COAX_PARDP	8.37e-27	3	3	3	0.281032	0.307013	1.09245		0.358237	0.264842	0.323203	1.22036	+	0.00822476	0.257481	0.304582	1.18293	0.272203	0.341823	1.25577	0.257481	0.272203	1.05718	0.304582	0.341823	1.12227
>sp|A1B479|NUON_PARDP NADH-quinone oxidoreductase subunit N OS=Paracoccus denitrificans (strain Pd 1222) GN=nuoN PE=1 SV=1	1	sp|A1B479|NUON_PARDP	sp|A1B479|NUON_PARDP	2.69e-09	1	1	1	0.0502962	0.0381485	0.758476		0.0900525	0.0464722	0.0419725	0.903175		0.574354	0.0483361	0.0522564	1.0811	0.0446083	0.0316887	0.710376	0.0483361	0.0446083	0.922878	0.0522564	0.0316887	0.606408
>sp|A1B486|NUOI_PARDP NADH-quinone oxidoreductase subunit I OS=Paracoccus denitrificans (strain Pd 1222) GN=nuoI PE=1 SV=1	1	sp|A1B486|NUOI_PARDP	sp|A1B486|NUOI_PARDP	6.49e-44	11	11	11	1.61484	1.36291	0.843995		0.654796	2.13268	0.845071	0.396248	+	0.000117369	2.35305	0.876624	0.372548	1.91231	0.813517	0.42541	2.35305	1.91231	0.812695	0.876624	0.813517	0.928011
>sp|A1B495|NUOD_PARDP NADH-quinone oxidoreductase subunit D OS=Paracoccus denitrificans (strain Pd 1222) GN=nuoD PE=1 SV=1	1	sp|A1B495|NUOD_PARDP	sp|A1B495|NUOD_PARDP	0	22	22	22	2.60949	2.48182	0.951076		0.845775	3.31307	1.77824	0.536735	+	7.19463e-07	3.31832	1.90066	0.572777	3.30782	1.65582	0.500578	3.31832	3.30782	0.996837	1.90066	1.65582	0.871184
>sp|A1B497|NUOB_PARDP NADH-quinone oxidoreductase subunit B OS=Paracoccus denitrificans (strain Pd 1222) GN=nuoB PE=1 SV=1	1	sp|A1B497|NUOB_PARDP	sp|A1B497|NUOB_PARDP	2.56e-63	7	7	7	0.794067	0.797087	1.0038		0.985266	0.986041	0.605113	0.613679	+	1.79165e-06	0.987849	0.600284	0.607668	0.984233	0.609941	0.619712	0.987849	0.984233	0.99634	0.600284	0.609941	1.01609
>sp|A1B4A2|MOAA_PARDP Cyclic pyranopterin monophosphate synthase OS=Paracoccus denitrificans (strain Pd 1222) GN=moaA PE=3 SV=1	1	sp|A1B4A2|MOAA_PARDP	sp|A1B4A2|MOAA_PARDP	3.33e-38	6	6	6	0.338579	0.322943	0.953819		0.529763	0.334551	0.326971	0.977344		0.763866	0.32959	0.347568	1.05455	0.339512	0.306374	0.902396	0.32959	0.339512	1.03011	0.347568	0.306374	0.881479
>sp|A1B4B3|MSCL_PARDP Large-conductance mechanosensitive channel OS=Paracoccus denitrificans (strain Pd 1222) GN=mscL PE=3 SV=1	1	sp|A1B4B3|MSCL_PARDP	sp|A1B4B3|MSCL_PARDP	7.23e-268	3	3	3	0.191032	0.164131	0.859183		0.632986	0.115095	0.240068	2.08582	+	0.000676292	0.115612	0.266452	2.30471	0.114579	0.213684	1.86495	0.115612	0.114579	0.991066	0.266452	0.213684	0.80196
>sp|A1B4B5|RS21_PARDP 30S ribosomal protein S21 OS=Paracoccus denitrificans (strain Pd 1222) GN=rpsU PE=3 SV=1	1	sp|A1B4B5|RS21_PARDP	sp|A1B4B5|RS21_PARDP	6.1e-60	3	3	3	1.01685	0.81883	0.80526		0.276486	1.02163	0.814055	0.796821		0.251212	1.15986	0.873842	0.753401	0.883393	0.754268	0.85383	1.15986	0.883393	0.761635	0.873842	0.754268	0.863162
>sp|A1B4B8|SYFA_PARDP Phenylalanine--tRNA ligase alpha subunit OS=Paracoccus denitrificans (strain Pd 1222) GN=pheS PE=3 SV=1	1	sp|A1B4B8|SYFA_PARDP	sp|A1B4B8|SYFA_PARDP	0	24	24	24	3.15833	3.391	1.07367		0.282368	3.47105	3.07828	0.886846	+	0.0385555	3.30066	3.01601	0.913759	3.64144	3.14056	0.862452	3.30066	3.64144	1.10325	3.01601	3.14056	1.0413
>sp|A1B4C1|RL20_PARDP 50S ribosomal protein L20 OS=Paracoccus denitrificans (strain Pd 1222) GN=rplT PE=3 SV=1	1	sp|A1B4C1|RL20_PARDP	sp|A1B4C1|RL20_PARDP	5.69e-165	11	11	11	3.01834	3.16749	1.04941		0.670182	3.37574	2.81009	0.832436		0.0626158	3.4814	2.55529	0.733985	3.27009	3.06489	0.937249	3.4814	3.27009	0.939304	2.55529	3.06489	1.19943
>sp|A1B4C2|RL35_PARDP 50S ribosomal protein L35 OS=Paracoccus denitrificans (strain Pd 1222) GN=rpmI PE=3 SV=1	1	sp|A1B4C2|RL35_PARDP	sp|A1B4C2|RL35_PARDP	5.89e-43	4	4	4	1.96288	1.69038	0.861176		0.37249	1.92146	1.7318	0.901295		0.542559	2.19134	1.73441	0.791485	1.65158	1.72919	1.04699	2.19134	1.65158	0.753683	1.73441	1.72919	0.996987
>sp|A1B4E9|DNAK_PARDP Chaperone protein DnaK OS=Paracoccus denitrificans (strain Pd 1222) GN=dnaK PE=3 SV=1	1	sp|A1B4E9|DNAK_PARDP	sp|A1B4E9|DNAK_PARDP	0	59	59	59	10.3986	11.9042	1.14479	+	0.0303399	10.594	11.7087	1.10522		0.149767	9.6218	11.1754	1.16147	11.5663	12.2421	1.05843	9.6218	11.5663	1.20209	11.1754	12.2421	1.09545
>sp|A1B4F0|DNAJ_PARDP Chaperone protein DnaJ OS=Paracoccus denitrificans (strain Pd 1222) GN=dnaJ PE=3 SV=1	1	sp|A1B4F0|DNAJ_PARDP	sp|A1B4F0|DNAJ_PARDP	2.2e-136	11	11	11	1.49206	1.47439	0.988158		0.790241	1.44407	1.52237	1.05422		0.207062	1.42816	1.55595	1.08948	1.45999	1.48879	1.01973	1.42816	1.45999	1.02229	1.55595	1.48879	0.956832
>sp|A1B4I6|ACCA_PARDP Acetyl-coenzyme A carboxylase carboxyl transferase subunit alpha OS=Paracoccus denitrificans (strain Pd 1222) GN=accA PE=3 SV=1	1	sp|A1B4I6|ACCA_PARDP	sp|A1B4I6|ACCA_PARDP	4.08e-151	24	24	24	2.75783	2.90776	1.05437		0.457127	2.90256	2.76302	0.951926		0.490436	2.80254	2.71311	0.96809	3.00259	2.81294	0.936838	2.80254	3.00259	1.07138	2.71311	2.81294	1.03679
>sp|A1B4L5|Y2369_PARDP UPF0434 protein Pden_2369 OS=Paracoccus denitrificans (strain Pd 1222) GN=Pden_2369 PE=3 SV=1	1	sp|A1B4L5|Y2369_PARDP	sp|A1B4L5|Y2369_PARDP	3.41e-29	3	3	3	0.441901	0.369444	0.836034		0.328458	0.380134	0.43121	1.13436		0.500611	0.448155	0.435646	0.972088	0.312113	0.426774	1.36737	0.448155	0.312113	0.69644	0.435646	0.426774	0.979635
>sp|A1B4S0|DER_PARDP GTPase Der OS=Paracoccus denitrificans (strain Pd 1222) GN=der PE=3 SV=1	1	sp|A1B4S0|DER_PARDP	sp|A1B4S0|DER_PARDP	0	27	27	27	2.90428	2.64995	0.912427		0.124719	2.87234	2.68189	0.933693		0.274293	3.01523	2.79333	0.926407	2.72945	2.57044	0.941741	3.01523	2.72945	0.905221	2.79333	2.57044	0.920204
>sp|A1B4S2|SYS_PARDP Serine--tRNA ligase OS=Paracoccus denitrificans (strain Pd 1222) GN=serS PE=3 SV=1	1	sp|A1B4S2|SYS_PARDP	sp|A1B4S2|SYS_PARDP	0	18	18	18	2.52407	2.22406	0.881141		0.0783064	2.4891	2.25903	0.907571		0.20512	2.69641	2.35173	0.872171	2.28178	2.16634	0.949404	2.69641	2.28178	0.846231	2.35173	2.16634	0.921167
>sp|A1B4S6|RL28_PARDP 50S ribosomal protein L28 OS=Paracoccus denitrificans (strain Pd 1222) GN=rpmB PE=3 SV=1	1	sp|A1B4S6|RL28_PARDP	sp|A1B4S6|RL28_PARDP	1.78e-94	8	8	8	2.22259	2.46276	1.10806		0.519537	2.44668	2.23867	0.914981		0.57881	2.53345	1.91173	0.754595	2.35991	2.56561	1.08716	2.53345	2.35991	0.931503	1.91173	2.56561	1.34204
>sp|A1B4Z0|KATG_PARDP Catalase-peroxidase OS=Paracoccus denitrificans (strain Pd 1222) GN=katG PE=3 SV=1	1	sp|A1B4Z0|KATG_PARDP	sp|A1B4Z0|KATG_PARDP	0	48	48	48	12.1527	13.6809	1.12575		0.0659851	13.5256	12.308	0.909974		0.168771	12.4577	11.8478	0.951043	14.5936	12.7682	0.874916	12.4577	14.5936	1.17146	11.8478	12.7682	1.07769
>sp|A1B4Z2|TAL_PARDP Probable transaldolase OS=Paracoccus denitrificans (strain Pd 1222) GN=tal PE=3 SV=1	1	sp|A1B4Z2|TAL_PARDP	sp|A1B4Z2|TAL_PARDP	0	20	20	20	3.7602	4.15946	1.10618		0.108562	4.16212	3.75755	0.902797		0.102657	3.93032	3.59008	0.913434	4.39392	3.92501	0.893283	3.93032	4.39392	1.11795	3.59008	3.92501	1.09329
>sp|A1B4Z8|RLMN_PARDP Dual-specificity RNA methyltransferase RlmN OS=Paracoccus denitrificans (strain Pd 1222) GN=rlmN PE=3 SV=1	1	sp|A1B4Z8|RLMN_PARDP	sp|A1B4Z8|RLMN_PARDP	6.94e-146	13	13	13	0.988491	0.949731	0.960789		0.559866	1.03897	0.899249	0.865517	+	0.00388233	1.04768	0.929297	0.887001	1.03026	0.869201	0.84367	1.04768	1.03026	0.98337	0.929297	0.869201	0.935331
>sp|A1B4Z9|GPMI_PARDP 2,3-bisphosphoglycerate-independent phosphoglycerate mutase OS=Paracoccus denitrificans (strain Pd 1222) GN=gpmI PE=3 SV=1	1	sp|A1B4Z9|GPMI_PARDP	sp|A1B4Z9|GPMI_PARDP	0	18	18	18	2.05852	1.74371	0.847071		0.0628761	1.93377	1.86847	0.966232		0.738573	2.01066	2.10639	1.04761	1.85688	1.63055	0.878113	2.01066	1.85688	0.923518	2.10639	1.63055	0.774098
>sp|A1B502|RPPH_PARDP RNA pyrophosphohydrolase OS=Paracoccus denitrificans (strain Pd 1222) GN=rppH PE=3 SV=1	1	sp|A1B502|RPPH_PARDP	sp|A1B502|RPPH_PARDP	8.72e-209	7	7	7	0.314946	0.360175	1.14361		0.486712	0.308489	0.366632	1.18848		0.36391	0.309536	0.320356	1.03496	0.307442	0.412908	1.34304	0.309536	0.307442	0.993237	0.320356	0.412908	1.2889
>sp|A1B507|DAPD_PARDP 2,3,4,5-tetrahydropyridine-2,6-dicarboxylate N-succinyltransferase OS=Paracoccus denitrificans (strain Pd 1222) GN=dapD PE=3 SV=1	1	sp|A1B507|DAPD_PARDP	sp|A1B507|DAPD_PARDP	8.02e-288	15	15	15	2.04701	2.45421	1.19893		0.342798	2.64484	1.85638	0.701888	+	0.0319475	2.32703	1.76699	0.759331	2.96265	1.94578	0.656769	2.32703	2.96265	1.27315	1.76699	1.94578	1.10118
>sp|A1B510|RLMH_PARDP Ribosomal RNA large subunit methyltransferase H OS=Paracoccus denitrificans (strain Pd 1222) GN=rlmH PE=3 SV=1	1	sp|A1B510|RLMH_PARDP	sp|A1B510|RLMH_PARDP	2.08e-54	7	7	7	0.279302	0.239931	0.859036		0.146133	0.240976	0.278257	1.15471		0.173564	0.261042	0.297563	1.1399	0.22091	0.258951	1.1722	0.261042	0.22091	0.846263	0.297563	0.258951	0.870241
>sp|A1B513|LEUC_PARDP 3-isopropylmalate dehydratase large subunit OS=Paracoccus denitrificans (strain Pd 1222) GN=leuC PE=3 SV=1	1	sp|A1B513|LEUC_PARDP	sp|A1B513|LEUC_PARDP	0	31	31	31	7.59031	7.29086	0.960549		0.680659	6.61423	8.26694	1.24987	+	0.00016535	6.84174	8.33887	1.21882	6.38672	8.195	1.28313	6.84174	6.38672	0.933493	8.33887	8.195	0.982747
>sp|A1B515|LEUD_PARDP 3-isopropylmalate dehydratase small subunit OS=Paracoccus denitrificans (strain Pd 1222) GN=leuD PE=3 SV=1	1	sp|A1B515|LEUD_PARDP	sp|A1B515|LEUD_PARDP	1.77e-236	10	10	10	0.715713	0.866616	1.21084		0.329577	0.625406	0.956923	1.53008	+	0.00463597	0.584874	0.846551	1.44741	0.665938	1.06729	1.60269	0.584874	0.665938	1.1386	0.846551	1.06729	1.26076
>sp|A1B548|PYRB_PARDP Aspartate carbamoyltransferase OS=Paracoccus denitrificans (strain Pd 1222) GN=pyrB PE=3 SV=1	1	sp|A1B548|PYRB_PARDP	sp|A1B548|PYRB_PARDP	2.12e-181	14	14	14	1.64131	1.66321	1.01334		0.791432	1.66903	1.63549	0.979904		0.684144	1.63502	1.6476	1.0077	1.70304	1.62337	0.953219	1.63502	1.70304	1.04161	1.6476	1.62337	0.985294
>sp|A1B584|RIMP_PARDP Ribosome maturation factor RimP OS=Paracoccus denitrificans (strain Pd 1222) GN=rimP PE=3 SV=1	1	sp|A1B584|RIMP_PARDP	sp|A1B584|RIMP_PARDP	3.7e-63	6	6	6	0.741823	0.659961	0.889647		0.420795	0.801124	0.60066	0.749772	+	0.0138112	0.835857	0.647789	0.775	0.76639	0.553531	0.722258	0.835857	0.76639	0.916891	0.647789	0.553531	0.854494
>sp|A1B587|IF2_PARDP Translation initiation factor IF-2 OS=Paracoccus denitrificans (strain Pd 1222) GN=infB PE=3 SV=1	1	sp|A1B587|IF2_PARDP	sp|A1B587|IF2_PARDP	0	50	50	49	7.89773	8.0476	1.01898		0.846963	8.73275	7.21258	0.825923	+	0.0104797	8.1755	7.61996	0.932048	9.29001	6.8052	0.732528	8.1755	9.29001	1.13632	7.61996	6.8052	0.893075
>sp|A1B592|SECA_PARDP Protein translocase subunit SecA OS=Paracoccus denitrificans (strain Pd 1222) GN=secA PE=3 SV=2	1	sp|A1B592|SECA_PARDP	sp|A1B592|SECA_PARDP	0	69	69	69	7.50062	7.02339	0.936375		0.23703	7.34319	7.18082	0.977888		0.703695	7.26958	7.73166	1.06356	7.4168	6.62998	0.893914	7.26958	7.4168	1.02025	7.73166	6.62998	0.857511
>sp|A1BBS1|FOLD2_PARDP Bifunctional protein FolD 2 OS=Paracoccus denitrificans (strain Pd 1222) GN=folD2 PE=3 SV=1;>sp|A1B5A7|FOLD1_PARDP Bifunctional protein FolD 1 OS=Paracoccus denitrificans (strain Pd 1222) GN=folD1 PE=3 SV=1	2	sp|A1BBS1|FOLD2_PARDP;sp|A1B5A7|FOLD1_PARDP	sp|A1BBS1|FOLD2_PARDP;sp|A1B5A7|FOLD1_PARDP	0	13	13	13	1.65704	1.75338	1.05814	+	0.00251057	1.69225	1.71817	1.01531		0.564736	1.65065	1.66342	1.00774	1.73385	1.77291	1.02253	1.65065	1.73385	1.05041	1.66342	1.77291	1.06582
>sp|A1B5K8|PUR9_PARDP Bifunctional purine biosynthesis protein PurH OS=Paracoccus denitrificans (strain Pd 1222) GN=purH PE=3 SV=1	1	sp|A1B5K8|PUR9_PARDP	sp|A1B5K8|PUR9_PARDP	0	27	27	27	7.25462	7.14337	0.984665		0.655086	7.28011	7.11788	0.977717		0.51032	7.18763	7.32161	1.01864	7.37258	6.91416	0.93782	7.18763	7.37258	1.02573	7.32161	6.91416	0.944349
>sp|A1B5M0|PIMT_PARDP Protein-L-isoaspartate O-methyltransferase OS=Paracoccus denitrificans (strain Pd 1222) GN=pcm PE=3 SV=1	1	sp|A1B5M0|PIMT_PARDP	sp|A1B5M0|PIMT_PARDP	1.71e-42	7	7	7	0.339541	0.391442	1.15286		0.160815	0.374837	0.356146	0.950135		0.640231	0.343844	0.335238	0.974973	0.405831	0.377053	0.92909	0.343844	0.405831	1.18028	0.335238	0.377053	1.12473
>sp|A1B5M1|SURE_PARDP 5-nucleotidase SurE OS=Paracoccus denitrificans (strain Pd 1222) GN=surE PE=3 SV=1	1	sp|A1B5M1|SURE_PARDP	sp|A1B5M1|SURE_PARDP	1.07e-173	8	8	8	0.437513	0.600289	1.37205		0.0723824	0.549369	0.488433	0.889081		0.552604	0.460803	0.414224	0.898917	0.637934	0.562643	0.881976	0.460803	0.637934	1.3844	0.414224	0.562643	1.35831
>sp|A1B5P9|PNP_PARDP Polyribonucleotide nucleotidyltransferase OS=Paracoccus denitrificans (strain Pd 1222) GN=pnp PE=3 SV=2	1	sp|A1B5P9|PNP_PARDP	sp|A1B5P9|PNP_PARDP	0	62	62	62	13.3792	14.1485	1.0575		0.516982	14.984	12.5438	0.837147	+	0.00640928	14.0263	12.7321	0.907732	15.9416	12.3554	0.775042	14.0263	15.9416	1.13655	12.7321	12.3554	0.970414
>sp|A1B5Q0|RS15_PARDP 30S ribosomal protein S15 OS=Paracoccus denitrificans (strain Pd 1222) GN=rpsO PE=3 SV=1	1	sp|A1B5Q0|RS15_PARDP	sp|A1B5Q0|RS15_PARDP	8.4e-127	7	7	7	1.85345	2.38361	1.28604		0.30303	2.05445	2.18261	1.06238		0.811916	2.0135	1.69341	0.841026	2.0954	2.67182	1.27509	2.0135	2.0954	1.04067	1.69341	2.67182	1.57778
>sp|A1B5Q5|SYL_PARDP Leucine--tRNA ligase OS=Paracoccus denitrificans (strain Pd 1222) GN=leuS PE=3 SV=1	1	sp|A1B5Q5|SYL_PARDP	sp|A1B5Q5|SYL_PARDP	0	49	49	49	5.14274	5.02916	0.977916		0.685701	5.29955	4.87234	0.919387		0.0854997	5.1426	5.14287	1.00005	5.45651	4.60181	0.843361	5.1426	5.45651	1.06104	5.14287	4.60181	0.894794
>sp|A1B5S4|SECB_PARDP Protein-export protein SecB OS=Paracoccus denitrificans (strain Pd 1222) GN=secB PE=3 SV=1	1	sp|A1B5S4|SECB_PARDP	sp|A1B5S4|SECB_PARDP	1.11e-80	15	15	15	2.68847	2.51357	0.934945		0.381043	2.63975	2.56229	0.970658		0.706095	2.91097	2.46597	0.84713	2.36853	2.65862	1.12248	2.91097	2.36853	0.813655	2.46597	2.65862	1.07812
>sp|A1B5T0|HSLU_PARDP ATP-dependent protease ATPase subunit HslU OS=Paracoccus denitrificans (strain Pd 1222) GN=hslU PE=3 SV=1	1	sp|A1B5T0|HSLU_PARDP	sp|A1B5T0|HSLU_PARDP	6.94e-253	26	26	26	3.91003	3.69203	0.944247		0.585733	3.3425	4.25956	1.27436	+	0.000128041	3.46458	4.35548	1.25715	3.22043	4.16363	1.29288	3.46458	3.22043	0.929531	4.35548	4.16363	0.955952
>sp|A1B5T1|HSLV_PARDP ATP-dependent protease subunit HslV OS=Paracoccus denitrificans (strain Pd 1222) GN=hslV PE=3 SV=1	1	sp|A1B5T1|HSLV_PARDP	sp|A1B5T1|HSLV_PARDP	9.31e-160	8	8	8	0.702356	0.69179	0.984957		0.900225	0.606064	0.788082	1.30033	+	0.0012738	0.605462	0.799249	1.32007	0.606666	0.776914	1.28063	0.605462	0.606666	1.00199	0.799249	0.776914	0.972054
>sp|A1B5T9|RBFA_PARDP Ribosome-binding factor A OS=Paracoccus denitrificans (strain Pd 1222) GN=rbfA PE=3 SV=1	1	sp|A1B5T9|RBFA_PARDP	sp|A1B5T9|RBFA_PARDP	1.9e-158	12	12	12	1.14388	1.06775	0.933443		0.423411	1.01839	1.19325	1.1717	+	0.0286629	1.084	1.20377	1.11049	0.952774	1.18273	1.24135	1.084	0.952774	0.878943	1.20377	1.18273	0.982521
>sp|A1B5U1|TRUB_PARDP tRNA pseudouridine synthase B OS=Paracoccus denitrificans (strain Pd 1222) GN=truB PE=3 SV=1	1	sp|A1B5U1|TRUB_PARDP	sp|A1B5U1|TRUB_PARDP	0	11	11	11	0.752557	0.780451	1.03707		0.691764	0.828813	0.704196	0.849644	+	0.0327198	0.789159	0.715955	0.907239	0.868467	0.692436	0.797308	0.789159	0.868467	1.1005	0.715955	0.692436	0.96715
>sp|A1B5V3|AROE_PARDP Shikimate dehydrogenase OS=Paracoccus denitrificans (strain Pd 1222) GN=aroE PE=3 SV=1	1	sp|A1B5V3|AROE_PARDP	sp|A1B5V3|AROE_PARDP	7.18e-154	9	9	9	0.357257	0.430723	1.20564		0.11798	0.374783	0.413197	1.1025		0.451427	0.343061	0.371453	1.08276	0.406505	0.454942	1.11915	0.343061	0.406505	1.18494	0.371453	0.454942	1.22476
>sp|A1B5X6|ADEC_PARDP Adenine deaminase OS=Paracoccus denitrificans (strain Pd 1222) GN=ade PE=3 SV=1	1	sp|A1B5X6|ADEC_PARDP	sp|A1B5X6|ADEC_PARDP	4.11e-197	23	23	23	1.24058	0.969541	0.781524		0.0773948	1.13783	1.07229	0.942398		0.707571	1.26584	1.21531	0.960083	1.00982	0.929264	0.920229	1.26584	1.00982	0.797744	1.21531	0.929264	0.764629
>sp|A1B5X7|RECO_PARDP DNA repair protein RecO OS=Paracoccus denitrificans (strain Pd 1222) GN=recO PE=3 SV=1	1	sp|A1B5X7|RECO_PARDP	sp|A1B5X7|RECO_PARDP	1.55e-08	1	1	1	0.0285134	0.0578016	2.02718		0.278479	0.0221622	0.0641528	2.8947		0.0960845	0.0180937	0.0389331	2.15175	0.0262307	0.0893726	3.40718	0.0180937	0.0262307	1.44972	0.0389331	0.0893726	2.29554
>sp|A1B5Y2|DAPE_PARDP Succinyl-diaminopimelate desuccinylase OS=Paracoccus denitrificans (strain Pd 1222) GN=dapE PE=3 SV=1	1	sp|A1B5Y2|DAPE_PARDP	sp|A1B5Y2|DAPE_PARDP	1.82e-31	7	7	7	0.357649	0.370762	1.03666		0.548702	0.364129	0.364281	1.00042		0.994529	0.354185	0.361113	1.01956	0.374073	0.36745	0.982295	0.354185	0.374073	1.05615	0.361113	0.36745	1.01755
>sp|A1B5Z0|Y2850_PARDP UPF0042 nucleotide-binding protein Pden_2850 OS=Paracoccus denitrificans (strain Pd 1222) GN=Pden_2850 PE=3 SV=1	1	sp|A1B5Z0|Y2850_PARDP	sp|A1B5Z0|Y2850_PARDP	3.17e-103	14	14	14	0.983349	0.927616	0.943323		0.414422	0.93966	0.971305	1.03368		0.64994	0.954997	1.0117	1.05938	0.924323	0.930909	1.00713	0.954997	0.924323	0.96788	1.0117	0.930909	0.920142
>sp|A1B5Z2|PCKA_PARDP Phosphoenolpyruvate carboxykinase [ATP] OS=Paracoccus denitrificans (strain Pd 1222) GN=pckA PE=3 SV=1	1	sp|A1B5Z2|PCKA_PARDP	sp|A1B5Z2|PCKA_PARDP	0	28	28	28	4.21661	3.80187	0.901642		0.10715	4.19592	3.82255	0.911015		0.157325	4.36634	4.06687	0.931415	4.02551	3.57823	0.888888	4.36634	4.02551	0.921942	4.06687	3.57823	0.879847
>sp|A1B616|ATPF_PARDP ATP synthase subunit b OS=Paracoccus denitrificans (strain Pd 1222) GN=atpF PE=3 SV=1	1	sp|A1B616|ATPF_PARDP	sp|A1B616|ATPF_PARDP	0	17	17	17	3.76082	3.76802	1.00191		0.971898	3.67446	3.85438	1.04896		0.360659	3.51171	4.00993	1.14187	3.83722	3.69883	0.963935	3.51171	3.83722	1.09269	4.00993	3.69883	0.922417
>sp|A1B619|ATP6_PARDP ATP synthase subunit a OS=Paracoccus denitrificans (strain Pd 1222) GN=atpB PE=3 SV=1	1	sp|A1B619|ATP6_PARDP	sp|A1B619|ATP6_PARDP	2.44e-09	3	3	3	0.0500702	0.0351318	0.701651	+	0.0430056	0.046251	0.038951	0.842165		0.391093	0.050542	0.0495984	0.98133	0.04196	0.0283036	0.674537	0.050542	0.04196	0.8302	0.0495984	0.0283036	0.570655
>sp|A1B656|BIOB2_PARDP Biotin synthase 2 OS=Paracoccus denitrificans (strain Pd 1222) GN=bioB2 PE=3 SV=1	1	sp|A1B656|BIOB2_PARDP	sp|A1B656|BIOB2_PARDP	6.31e-59	9	9	9	1.02599	1.07681	1.04953		0.540395	1.01345	1.08935	1.07489		0.349655	1.03796	1.01402	0.976939	0.988939	1.16467	1.1777	1.03796	0.988939	0.952771	1.01402	1.16467	1.14857
>sp|A1B673|ILVD_PARDP Dihydroxy-acid dehydratase OS=Paracoccus denitrificans (strain Pd 1222) GN=ilvD PE=3 SV=1	1	sp|A1B673|ILVD_PARDP	sp|A1B673|ILVD_PARDP	0	40	40	40	4.56824	4.39119	0.961242		0.267411	4.51305	4.44638	0.985228		0.690662	4.45482	4.68167	1.05092	4.57127	4.2111	0.921208	4.45482	4.57127	1.02614	4.68167	4.2111	0.899487
>sp|A1B677|MACB1_PARDP Macrolide export ATP-binding/permease protein MacB 1/2 OS=Paracoccus denitrificans (strain Pd 1222) GN=macB1 PE=3 SV=1	1	sp|A1B677|MACB1_PARDP	sp|A1B677|MACB1_PARDP	1.57e-24	6	6	6	0.194437	0.168038	0.864228		0.259501	0.181535	0.18094	0.996723		0.980855	0.186741	0.202134	1.08243	0.17633	0.159747	0.905956	0.186741	0.17633	0.944248	0.202134	0.159747	0.790302
>sp|A1B684|THIC_PARDP Phosphomethylpyrimidine synthase OS=Paracoccus denitrificans (strain Pd 1222) GN=thiC PE=3 SV=1	1	sp|A1B684|THIC_PARDP	sp|A1B684|THIC_PARDP	0	37	37	37	10.2522	9.2197	0.899293		0.765522	5.69942	13.7724	2.41647	+	3.96509e-06	5.92707	14.5773	2.45943	5.47176	12.9676	2.36992	5.92707	5.47176	0.92318	14.5773	12.9676	0.889581
>sp|A1B6A9|RL13_PARDP 50S ribosomal protein L13 OS=Paracoccus denitrificans (strain Pd 1222) GN=rplM PE=3 SV=1	1	sp|A1B6A9|RL13_PARDP	sp|A1B6A9|RL13_PARDP	1.56e-168	12	12	12	4.93697	4.25013	0.860879		0.346833	5.25947	3.92764	0.746774	+	0.0336455	5.93363	3.94031	0.664065	4.58531	3.91496	0.853804	5.93363	4.58531	0.772767	3.94031	3.91496	0.993565
>sp|A1B840|RNH_PARDP Ribonuclease H OS=Paracoccus denitrificans (strain Pd 1222) GN=rnhA PE=3 SV=1	2	sp|A1B840|RNH_PARDP	sp|A1B840|RNH_PARDP;tr|A1AYQ9|A1AYQ9_PARDP	2.02e-78	7	7	7	0.271058	0.260218	0.960009		0.63803	0.269467	0.261809	0.971582		0.740908	0.279403	0.262712	0.940263	0.25953	0.260906	1.0053	0.279403	0.25953	0.928874	0.262712	0.260906	0.993122
>sp|A1B842|ISPH_PARDP 4-hydroxy-3-methylbut-2-enyl diphosphate reductase OS=Paracoccus denitrificans (strain Pd 1222) GN=ispH PE=3 SV=1	1	sp|A1B842|ISPH_PARDP	sp|A1B842|ISPH_PARDP	6.72e-192	13	13	13	0.852306	0.891417	1.04589		0.550858	0.900078	0.843645	0.937302		0.380569	0.902868	0.801745	0.887998	0.897288	0.885546	0.986913	0.902868	0.897288	0.99382	0.801745	0.885546	1.10452
>sp|A1B843|APT_PARDP Adenine phosphoribosyltransferase OS=Paracoccus denitrificans (strain Pd 1222) GN=apt PE=3 SV=1	1	sp|A1B843|APT_PARDP	sp|A1B843|APT_PARDP	6.1e-199	9	9	9	0.417416	0.460587	1.10342		0.149196	0.411554	0.46645	1.13339	+	0.0477375	0.384266	0.450566	1.17254	0.438841	0.482333	1.09911	0.384266	0.438841	1.14202	0.450566	0.482333	1.0705
>sp|A1B852|DCUP_PARDP Uroporphyrinogen decarboxylase OS=Paracoccus denitrificans (strain Pd 1222) GN=hemE PE=3 SV=1	1	sp|A1B852|DCUP_PARDP	sp|A1B852|DCUP_PARDP	0	20	20	20	2.02764	2.35495	1.16142		0.12942	2.15436	2.22824	1.03429		0.756149	2.04547	2.00982	0.982571	2.26325	2.44666	1.08104	2.04547	2.26325	1.10647	2.00982	2.44666	1.21735
>sp|A1B853|HEM3_PARDP Porphobilinogen deaminase OS=Paracoccus denitrificans (strain Pd 1222) GN=hemC PE=3 SV=1	1	sp|A1B853|HEM3_PARDP	sp|A1B853|HEM3_PARDP	2.39e-282	13	13	13	1.30543	1.29491	0.991944		0.930471	1.43131	1.16903	0.816759	+	0.000972814	1.42567	1.18519	0.831316	1.43694	1.15288	0.802317	1.42567	1.43694	1.0079	1.18519	1.15288	0.972745
>sp|A1B870|RECR_PARDP Recombination protein RecR OS=Paracoccus denitrificans (strain Pd 1222) GN=recR PE=3 SV=1	1	sp|A1B870|RECR_PARDP	sp|A1B870|RECR_PARDP	5.49e-115	3	3	3	0.0487103	0.0560929	1.15156		0.087038	0.0515357	0.0532675	1.0336		0.72246	0.0460809	0.0513398	1.11412	0.0569905	0.0551953	0.9685	0.0460809	0.0569905	1.23675	0.0513398	0.0551953	1.0751
>sp|A1B877|CH60_PARDP 60 kDa chaperonin OS=Paracoccus denitrificans (strain Pd 1222) GN=groL1 PE=3 SV=1	1	sp|A1B877|CH60_PARDP	sp|A1B877|CH60_PARDP	0	52	52	52	20.1134	18.4825	0.918913		0.305386	19.8936	18.7023	0.940115		0.464406	19.6839	20.5429	1.04364	20.1033	16.8616	0.838748	19.6839	20.1033	1.02131	20.5429	16.8616	0.8208
>sp|A1B890|ISPDF_PARDP Bifunctional enzyme IspD/IspF OS=Paracoccus denitrificans (strain Pd 1222) GN=ispDF PE=3 SV=2	1	sp|A1B890|ISPDF_PARDP	sp|A1B890|ISPDF_PARDP	5.96e-252	18	18	18	1.21091	1.22225	1.00937		0.913134	1.31847	1.11469	0.845446	+	0.0101309	1.30902	1.1128	0.850107	1.32792	1.11658	0.840851	1.30902	1.32792	1.01444	1.1128	1.11658	1.0034
>sp|A1B8B6|YBEY_PARDP Endoribonuclease YbeY OS=Paracoccus denitrificans (strain Pd 1222) GN=ybeY PE=3 SV=1	1	sp|A1B8B6|YBEY_PARDP	sp|A1B8B6|YBEY_PARDP	1.22e-26	4	4	4	0.195935	0.21361	1.09021		0.351297	0.186832	0.222714	1.19205	+	0.0241551	0.176461	0.215409	1.22072	0.197203	0.230018	1.16641	0.176461	0.197203	1.11754	0.215409	0.230018	1.06782
>sp|A1B8C4|MIAB_PARDP (Dimethylallyl)adenosine tRNA methylthiotransferase MiaB OS=Paracoccus denitrificans (strain Pd 1222) GN=miaB PE=3 SV=1	1	sp|A1B8C4|MIAB_PARDP	sp|A1B8C4|MIAB_PARDP	2.95e-82	8	8	8	0.635358	0.570194	0.897437		0.22576	0.638947	0.566606	0.88678		0.171086	0.697708	0.573009	0.821274	0.580187	0.560202	0.965555	0.697708	0.580187	0.831561	0.573009	0.560202	0.977649
>sp|A1B8D4|PYRG_PARDP CTP synthase OS=Paracoccus denitrificans (strain Pd 1222) GN=pyrG PE=3 SV=1	1	sp|A1B8D4|PYRG_PARDP	sp|A1B8D4|PYRG_PARDP	0	27	27	27	3.22314	2.94112	0.912503		0.269138	3.31093	2.85333	0.861792	+	0.0430551	3.33113	3.11514	0.93516	3.29073	2.59152	0.787523	3.33113	3.29073	0.98787	3.11514	2.59152	0.831911
>sp|A1B8D6|COBQ_PARDP Cobyric acid synthase OS=Paracoccus denitrificans (strain Pd 1222) GN=cobQ PE=3 SV=1	1	sp|A1B8D6|COBQ_PARDP	sp|A1B8D6|COBQ_PARDP	1.55e-62	10	10	10	0.520506	0.41813	0.803314	+	0.00901472	0.451467	0.487169	1.07908		0.481231	0.491493	0.549519	1.11806	0.411441	0.424819	1.03252	0.491493	0.411441	0.837124	0.549519	0.424819	0.773074
>sp|A1B8E0|SYE2_PARDP Glutamate--tRNA ligase 2 OS=Paracoccus denitrificans (strain Pd 1222) GN=gltX2 PE=3 SV=1	1	sp|A1B8E0|SYE2_PARDP	sp|A1B8E0|SYE2_PARDP	0	23	23	23	3.17681	3.0465	0.958979		0.58886	3.23771	2.98561	0.922136		0.27648	3.29682	3.05681	0.927198	3.17859	2.9144	0.916886	3.29682	3.17859	0.964138	3.05681	2.9144	0.953414
>sp|A1B8E8|EFTS_PARDP Elongation factor Ts OS=Paracoccus denitrificans (strain Pd 1222) GN=tsf PE=3 SV=1	1	sp|A1B8E8|EFTS_PARDP	sp|A1B8E8|EFTS_PARDP	0	26	26	26	6.4331	7.78794	1.2106		0.0994601	7.69309	6.52796	0.848548		0.171729	6.91128	5.95493	0.861624	8.4749	7.10098	0.837884	6.91128	8.4749	1.22624	5.95493	7.10098	1.19246
>sp|A1B8E9|RS2_PARDP 30S ribosomal protein S2 OS=Paracoccus denitrificans (strain Pd 1222) GN=rpsB PE=3 SV=1	1	sp|A1B8E9|RS2_PARDP	sp|A1B8E9|RS2_PARDP	4.81e-240	21	21	21	5.48246	6.32254	1.15323		0.240817	6.59988	5.20512	0.788668	+	0.0226994	6.05842	4.9065	0.809863	7.14135	5.50374	0.770686	6.05842	7.14135	1.17875	4.9065	5.50374	1.12172
>sp|A1B8K9|IHFB_PARDP Integration host factor subunit beta OS=Paracoccus denitrificans (strain Pd 1222) GN=ihfB PE=3 SV=1	1	sp|A1B8K9|IHFB_PARDP	sp|A1B8K9|IHFB_PARDP	1.78e-47	5	5	5	0.843397	1.32582	1.572		0.264845	0.790231	1.37899	1.74504		0.160098	0.779179	0.907615	1.16483	0.801283	1.85036	2.30925	0.779179	0.801283	1.02837	0.907615	1.85036	2.03871
>sp|A1B8L1|TRPF_PARDP N-(5-phosphoribosyl)anthranilate isomerase OS=Paracoccus denitrificans (strain Pd 1222) GN=trpF PE=3 SV=1	1	sp|A1B8L1|TRPF_PARDP	sp|A1B8L1|TRPF_PARDP	1.07e-171	3	3	3	0.132671	0.201606	1.5196	+	0.0341086	0.152206	0.18207	1.19621		0.435873	0.119663	0.145678	1.21741	0.18475	0.218463	1.18248	0.119663	0.18475	1.54392	0.145678	0.218463	1.49962
>sp|A1B8L3|TRPB_PARDP Tryptophan synthase beta chain OS=Paracoccus denitrificans (strain Pd 1222) GN=trpB PE=3 SV=1	1	sp|A1B8L3|TRPB_PARDP	sp|A1B8L3|TRPB_PARDP	0	26	26	26	2.41015	2.00098	0.830229		0.21053	2.53008	1.88105	0.743473	+	0.02023	2.75112	2.06918	0.752125	2.30905	1.69291	0.733164	2.75112	2.30905	0.839312	2.06918	1.69291	0.818152
>sp|A1B8N7|ATPD_PARDP ATP synthase subunit delta OS=Paracoccus denitrificans (strain Pd 1222) GN=atpH PE=3 SV=2	1	sp|A1B8N7|ATPD_PARDP	sp|A1B8N7|ATPD_PARDP	6.08e-236	14	14	14	5.06126	4.61777	0.912375		0.202796	4.9714	4.70764	0.946944		0.470699	5.35942	4.76311	0.888737	4.58338	4.65216	1.01501	5.35942	4.58338	0.855201	4.76311	4.65216	0.976706
>sp|A1B8N8|ATPA_PARDP ATP synthase subunit alpha OS=Paracoccus denitrificans (strain Pd 1222) GN=atpA PE=3 SV=1	1	sp|A1B8N8|ATPA_PARDP	sp|A1B8N8|ATPA_PARDP	0	47	47	47	15.8701	15.3516	0.967331		0.30451	15.7135	15.5082	0.986936		0.696253	15.6911	16.0491	1.02282	15.7359	14.9673	0.951155	15.6911	15.7359	1.00286	16.0491	14.9673	0.932595
>sp|A1B8N9|ATPG_PARDP ATP synthase gamma chain OS=Paracoccus denitrificans (strain Pd 1222) GN=atpG PE=3 SV=1	1	sp|A1B8N9|ATPG_PARDP	sp|A1B8N9|ATPG_PARDP	0	29	29	29	5.05719	5.48971	1.08553		0.277275	5.43848	5.10842	0.939311		0.417992	5.14302	4.97135	0.96662	5.73393	5.24549	0.914816	5.14302	5.73393	1.11489	4.97135	5.24549	1.05514
>sp|A1B8P0|ATPB_PARDP ATP synthase subunit beta OS=Paracoccus denitrificans (strain Pd 1222) GN=atpD PE=3 SV=1	1	sp|A1B8P0|ATPB_PARDP	sp|A1B8P0|ATPB_PARDP	0	26	26	26	7.4285	7.42582	0.999639		0.992803	7.23963	7.61469	1.05181		0.170121	7.38784	7.46917	1.01101	7.09142	7.76022	1.09431	7.38784	7.09142	0.959878	7.46917	7.76022	1.03897
>sp|A1B8P1|ATPE_PARDP ATP synthase epsilon chain OS=Paracoccus denitrificans (strain Pd 1222) GN=atpC PE=3 SV=1	1	sp|A1B8P1|ATPE_PARDP	sp|A1B8P1|ATPE_PARDP	7.01e-160	9	9	9	1.47238	1.54745	1.05099		0.561817	1.39411	1.62571	1.16613	+	0.0321167	1.41683	1.52792	1.0784	1.3714	1.72351	1.25675	1.41683	1.3714	0.96793	1.52792	1.72351	1.12801
>sp|A1B8V3|RS16_PARDP 30S ribosomal protein S16 OS=Paracoccus denitrificans (strain Pd 1222) GN=rpsP PE=3 SV=1	1	sp|A1B8V3|RS16_PARDP	sp|A1B8V3|RS16_PARDP	7.97e-203	9	9	9	1.78465	1.82699	1.02372		0.803099	1.98124	1.63041	0.822922	+	0.00425689	2.02122	1.54809	0.765917	1.94126	1.71272	0.882274	2.02122	1.94126	0.960438	1.54809	1.71272	1.10635
>sp|A1B8V4|RIMM_PARDP Ribosome maturation factor RimM OS=Paracoccus denitrificans (strain Pd 1222) GN=rimM PE=3 SV=1	1	sp|A1B8V4|RIMM_PARDP	sp|A1B8V4|RIMM_PARDP	5.55e-128	7	7	7	0.504626	0.489944	0.970905		0.756532	0.532041	0.462529	0.869348		0.0997203	0.5402	0.469051	0.868292	0.523881	0.456006	0.870437	0.5402	0.523881	0.969792	0.469051	0.456006	0.972187
>sp|A1B8V6|RL19_PARDP 50S ribosomal protein L19 OS=Paracoccus denitrificans (strain Pd 1222) GN=rplS PE=3 SV=1	1	sp|A1B8V6|RL19_PARDP	sp|A1B8V6|RL19_PARDP	2.22e-303	14	14	14	4.17517	4.14446	0.992646		0.954128	4.56016	3.75947	0.824415		0.0885568	4.84984	3.50049	0.721774	4.27048	4.01844	0.94098	4.84984	4.27048	0.880541	3.50049	4.01844	1.14797
>sp|A1B8V7|RL31_PARDP 50S ribosomal protein L31 OS=Paracoccus denitrificans (strain Pd 1222) GN=rpmE PE=3 SV=1	1	sp|A1B8V7|RL31_PARDP	sp|A1B8V7|RL31_PARDP	1.99e-53	4	4	4	1.68776	1.57183	0.931313		0.723335	1.77212	1.48747	0.839371		0.370073	2.03468	1.34084	0.658991	1.50956	1.6341	1.0825	2.03468	1.50956	0.741917	1.34084	1.6341	1.21872
>sp|A1B8X9|LPXA_PARDP Acyl-[acyl-carrier-protein]--UDP-N-acetylglucosamine O-acyltransferase OS=Paracoccus denitrificans (strain Pd 1222) GN=lpxA PE=3 SV=1	1	sp|A1B8X9|LPXA_PARDP	sp|A1B8X9|LPXA_PARDP	7.75e-126	9	9	9	0.617954	0.726003	1.17485		0.173162	0.614472	0.729486	1.18717		0.141868	0.585053	0.650856	1.11247	0.643891	0.808115	1.25505	0.585053	0.643891	1.10057	0.650856	0.808115	1.24162
>sp|A1B937|Y3965_PARDP UPF0145 protein Pden_3965 OS=Paracoccus denitrificans (strain Pd 1222) GN=Pden_3965 PE=3 SV=1	1	sp|A1B937|Y3965_PARDP	sp|A1B937|Y3965_PARDP	3.5e-97	5	5	5	0.96243	1.21162	1.25892		0.427661	0.853183	1.32087	1.54817		0.10419	0.875337	1.04952	1.19899	0.831028	1.59222	1.91596	0.875337	0.831028	0.94938	1.04952	1.59222	1.51709
>sp|A1B943|PURL_PARDP Phosphoribosylformylglycinamidine synthase 2 OS=Paracoccus denitrificans (strain Pd 1222) GN=purL PE=3 SV=1	1	sp|A1B943|PURL_PARDP	sp|A1B943|PURL_PARDP	0	30	30	30	3.71028	3.51173	0.946487		0.125814	3.64446	3.57754	0.981637		0.638409	3.69124	3.72932	1.01032	3.59769	3.42577	0.952213	3.69124	3.59769	0.974657	3.72932	3.42577	0.918605
>sp|A1B945|MURI_PARDP Glutamate racemase OS=Paracoccus denitrificans (strain Pd 1222) GN=murI PE=3 SV=1	1	sp|A1B945|MURI_PARDP	sp|A1B945|MURI_PARDP	8.9e-285	13	13	13	0.811921	0.883263	1.08787		0.212234	0.835037	0.860147	1.03007		0.679809	0.806885	0.816957	1.01248	0.863188	0.903338	1.04651	0.806885	0.863188	1.06978	0.816957	0.903338	1.10574
>sp|A1B946|CCME_PARDP Cytochrome c-type biogenesis protein CcmE OS=Paracoccus denitrificans (strain Pd 1222) GN=ccmE PE=3 SV=1	1	sp|A1B946|CCME_PARDP	sp|A1B946|CCME_PARDP	2.57e-111	7	7	7	0.754971	0.779117	1.03198		0.420334	0.749808	0.784279	1.04597		0.233925	0.74802	0.761922	1.01858	0.751596	0.806638	1.07323	0.74802	0.751596	1.00478	0.761922	0.806638	1.05869
>sp|A1B962|RLME_PARDP Ribosomal RNA large subunit methyltransferase E OS=Paracoccus denitrificans (strain Pd 1222) GN=rlmE PE=3 SV=1	1	sp|A1B962|RLME_PARDP	sp|A1B962|RLME_PARDP	2.32e-27	8	8	8	0.871598	0.93605	1.07395		0.353906	0.89872	0.908927	1.01136		0.887611	0.859954	0.883241	1.02708	0.937487	0.934613	0.996935	0.859954	0.937487	1.09016	0.883241	0.934613	1.05816
>sp|A1B964|MIAA_PARDP tRNA dimethylallyltransferase OS=Paracoccus denitrificans (strain Pd 1222) GN=miaA PE=3 SV=1	1	sp|A1B964|MIAA_PARDP	sp|A1B964|MIAA_PARDP	5.5e-09	3	3	3	0.178752	0.174425	0.975794		0.768336	0.185726	0.16745	0.901597		0.179262	0.182895	0.174608	0.95469	0.188557	0.160292	0.850098	0.182895	0.188557	1.03096	0.174608	0.160292	0.918011
>sp|A1B965|PYRH_PARDP Uridylate kinase OS=Paracoccus denitrificans (strain Pd 1222) GN=pyrH PE=3 SV=1	1	sp|A1B965|PYRH_PARDP	sp|A1B965|PYRH_PARDP	3.46e-240	11	11	11	2.52431	3.05872	1.21171	+	0.0196866	2.79921	2.78382	0.9945		0.957348	2.57095	2.47767	0.963715	3.02747	3.08997	1.02064	2.57095	3.02747	1.17757	2.47767	3.08997	1.24713
>sp|A1B966|RRF_PARDP Ribosome-recycling factor OS=Paracoccus denitrificans (strain Pd 1222) GN=frr PE=3 SV=1	1	sp|A1B966|RRF_PARDP	sp|A1B966|RRF_PARDP	6.78e-137	14	14	14	3.05538	3.00656	0.984024		0.75669	2.94487	3.11707	1.05847		0.247882	3.01086	3.09989	1.02957	2.87888	3.13425	1.0887	3.01086	2.87888	0.956165	3.09989	3.13425	1.01108
>sp|A1B969|DXR_PARDP 1-deoxy-D-xylulose 5-phosphate reductoisomerase OS=Paracoccus denitrificans (strain Pd 1222) GN=dxr PE=3 SV=1	1	sp|A1B969|DXR_PARDP	sp|A1B969|DXR_PARDP	7.34e-136	10	10	10	0.610703	0.584813	0.957606		0.626524	0.633353	0.562163	0.887599		0.146006	0.632205	0.589201	0.931977	0.6345	0.535125	0.843382	0.632205	0.6345	1.00363	0.589201	0.535125	0.908223
>sp|A1B9C7|PROB_PARDP Glutamate 5-kinase OS=Paracoccus denitrificans (strain Pd 1222) GN=proB PE=3 SV=1	1	sp|A1B9C7|PROB_PARDP	sp|A1B9C7|PROB_PARDP	2.92e-69	10	10	10	1.00175	0.989725	0.988001		0.904054	1.08958	0.901894	0.827747	+	0.0170292	1.06653	0.93696	0.878511	1.11262	0.866828	0.779086	1.06653	1.11262	1.04322	0.93696	0.866828	0.92515
>sp|A1B9C8|OBG_PARDP GTPase obg OS=Paracoccus denitrificans (strain Pd 1222) GN=obg PE=3 SV=1	1	sp|A1B9C8|OBG_PARDP	sp|A1B9C8|OBG_PARDP	9.74e-187	16	16	16	0.878198	0.965204	1.09907		0.451862	1.00325	0.840152	0.837431		0.127803	0.944467	0.811929	0.859669	1.06203	0.868376	0.817655	0.944467	1.06203	1.12448	0.811929	0.868376	1.06952
>sp|A1B9D2|ENO_PARDP Enolase OS=Paracoccus denitrificans (strain Pd 1222) GN=eno PE=3 SV=1	1	sp|A1B9D2|ENO_PARDP	sp|A1B9D2|ENO_PARDP	0	25	25	25	5.06831	4.4672	0.881397		0.312366	5.34241	4.1931	0.78487	+	0.0210338	5.68886	4.44776	0.781837	4.99596	3.93844	0.788325	5.68886	4.99596	0.878199	4.44776	3.93844	0.885487
>sp|A1B9D5|SYC_PARDP Cysteine--tRNA ligase OS=Paracoccus denitrificans (strain Pd 1222) GN=cysS PE=3 SV=1	1	sp|A1B9D5|SYC_PARDP	sp|A1B9D5|SYC_PARDP	1.4e-161	19	19	19	1.86997	1.53877	0.822888	+	0.0285419	1.70518	1.70356	0.999053		0.993047	1.9031	1.83683	0.965175	1.50725	1.57029	1.04183	1.9031	1.50725	0.791996	1.83683	1.57029	0.854895
>sp|A1B9E9|RL25_PARDP 50S ribosomal protein L25 OS=Paracoccus denitrificans (strain Pd 1222) GN=rplY PE=3 SV=1	1	sp|A1B9E9|RL25_PARDP	sp|A1B9E9|RL25_PARDP	0	19	19	19	3.32226	3.82276	1.15065		0.294649	4.03687	3.10816	0.769942	+	0.0203322	3.62921	3.01531	0.830845	4.44453	3.201	0.720212	3.62921	4.44453	1.22465	3.01531	3.201	1.06158
>sp|A1B9F0|TRMFO_PARDP Methylenetetrahydrofolate--tRNA-(uracil-5-)-methyltransferase TrmFO OS=Paracoccus denitrificans (strain Pd 1222) GN=trmFO PE=3 SV=1	1	sp|A1B9F0|TRMFO_PARDP	sp|A1B9F0|TRMFO_PARDP	7.33e-37	7	7	7	0.490534	0.447931	0.913151		0.291803	0.512358	0.426107	0.83166	+	0.00569161	0.524335	0.456732	0.87107	0.50038	0.395482	0.790363	0.524335	0.50038	0.954314	0.456732	0.395482	0.865895
>sp|A1B9F2|HIS3_PARDP Phosphoribosyl-AMP cyclohydrolase OS=Paracoccus denitrificans (strain Pd 1222) GN=hisI PE=3 SV=1	1	sp|A1B9F2|HIS3_PARDP	sp|A1B9F2|HIS3_PARDP	3.32e-34	5	5	5	0.292622	0.313145	1.07014		0.538687	0.29704	0.308726	1.03934		0.729371	0.318498	0.266745	0.837511	0.275583	0.350707	1.2726	0.318498	0.275583	0.86526	0.266745	0.350707	1.31476
>sp|A1B9F5|DNLJ_PARDP DNA ligase OS=Paracoccus denitrificans (strain Pd 1222) GN=ligA PE=3 SV=1	1	sp|A1B9F5|DNLJ_PARDP	sp|A1B9F5|DNLJ_PARDP	8.39e-236	34	34	34	2.15925	1.80909	0.83783		0.109065	2.07449	1.89385	0.912924		0.448578	2.14686	2.17165	1.01155	2.00212	1.61605	0.80717	2.14686	2.00212	0.932582	2.17165	1.61605	0.74416
>sp|A1B9H0|MNMA_PARDP tRNA-specific 2-thiouridylase MnmA OS=Paracoccus denitrificans (strain Pd 1222) GN=mnmA PE=3 SV=1	1	sp|A1B9H0|MNMA_PARDP	sp|A1B9H0|MNMA_PARDP	4.66e-132	10	10	10	0.663781	0.646707	0.974278		0.810734	0.73486	0.575628	0.783316	+	0.000339426	0.737118	0.590443	0.801015	0.732602	0.560813	0.765508	0.737118	0.732602	0.993873	0.590443	0.560813	0.949817
>sp|A1B9H4|RL27_PARDP 50S ribosomal protein L27 OS=Paracoccus denitrificans (strain Pd 1222) GN=rpmA PE=3 SV=1	1	sp|A1B9H4|RL27_PARDP	sp|A1B9H4|RL27_PARDP	4.84e-106	4	4	4	1.57786	1.61067	1.0208		0.920527	1.58774	1.60078	1.00821		0.968386	1.80884	1.34688	0.744608	1.36665	1.85469	1.35711	1.80884	1.36665	0.75554	1.34688	1.85469	1.37703
>sp|A1B9H5|RL21_PARDP 50S ribosomal protein L21 OS=Paracoccus denitrificans (strain Pd 1222) GN=rplU PE=3 SV=1	1	sp|A1B9H5|RL21_PARDP	sp|A1B9H5|RL21_PARDP	1.3e-25	9	9	9	2.59957	2.456	0.944772		0.697394	2.89797	2.15759	0.744518	+	0.00789575	3.11269	2.08645	0.670306	2.68326	2.22873	0.830606	3.11269	2.68326	0.862042	2.08645	2.22873	1.06819
>sp|A1B9H9|SSUB1_PARDP Aliphatic sulfonates import ATP-binding protein SsuB 1 OS=Paracoccus denitrificans (strain Pd 1222) GN=ssuB1 PE=3 SV=1	1	sp|A1B9H9|SSUB1_PARDP	sp|A1B9H9|SSUB1_PARDP	6.56e-143	13	13	13	1.12676	1.20455	1.06904		0.906405	0.411731	1.91958	4.66221	+	7.13676e-05	0.47196	1.78156	3.77482	0.351503	2.0576	5.85371	0.47196	0.351503	0.744774	1.78156	2.0576	1.15494
>sp|A1B9J4|HFQ_PARDP Protein hfq OS=Paracoccus denitrificans (strain Pd 1222) GN=hfq PE=3 SV=1	1	sp|A1B9J4|HFQ_PARDP	sp|A1B9J4|HFQ_PARDP	1.69e-77	4	4	4	0.279219	0.31953	1.14437		0.680093	0.229505	0.369245	1.60887		0.113141	0.24788	0.310559	1.25286	0.21113	0.42793	2.02685	0.24788	0.21113	0.851745	0.310559	0.42793	1.37794
>sp|A1B9K8|ZNUC_PARDP Zinc import ATP-binding protein ZnuC OS=Paracoccus denitrificans (strain Pd 1222) GN=znuC PE=3 SV=1	1	sp|A1B9K8|ZNUC_PARDP	sp|A1B9K8|ZNUC_PARDP	7.1e-41	3	3	3	0.18815	0.155106	0.824371	+	0.0357332	0.172785	0.170471	0.986608		0.902987	0.1914	0.184901	0.966041	0.15417	0.156042	1.01214	0.1914	0.15417	0.805484	0.184901	0.156042	0.843923
>sp|A1B9Q2|QUEF_PARDP NADPH-dependent 7-cyano-7-deazaguanine reductase OS=Paracoccus denitrificans (strain Pd 1222) GN=queF PE=3 SV=1	1	sp|A1B9Q2|QUEF_PARDP	sp|A1B9Q2|QUEF_PARDP	3.63e-155	8	8	8	0.874813	0.835751	0.955349		0.765837	0.734715	0.975849	1.3282	+	0.0226541	0.759155	0.99047	1.3047	0.710275	0.961228	1.35332	0.759155	0.710275	0.935612	0.99047	0.961228	0.970477
>sp|A1B9Q5|QUEC_PARDP 7-cyano-7-deazaguanine synthase OS=Paracoccus denitrificans (strain Pd 1222) GN=queC PE=3 SV=1	1	sp|A1B9Q5|QUEC_PARDP	sp|A1B9Q5|QUEC_PARDP	2.83e-219	11	11	11	0.92449	1.05923	1.14575		0.476003	0.843981	1.13974	1.35044		0.0806999	0.783563	1.06542	1.35971	0.904399	1.21407	1.3424	0.783563	0.904399	1.15421	1.06542	1.21407	1.13952
>sp|A1B9Q7|UGPC_PARDP sn-glycerol-3-phosphate import ATP-binding protein UgpC OS=Paracoccus denitrificans (strain Pd 1222) GN=ugpC PE=3 SV=1	1	sp|A1B9Q7|UGPC_PARDP	sp|A1B9Q7|UGPC_PARDP	8.42e-66	4	4	4	0.181492	0.201139	1.10826		0.496483	0.164082	0.218549	1.33195	+	0.0208789	0.157674	0.20531	1.30212	0.170491	0.231788	1.35953	0.157674	0.170491	1.08129	0.20531	0.231788	1.12897
>sp|A1BA12|RL33_PARDP 50S ribosomal protein L33 OS=Paracoccus denitrificans (strain Pd 1222) GN=rpmG PE=3 SV=1	1	sp|A1BA12|RL33_PARDP	sp|A1BA12|RL33_PARDP	8.84e-22	2	2	2	0.596651	0.446154	0.747763		0.228001	0.603644	0.439161	0.727516		0.181274	0.723163	0.47014	0.650115	0.484125	0.408183	0.843135	0.723163	0.484125	0.669454	0.47014	0.408183	0.868216
>sp|A1BA17|GCH4_PARDP GTP cyclohydrolase folE2 OS=Paracoccus denitrificans (strain Pd 1222) GN=folE2 PE=3 SV=1	1	sp|A1BA17|GCH4_PARDP	sp|A1BA17|GCH4_PARDP	3.47e-120	12	12	12	1.04744	0.999206	0.953948		0.485982	0.957017	1.08963	1.13857	+	0.0177957	0.983911	1.11098	1.12914	0.930124	1.06829	1.14854	0.983911	0.930124	0.945334	1.11098	1.06829	0.961577
>sp|A1BA23|RS4_PARDP 30S ribosomal protein S4 OS=Paracoccus denitrificans (strain Pd 1222) GN=rpsD PE=3 SV=1	1	sp|A1BA23|RS4_PARDP	sp|A1BA23|RS4_PARDP	0	27	27	27	8.6823	10.3268	1.18941		0.159099	10.4457	8.56334	0.819792		0.095457	9.51229	7.85231	0.825491	11.3792	9.27437	0.815029	9.51229	11.3792	1.19626	7.85231	9.27437	1.1811
>sp|A1BA38|COXZ_PARDP Cytochrome c oxidase assembly protein CtaG OS=Paracoccus denitrificans (strain Pd 1222) GN=ctaG PE=3 SV=1	1	sp|A1BA38|COXZ_PARDP	sp|A1BA38|COXZ_PARDP	4.2e-83	4	4	4	0.169631	0.187711	1.10658		0.238912	0.187683	0.169659	0.903965		0.240562	0.16614	0.173122	1.04203	0.209226	0.166195	0.794334	0.16614	0.209226	1.25934	0.173122	0.166195	0.959989
>sp|A1BA40|COXX_PARDP Protoheme IX farnesyltransferase OS=Paracoccus denitrificans (strain Pd 1222) GN=ctaB PE=3 SV=1	1	sp|A1BA40|COXX_PARDP	sp|A1BA40|COXX_PARDP	9.16e-12	2	2	2	0.103197	0.0759037	0.735523		0.0930393	0.0906072	0.0884935	0.976672		0.908443	0.0926223	0.113772	1.22834	0.0885921	0.0632154	0.713556	0.0926223	0.0885921	0.956487	0.113772	0.0632154	0.555634
>sp|A1BA52|AROC_PARDP Chorismate synthase OS=Paracoccus denitrificans (strain Pd 1222) GN=aroC PE=3 SV=1	1	sp|A1BA52|AROC_PARDP	sp|A1BA52|AROC_PARDP	4.72e-116	14	14	14	1.55798	1.62093	1.0404		0.553758	1.66601	1.5129	0.908098		0.113406	1.60562	1.51034	0.940662	1.7264	1.51545	0.877812	1.60562	1.7264	1.07522	1.51034	1.51545	1.00338
>sp|A1BA96|NRDI_PARDP Protein NrdI OS=Paracoccus denitrificans (strain Pd 1222) GN=nrdI PE=3 SV=1	1	sp|A1BA96|NRDI_PARDP	sp|A1BA96|NRDI_PARDP	1.35e-32	4	4	4	0.132361	0.101081	0.763676	+	0.035388	0.121992	0.111451	0.913591		0.55082	0.142557	0.122165	0.856957	0.101426	0.100736	0.993191	0.142557	0.101426	0.711479	0.122165	0.100736	0.824586
>sp|A1BAE6|GLGA_PARDP Glycogen synthase OS=Paracoccus denitrificans (strain Pd 1222) GN=glgA PE=3 SV=1	1	sp|A1BAE6|GLGA_PARDP	sp|A1BAE6|GLGA_PARDP	8.41e-56	8	8	8	0.496656	0.339589	0.68375	+	0.0443639	0.448639	0.387606	0.863958		0.50266	0.542158	0.451154	0.832144	0.355121	0.324057	0.912527	0.542158	0.355121	0.655013	0.451154	0.324057	0.718285
>sp|A1BAJ6|COAD_PARDP Phosphopantetheine adenylyltransferase OS=Paracoccus denitrificans (strain Pd 1222) GN=coaD PE=3 SV=1	1	sp|A1BAJ6|COAD_PARDP	sp|A1BAJ6|COAD_PARDP	0	14	14	14	1.50073	1.35067	0.900013		0.269997	1.32261	1.52878	1.15588		0.107898	1.4589	1.54255	1.05734	1.18633	1.51502	1.27706	1.4589	1.18633	0.813166	1.54255	1.51502	0.98215
>sp|A1BAK9|FTSQ_PARDP Cell division protein FtsQ OS=Paracoccus denitrificans (strain Pd 1222) GN=ftsQ PE=3 SV=1	1	sp|A1BAK9|FTSQ_PARDP	sp|A1BAK9|FTSQ_PARDP	4.35e-14	3	3	3	0.12249	0.106518	0.869608		0.43487	0.136114	0.0928934	0.682466	+	0.00447542	0.140504	0.104475	0.743572	0.131724	0.0813118	0.617288	0.140504	0.131724	0.93751	0.104475	0.0813118	0.778289
>sp|A1BAL1|MURB_PARDP UDP-N-acetylenolpyruvoylglucosamine reductase OS=Paracoccus denitrificans (strain Pd 1222) GN=murB PE=3 SV=1	1	sp|A1BAL1|MURB_PARDP	sp|A1BAL1|MURB_PARDP	5.32e-206	19	19	19	1.63532	1.88494	1.15264		0.148805	1.81815	1.7021	0.93617		0.533395	1.69895	1.57168	0.925086	1.93735	1.83252	0.94589	1.69895	1.93735	1.14032	1.57168	1.83252	1.16597
>sp|A1BAL4|MURC_PARDP UDP-N-acetylmuramate--L-alanine ligase OS=Paracoccus denitrificans (strain Pd 1222) GN=murC PE=3 SV=1	1	sp|A1BAL4|MURC_PARDP	sp|A1BAL4|MURC_PARDP	0	17	17	17	2.92893	2.54825	0.87003		0.171303	2.99635	2.48083	0.827952	+	0.0417384	3.16809	2.68976	0.849016	2.8246	2.2719	0.804327	3.16809	2.8246	0.891578	2.68976	2.2719	0.844649
>sp|A1BAL5|MURG_PARDP UDP-N-acetylglucosamine--N-acetylmuramyl-(pentapeptide) pyrophosphoryl-undecaprenol N-acetylglucosamine transferase OS=Paracoccus denitrificans (strain Pd 1222) GN=murG PE=3 SV=1	1	sp|A1BAL5|MURG_PARDP	sp|A1BAL5|MURG_PARDP	2.33e-143	12	12	12	0.984975	0.877461	0.890846		0.248103	0.989822	0.872614	0.881587		0.202199	1.03159	0.938361	0.909626	0.948054	0.806868	0.851078	1.03159	0.948054	0.919022	0.938361	0.806868	0.859869
>sp|A1BAL9|META_PARDP Homoserine O-succinyltransferase OS=Paracoccus denitrificans (strain Pd 1222) GN=metA PE=3 SV=1	1	sp|A1BAL9|META_PARDP	sp|A1BAL9|META_PARDP	6.89e-65	7	7	7	0.84861	0.92804	1.0936		0.134974	0.907742	0.868909	0.95722		0.499124	0.843514	0.853706	1.01208	0.97197	0.884111	0.909607	0.843514	0.97197	1.15229	0.853706	0.884111	1.03561
>sp|A1BAM3|PROA_PARDP Gamma-glutamyl phosphate reductase OS=Paracoccus denitrificans (strain Pd 1222) GN=proA PE=3 SV=1	1	sp|A1BAM3|PROA_PARDP	sp|A1BAM3|PROA_PARDP	0	27	27	27	2.52454	2.20318	0.872704	+	0.0346629	2.44094	2.28679	0.936848		0.386158	2.59739	2.4517	0.943911	2.28449	2.12187	0.928818	2.59739	2.28449	0.879533	2.4517	2.12187	0.865469
>sp|A1BAN1|UBIE_PARDP Ubiquinone/menaquinone biosynthesis methyltransferase ubiE OS=Paracoccus denitrificans (strain Pd 1222) GN=ubiE PE=3 SV=1	1	sp|A1BAN1|UBIE_PARDP	sp|A1BAN1|UBIE_PARDP	1.91e-93	18	18	18	1.13655	1.08541	0.955002		0.660339	1.23247	0.989495	0.802858	+	0.00388488	1.25647	1.01663	0.809119	1.20846	0.962356	0.796349	1.25647	1.20846	0.961791	1.01663	0.962356	0.946611
>sp|A1BAN2|FPG_PARDP Formamidopyrimidine-DNA glycosylase OS=Paracoccus denitrificans (strain Pd 1222) GN=mutM PE=3 SV=1	1	sp|A1BAN2|FPG_PARDP	sp|A1BAN2|FPG_PARDP	1.19e-41	9	9	9	0.175853	0.195384	1.11106		0.214151	0.176224	0.195012	1.10661		0.234797	0.161555	0.190151	1.17701	0.190894	0.199873	1.04704	0.161555	0.190894	1.18161	0.190151	0.199873	1.05113
>sp|A1BAN4|RS20_PARDP 30S ribosomal protein S20 OS=Paracoccus denitrificans (strain Pd 1222) GN=rpsT PE=3 SV=1	1	sp|A1BAN4|RS20_PARDP	sp|A1BAN4|RS20_PARDP	1.05e-107	4	4	4	1.09574	1.0568	0.96446		0.858102	1.15257	0.999972	0.867605		0.473945	1.17569	1.01579	0.864001	1.12944	0.98415	0.871357	1.17569	1.12944	0.960668	1.01579	0.98415	0.968848
>sp|A1BB44|Y4677_PARDP PKHD-type hydroxylase Pden_4677 OS=Paracoccus denitrificans (strain Pd 1222) GN=Pden_4677 PE=3 SV=1	1	sp|A1BB44|Y4677_PARDP	sp|A1BB44|Y4677_PARDP	1.78e-24	5	5	5	0.306282	0.316625	1.03377		0.838711	0.262041	0.360866	1.37714	+	0.0115162	0.243378	0.369185	1.51692	0.280703	0.352547	1.25594	0.243378	0.280703	1.15336	0.369185	0.352547	0.954933
>sp|A1BB78|MINE_PARDP Cell division topological specificity factor OS=Paracoccus denitrificans (strain Pd 1222) GN=minE PE=3 SV=1	1	sp|A1BB78|MINE_PARDP	sp|A1BB78|MINE_PARDP	1.34e-51	8	8	8	0.94236	1.22198	1.29673		0.141691	0.985457	1.17888	1.19628		0.335383	0.995144	0.889576	0.893917	0.975771	1.46819	1.50465	0.995144	0.975771	0.980532	0.889576	1.46819	1.65044
>sp|A1BBD2|DCTA_PARDP C4-dicarboxylate transport protein OS=Paracoccus denitrificans (strain Pd 1222) GN=dctA PE=3 SV=1	1	sp|A1BBD2|DCTA_PARDP	sp|A1BBD2|DCTA_PARDP	2.51e-217	5	5	5	0.604039	0.5735	0.949443		0.524818	0.553849	0.62369	1.1261		0.110111	0.560662	0.647415	1.15473	0.547036	0.599964	1.09675	0.560662	0.547036	0.975697	0.647415	0.599964	0.926707
>sp|A1BC20|SSUB2_PARDP Aliphatic sulfonates import ATP-binding protein SsuB 2 OS=Paracoccus denitrificans (strain Pd 1222) GN=ssuB2 PE=3 SV=1	1	sp|A1BC20|SSUB2_PARDP	sp|A1BC20|SSUB2_PARDP	5.34e-226	13	13	13	0.985496	1.21299	1.23084		0.632455	0.594103	1.60438	2.70052	+	0.00271477	0.610058	1.36093	2.23083	0.578147	1.84783	3.19613	0.610058	0.578147	0.947692	1.36093	1.84783	1.35777
>sp|P43089|HEM1_PARDP 5-aminolevulinate synthase OS=Paracoccus denitrificans (strain Pd 1222) GN=hemA PE=3 SV=2	1	sp|P43089|HEM1_PARDP	sp|P43089|HEM1_PARDP	1.59e-23	4	4	4	0.210511	0.185375	0.880597		0.419837	0.225956	0.16993	0.752047	+	0.0347291	0.23121	0.189812	0.820949	0.220703	0.150048	0.679864	0.23121	0.220703	0.954555	0.189812	0.150048	0.790508
>sp|P52218|CCMA_PARDP Cytochrome c biogenesis ATP-binding export protein CcmA OS=Paracoccus denitrificans (strain Pd 1222) GN=ccmA PE=1 SV=2	1	sp|P52218|CCMA_PARDP	sp|P52218|CCMA_PARDP	1.87e-13	4	4	4	0.153665	0.180928	1.17741		0.177925	0.158557	0.176036	1.11024		0.411441	0.150284	0.157047	1.045	0.16683	0.195025	1.169	0.150284	0.16683	1.1101	0.157047	0.195025	1.24183
>sp|P52220|CCMC_PARDP Heme exporter protein C OS=Paracoccus denitrificans (strain Pd 1222) GN=ccmC PE=3 SV=2	1	sp|P52220|CCMC_PARDP	sp|P52220|CCMC_PARDP	0.00014916	2	2	2	0.122497	0.0862544	0.704135		0.162189	0.125861	0.0828904	0.658588		0.0832285	0.142117	0.102877	0.72389	0.109605	0.0629039	0.573915	0.142117	0.109605	0.771231	0.102877	0.0629039	0.611448
>sp|P52221|CCMD_PARDP Heme exporter protein D OS=Paracoccus denitrificans (strain Pd 1222) GN=ccmD PE=3 SV=1	1	sp|P52221|CCMD_PARDP	sp|P52221|CCMD_PARDP	0.00060287	2	2	2	0.258158	0.206234	0.798867		0.147846	0.23577	0.228623	0.969687		0.855754	0.261312	0.255004	0.975862	0.210227	0.202241	0.962012	0.261312	0.210227	0.804507	0.255004	0.202241	0.793088
>sp|P52236|CCMG_PARDP Thiol:disulfide interchange protein DsbE homolog OS=Paracoccus denitrificans (strain Pd 1222) GN=ccmG PE=3 SV=2	1	sp|P52236|CCMG_PARDP	sp|P52236|CCMG_PARDP	3.29e-77	6	6	6	0.286376	0.313619	1.09513		0.260979	0.29266	0.307335	1.05014		0.561303	0.278326	0.294426	1.05785	0.306994	0.320244	1.04316	0.278326	0.306994	1.103	0.294426	0.320244	1.08769
>sp|Q51664|NORQ_PARDP Protein NorQ OS=Paracoccus denitrificans (strain Pd 1222) GN=norQ PE=3 SV=2	1	sp|Q51664|NORQ_PARDP	sp|Q51664|NORQ_PARDP	4.9e-09	3	3	3	0.0470017	0.0444772	0.94629		0.697266	0.0472498	0.0442291	0.936071		0.640576	0.0468243	0.0471791	1.00758	0.0476753	0.0412792	0.865841	0.0468243	0.0476753	1.01817	0.0471791	0.0412792	0.874947
>sp|Q51676|HEMN_PARDP Oxygen-independent coproporphyrinogen-III oxidase OS=Paracoccus denitrificans (strain Pd 1222) GN=hemN PE=3 SV=1	1	sp|Q51676|HEMN_PARDP	sp|Q51676|HEMN_PARDP	3.77e-27	4	4	4	0.152265	0.134022	0.880185		0.836487	0.23505	0.0512373	0.217985	+	0.00364614	0.245867	0.0586642	0.238602	0.224233	0.0438104	0.195379	0.245867	0.224233	0.912012	0.0586642	0.0438104	0.746799
>sp|Q51687|HIS8_PARDP Histidinol-phosphate aminotransferase OS=Paracoccus denitrificans (strain Pd 1222) GN=hisC PE=3 SV=2	1	sp|Q51687|HIS8_PARDP	sp|Q51687|HIS8_PARDP	5.6e-102	18	18	18	1.76267	1.69658	0.962509		0.726012	1.92754	1.53172	0.79465	+	0.00320833	1.91124	1.6141	0.844532	1.94383	1.44933	0.745605	1.91124	1.94383	1.01706	1.6141	1.44933	0.897921
>tr|A1AXX4|A1AXX4_PARDP Uncharacterized protein OS=Paracoccus denitrificans (strain Pd 1222) GN=Pden_0001 PE=4 SV=1	1	tr|A1AXX4|A1AXX4_PARDP	tr|A1AXX4|A1AXX4_PARDP	9.35e-10	2	2	2	0.0510719	0.039215	0.767839		0.0857322	0.0480168	0.0422701	0.880319		0.452703	0.0499346	0.0522093	1.04555	0.0460991	0.0323309	0.701335	0.0499346	0.0460991	0.92319	0.0522093	0.0323309	0.619256
>tr|A1AXX5|A1AXX5_PARDP Transcription termination factor Rho OS=Paracoccus denitrificans (strain Pd 1222) GN=rho PE=3 SV=1	1	tr|A1AXX5|A1AXX5_PARDP	tr|A1AXX5|A1AXX5_PARDP	0	31	31	31	3.37681	2.99722	0.887589		0.55416	3.90806	2.46597	0.630996	+	0.000487519	4.08075	2.67288	0.654999	3.73538	2.25906	0.604774	4.08075	3.73538	0.915367	2.67288	2.25906	0.845178
>tr|A1AXX9|A1AXX9_PARDP Cobyrinic acid a,c-diamide synthase OS=Paracoccus denitrificans (strain Pd 1222) GN=Pden_0006 PE=4 SV=1	1	tr|A1AXX9|A1AXX9_PARDP	tr|A1AXX9|A1AXX9_PARDP	2.15e-221	12	12	12	1.54478	1.6909	1.09459		0.161612	1.66764	1.56804	0.940275		0.364047	1.58048	1.50908	0.954823	1.7548	1.627	0.927171	1.58048	1.7548	1.1103	1.50908	1.627	1.07814
>tr|A1AXY0|A1AXY0_PARDP ParB-like partition protein OS=Paracoccus denitrificans (strain Pd 1222) GN=Pden_0007 PE=4 SV=1	1	tr|A1AXY0|A1AXY0_PARDP	tr|A1AXY0|A1AXY0_PARDP	0	20	20	20	1.28409	1.57658	1.22778		0.07637	1.42445	1.43622	1.00826		0.95042	1.29217	1.27601	0.987492	1.55673	1.59643	1.0255	1.29217	1.55673	1.20474	1.27601	1.59643	1.25111
>tr|A1AXY1|A1AXY1_PARDP Protein GrpE OS=Paracoccus denitrificans (strain Pd 1222) GN=grpE PE=3 SV=1	1	tr|A1AXY1|A1AXY1_PARDP	tr|A1AXY1|A1AXY1_PARDP	4.79e-92	8	8	8	1.17565	0.939315	0.798976		0.0935887	1.09888	1.01609	0.924658		0.598987	1.27	1.08129	0.85141	0.927752	0.950878	1.02493	1.27	0.927752	0.730512	1.08129	0.950878	0.879389
>tr|A1AXY2|A1AXY2_PARDP Heat-inducible transcription repressor hrcA OS=Paracoccus denitrificans (strain Pd 1222) GN=hrcA PE=3 SV=1	1	tr|A1AXY2|A1AXY2_PARDP	tr|A1AXY2|A1AXY2_PARDP	2.96e-82	11	11	11	0.913303	0.877455	0.960749		0.678899	0.830263	0.960495	1.15686		0.090741	0.840162	0.986443	1.17411	0.820363	0.934547	1.13919	0.840162	0.820363	0.976434	0.986443	0.934547	0.94739
>tr|A1AXY3|A1AXY3_PARDP Ribonuclease PH OS=Paracoccus denitrificans (strain Pd 1222) GN=rph PE=3 SV=1	1	tr|A1AXY3|A1AXY3_PARDP	tr|A1AXY3|A1AXY3_PARDP	3.39e-155	5	5	5	1.17403	1.30125	1.10836		0.328017	1.36986	1.10542	0.806954	+	0.0110303	1.2851	1.06296	0.827141	1.45463	1.14787	0.789119	1.2851	1.45463	1.13191	1.06296	1.14787	1.07988
>tr|A1AXY4|A1AXY4_PARDP Non-canonical purine NTP pyrophosphatase OS=Paracoccus denitrificans (strain Pd 1222) GN=Pden_0011 PE=3 SV=1	1	tr|A1AXY4|A1AXY4_PARDP	tr|A1AXY4|A1AXY4_PARDP	7.22e-119	7	7	7	0.779441	0.845876	1.08523		0.43147	0.902742	0.722575	0.800423	+	0.00369321	0.870629	0.688253	0.790524	0.934855	0.756898	0.809642	0.870629	0.934855	1.07377	0.688253	0.756898	1.09974
>tr|A1AXY5|A1AXY5_PARDP Endoribonuclease L-PSP OS=Paracoccus denitrificans (strain Pd 1222) GN=Pden_0012 PE=4 SV=1	1	tr|A1AXY5|A1AXY5_PARDP	tr|A1AXY5|A1AXY5_PARDP	1.59e-119	6	6	6	0.453037	0.457348	1.00952		0.92644	0.46525	0.445134	0.956762		0.664045	0.494182	0.411891	0.833482	0.436319	0.478377	1.09639	0.494182	0.436319	0.882912	0.411891	0.478377	1.16141
>tr|A1AXY6|A1AXY6_PARDP Putative oxygen-independent coproporphyrinogen III oxidase OS=Paracoccus denitrificans (strain Pd 1222) GN=Pden_0013 PE=4 SV=1	1	tr|A1AXY6|A1AXY6_PARDP	tr|A1AXY6|A1AXY6_PARDP	4.71e-68	10	10	10	0.40888	0.458406	1.12113		0.611756	0.531867	0.335419	0.630645	+	0.00800503	0.465841	0.351919	0.755448	0.597893	0.31892	0.533407	0.465841	0.597893	1.28347	0.351919	0.31892	0.906233
>tr|A1AXY9|A1AXY9_PARDP Alcohol dehydrogenase GroES domain protein OS=Paracoccus denitrificans (strain Pd 1222) GN=Pden_0016 PE=3 SV=1	1	tr|A1AXY9|A1AXY9_PARDP	tr|A1AXY9|A1AXY9_PARDP	2.28e-149	13	13	13	1.04907	1.01066	0.963394		0.826844	1.22871	0.831019	0.676333	+	0.000134251	1.22344	0.874697	0.714951	1.23399	0.78734	0.638045	1.22344	1.23399	1.00863	0.874697	0.78734	0.900129
>tr|A1AXZ0|A1AXZ0_PARDP ATP-dependent Clp protease proteolytic subunit OS=Paracoccus denitrificans (strain Pd 1222) GN=clpP PE=3 SV=1	1	tr|A1AXZ0|A1AXZ0_PARDP	tr|A1AXZ0|A1AXZ0_PARDP	0	10	10	10	1.97823	2.25665	1.14074		0.071679	2.12171	2.11317	0.995974		0.961726	1.9326	2.02385	1.04722	2.31081	2.20248	0.953119	1.9326	2.31081	1.1957	2.02385	2.20248	1.08826
>tr|A1AXZ1|A1AXZ1_PARDP GCN5-related N-acetyltransferase OS=Paracoccus denitrificans (strain Pd 1222) GN=Pden_0018 PE=4 SV=1	1	tr|A1AXZ1|A1AXZ1_PARDP	tr|A1AXZ1|A1AXZ1_PARDP	8.45e-82	6	6	6	0.224753	0.233193	1.03755		0.731438	0.22459	0.233356	1.03903		0.721392	0.217419	0.232087	1.06746	0.231762	0.234625	1.01236	0.217419	0.231762	1.06597	0.232087	0.234625	1.01094
>tr|A1AXZ3|A1AXZ3_PARDP Pyrrolo-quinoline quinone OS=Paracoccus denitrificans (strain Pd 1222) GN=Pden_0020 PE=4 SV=1	1	tr|A1AXZ3|A1AXZ3_PARDP	tr|A1AXZ3|A1AXZ3_PARDP	1.15e-36	5	5	5	0.368112	0.546857	1.48557		0.200686	0.601119	0.313849	0.522108	+	0.014072	0.481792	0.254432	0.528095	0.720447	0.373267	0.518105	0.481792	0.720447	1.49535	0.254432	0.373267	1.46706
>tr|A1AXZ7|A1AXZ7_PARDP Uncharacterized protein OS=Paracoccus denitrificans (strain Pd 1222) GN=Pden_0024 PE=4 SV=1	1	tr|A1AXZ7|A1AXZ7_PARDP	tr|A1AXZ7|A1AXZ7_PARDP	5.53e-62	2	2	2	0.0372891	0.0437531	1.17335		0.635832	0.0260717	0.0549705	2.10843	+	0.002925	0.0254829	0.0490953	1.92659	0.0266605	0.0608458	2.28224	0.0254829	0.0266605	1.04621	0.0490953	0.0608458	1.23934
>tr|A1AY00|A1AY00_PARDP 40-residue YVTN family beta-propeller repeat protein OS=Paracoccus denitrificans (strain Pd 1222) GN=Pden_0027 PE=4 SV=1	1	tr|A1AY00|A1AY00_PARDP	tr|A1AY00|A1AY00_PARDP	1.14e-18	2	2	2	0.135425	0.151628	1.11964		0.410402	0.137921	0.149132	1.08129		0.575281	0.13957	0.131281	0.94061	0.136272	0.166984	1.22537	0.13957	0.136272	0.976376	0.131281	0.166984	1.27196
>tr|A1AY01|A1AY01_PARDP Uncharacterized protein OS=Paracoccus denitrificans (strain Pd 1222) GN=Pden_0028 PE=4 SV=1	1	tr|A1AY01|A1AY01_PARDP	tr|A1AY01|A1AY01_PARDP	2.42e-17	1	1	1	0.107356	0.0974958	0.908154		0.270885	0.108669	0.0961831	0.885103		0.147319	0.114919	0.099793	0.868378	0.102419	0.0925731	0.90387	0.114919	0.102419	0.891225	0.099793	0.0925731	0.92765
>tr|A1AY04|A1AY04_PARDP Uncharacterized protein OS=Paracoccus denitrificans (strain Pd 1222) GN=Pden_0031 PE=4 SV=1	1	tr|A1AY04|A1AY04_PARDP	tr|A1AY04|A1AY04_PARDP	5.3e-13	1	1	1	0.0106902	0.0176779	1.65366	+	0.0314317	0.013062	0.0153061	1.1718		0.564538	0.00953658	0.0118438	1.24193	0.0165873	0.0187684	1.13149	0.00953658	0.0165873	1.73934	0.0118438	0.0187684	1.58466
>tr|A1AY05|A1AY05_PARDP Molybdenum cofactor guanylyltransferase OS=Paracoccus denitrificans (strain Pd 1222) GN=mobA PE=3 SV=1	1	tr|A1AY05|A1AY05_PARDP	tr|A1AY05|A1AY05_PARDP	1.36e-62	6	6	6	0.166396	0.201213	1.20924		0.177204	0.176907	0.190703	1.07799		0.61803	0.148228	0.184564	1.24514	0.205585	0.196841	0.957467	0.148228	0.205585	1.38695	0.184564	0.196841	1.06652
>tr|A1AY06|A1AY06_PARDP Binding-protein-dependent transport systems inner membrane component OS=Paracoccus denitrificans (strain Pd 1222) GN=Pden_0033 PE=3 SV=1	1	tr|A1AY06|A1AY06_PARDP	tr|A1AY06|A1AY06_PARDP	1.55e-09	2	2	2	0.0759845	0.0585496	0.770546		0.210572	0.0619418	0.0725923	1.17195		0.465077	0.0620166	0.0899525	1.45046	0.0618669	0.0552322	0.892758	0.0620166	0.0618669	0.997587	0.0899525	0.0552322	0.614016
>tr|A1AY07|A1AY07_PARDP ABC transporter related protein OS=Paracoccus denitrificans (strain Pd 1222) GN=Pden_0034 PE=3 SV=1	1	tr|A1AY07|A1AY07_PARDP	tr|A1AY07|A1AY07_PARDP	1.08e-164	10	10	10	0.973759	1.22556	1.25859		0.150788	0.96208	1.23724	1.28601		0.108615	0.860972	1.08655	1.262	1.06319	1.38794	1.30545	0.860972	1.06319	1.23487	1.08655	1.38794	1.27738
>tr|A1AY08|A1AY08_PARDP Transcriptional activator, TenA family OS=Paracoccus denitrificans (strain Pd 1222) GN=Pden_0035 PE=4 SV=1	1	tr|A1AY08|A1AY08_PARDP	tr|A1AY08|A1AY08_PARDP	7.17e-137	15	15	15	2.38715	2.50045	1.04746		0.82636	1.87644	3.01116	1.60472	+	0.000718919	1.91755	2.85674	1.48979	1.83532	3.16557	1.7248	1.91755	1.83532	0.957118	2.85674	3.16557	1.10811
>tr|A1AY09|A1AY09_PARDP NlpA lipoprotein OS=Paracoccus denitrificans (strain Pd 1222) GN=Pden_0036 PE=4 SV=1	1	tr|A1AY09|A1AY09_PARDP	tr|A1AY09|A1AY09_PARDP	2.47e-163	14	14	14	1.83759	2.24606	1.22229		0.233954	1.69596	2.3877	1.40788	+	0.015959	1.57666	2.09852	1.33099	1.81525	2.67688	1.47467	1.57666	1.81525	1.15132	2.09852	2.67688	1.27561
>tr|A1AY10|A1AY10_PARDP UBA/THIF-type NAD/FAD binding protein OS=Paracoccus denitrificans (strain Pd 1222) GN=Pden_0037 PE=4 SV=1	1	tr|A1AY10|A1AY10_PARDP	tr|A1AY10|A1AY10_PARDP	7.81e-280	14	14	14	1.46349	1.50137	1.02588		0.891422	1.15953	1.80533	1.55695	+	2.89608e-06	1.14066	1.78631	1.56602	1.17839	1.82435	1.54817	1.14066	1.17839	1.03307	1.78631	1.82435	1.02129
>tr|A1AY11|A1AY11_PARDP Thiamine-phosphate diphosphorylase OS=Paracoccus denitrificans (strain Pd 1222) GN=Pden_0038 PE=4 SV=1	1	tr|A1AY11|A1AY11_PARDP	tr|A1AY11|A1AY11_PARDP	6.27e-165	12	12	12	1.7987	1.87072	1.04004		0.812538	1.50484	2.16458	1.43841	+	0.00111613	1.54268	2.05473	1.33192	1.46701	2.27444	1.55039	1.54268	1.46701	0.95095	2.05473	2.27444	1.10693
>tr|A1AY13|A1AY13_PARDP Thiamine biosynthesis protein ThiS OS=Paracoccus denitrificans (strain Pd 1222) GN=Pden_0040 PE=4 SV=1	1	tr|A1AY13|A1AY13_PARDP	tr|A1AY13|A1AY13_PARDP	4.33e-27	2	2	2	0.174618	0.160071	0.916691		0.642297	0.13787	0.196819	1.42757	+	0.018852	0.157225	0.192011	1.22125	0.118514	0.201627	1.70129	0.157225	0.118514	0.753787	0.192011	0.201627	1.05008
>tr|A1AY14|A1AY14_PARDP Glycine oxidase OS=Paracoccus denitrificans (strain Pd 1222) GN=Pden_0041 PE=4 SV=1	1	tr|A1AY14|A1AY14_PARDP	tr|A1AY14|A1AY14_PARDP	0	22	22	22	3.45307	3.84258	1.1128		0.493607	3.0131	4.28255	1.42131	+	0.000835333	2.83603	4.07011	1.43514	3.19017	4.49499	1.40902	2.83603	3.19017	1.12487	4.07011	4.49499	1.10439
>tr|A1AY15|A1AY15_PARDP Hydroxymethylpyrimidine kinase / phosphomethylpyrimidine kinase OS=Paracoccus denitrificans (strain Pd 1222) GN=Pden_0042 PE=4 SV=1	1	tr|A1AY15|A1AY15_PARDP	tr|A1AY15|A1AY15_PARDP	4.83e-253	11	11	11	1.2119	1.39782	1.15341		0.394837	1.07375	1.53598	1.43048	+	0.00485098	0.986209	1.4376	1.4577	1.16129	1.63436	1.40737	0.986209	1.16129	1.17753	1.4376	1.63436	1.13687
>tr|A1AY16|A1AY16_PARDP HAD-superfamily hydrolase, subfamily IA, variant 3 OS=Paracoccus denitrificans (strain Pd 1222) GN=Pden_0043 PE=4 SV=1	1	tr|A1AY16|A1AY16_PARDP	tr|A1AY16|A1AY16_PARDP	1.91e-145	7	7	7	0.328231	0.344862	1.05067		0.261286	0.341085	0.332008	0.973389		0.556223	0.333436	0.323025	0.968775	0.348733	0.340991	0.9778	0.333436	0.348733	1.04588	0.323025	0.340991	1.05562
>tr|A1AY18|A1AY18_PARDP 3-dehydroquinate dehydratase OS=Paracoccus denitrificans (strain Pd 1222) GN=aroQ PE=3 SV=1	1	tr|A1AY18|A1AY18_PARDP	tr|A1AY18|A1AY18_PARDP	6.34e-19	1	1	1	0.0143053	0.0134795	0.942274		0.746697	0.0119875	0.0157973	1.31781		0.093351	0.0137196	0.0148911	1.08539	0.0102555	0.0167036	1.62875	0.0137196	0.0102555	0.747508	0.0148911	0.0167036	1.12172
>tr|A1AY19|A1AY19_PARDP Two component transcriptional regulator, winged helix family OS=Paracoccus denitrificans (strain Pd 1222) GN=Pden_0046 PE=4 SV=1	1	tr|A1AY19|A1AY19_PARDP	tr|A1AY19|A1AY19_PARDP	5.77e-108	5	5	5	0.403187	0.515288	1.27804		0.0887884	0.430851	0.487624	1.13177		0.435084	0.383279	0.423095	1.10388	0.478424	0.552153	1.15411	0.383279	0.478424	1.24824	0.423095	0.552153	1.30503
>tr|A1AY20|A1AY20_PARDP PAS/PAC sensor hybrid histidine kinase OS=Paracoccus denitrificans (strain Pd 1222) GN=Pden_0047 PE=4 SV=1	1	tr|A1AY20|A1AY20_PARDP	tr|A1AY20|A1AY20_PARDP	3.02e-32	9	9	9	0.314117	0.222071	0.706969		0.0867816	0.265331	0.270857	1.02083		0.927918	0.299493	0.32874	1.09766	0.231168	0.212973	0.921291	0.299493	0.231168	0.771866	0.32874	0.212973	0.647847
>tr|A1AY25|A1AY25_PARDP Amino acid/amide ABC transporter substrate-binding protein, HAAT family OS=Paracoccus denitrificans (strain Pd 1222) GN=Pden_0052 PE=4 SV=1	1	tr|A1AY25|A1AY25_PARDP	tr|A1AY25|A1AY25_PARDP	5.96e-23	6	6	6	0.262809	0.303879	1.15627		0.249604	0.285253	0.281436	0.986619		0.919661	0.247389	0.27823	1.12467	0.323117	0.284641	0.880925	0.247389	0.323117	1.30611	0.27823	0.284641	1.02304
>tr|A1AY29|A1AY29_PARDP N-formylglutamate amidohydrolase OS=Paracoccus denitrificans (strain Pd 1222) GN=Pden_0056 PE=4 SV=1	1	tr|A1AY29|A1AY29_PARDP	tr|A1AY29|A1AY29_PARDP	5.77e-43	8	8	8	0.234416	0.309336	1.31961		0.397456	0.19365	0.350102	1.80791	+	0.0406578	0.192353	0.276478	1.43735	0.194947	0.423725	2.17354	0.192353	0.194947	1.01349	0.276478	0.423725	1.53258
>tr|A1AY30|A1AY30_PARDP SPFH domain, Band 7 family protein OS=Paracoccus denitrificans (strain Pd 1222) GN=Pden_0057 PE=4 SV=1	1	tr|A1AY30|A1AY30_PARDP	tr|A1AY30|A1AY30_PARDP	5.87e-251	15	15	15	0.72984	0.637372	0.873304		0.206711	0.656438	0.710774	1.08277		0.479705	0.659305	0.800375	1.21397	0.653571	0.621174	0.95043	0.659305	0.653571	0.991303	0.800375	0.621174	0.776104
>tr|A1AY31|A1AY31_PARDP NUDIX hydrolase OS=Paracoccus denitrificans (strain Pd 1222) GN=Pden_0058 PE=3 SV=1	1	tr|A1AY31|A1AY31_PARDP	tr|A1AY31|A1AY31_PARDP	9.82e-07	1	1	1	0.0388365	0.0288677	0.743314		0.0720563	0.0357112	0.031993	0.895883		0.553768	0.0402698	0.0374032	0.928814	0.0311526	0.0265829	0.853314	0.0402698	0.0311526	0.773596	0.0374032	0.0265829	0.710712
>tr|A1AY32|A1AY32_PARDP Glutathione S-transferase, N-terminal domain OS=Paracoccus denitrificans (strain Pd 1222) GN=Pden_0059 PE=4 SV=1	1	tr|A1AY32|A1AY32_PARDP	tr|A1AY32|A1AY32_PARDP	2.36e-12	3	3	3	0.134813	0.150959	1.11976		0.539082	0.119911	0.165861	1.3832	+	0.039318	0.104208	0.165419	1.5874	0.135614	0.166303	1.2263	0.104208	0.135614	1.30139	0.165419	0.166303	1.00535
>tr|A1AY33|A1AY33_PARDP Orotidine 5-phosphate decarboxylase OS=Paracoccus denitrificans (strain Pd 1222) GN=pyrF PE=3 SV=1	1	tr|A1AY33|A1AY33_PARDP	tr|A1AY33|A1AY33_PARDP	6.93e-282	16	16	16	1.68629	1.94754	1.15493		0.0936619	1.73339	1.90044	1.09637		0.321889	1.60377	1.7688	1.1029	1.863	2.03208	1.09075	1.60377	1.863	1.16164	1.7688	2.03208	1.14884
>tr|A1AY35|A1AY35_PARDP ATPase AAA-2 domain protein OS=Paracoccus denitrificans (strain Pd 1222) GN=Pden_0062 PE=3 SV=1	1	tr|A1AY35|A1AY35_PARDP	tr|A1AY35|A1AY35_PARDP	0	52	52	51	2.57968	2.05225	0.795546		0.458037	1.60671	3.02522	1.88286	+	0.011087	1.73362	3.42573	1.97606	1.47981	2.6247	1.77368	1.73362	1.47981	0.853593	3.42573	2.6247	0.766171
>tr|A1AY36|A1AY36_PARDP Sulfoxide reductase catalytic subunit YedY OS=Paracoccus denitrificans (strain Pd 1222) GN=yedY PE=3 SV=1	1	tr|A1AY36|A1AY36_PARDP	tr|A1AY36|A1AY36_PARDP	3.48e-18	3	3	3	0.134948	0.143567	1.06387		0.720262	0.123064	0.15545	1.26316		0.140842	0.105873	0.164022	1.54924	0.140256	0.146878	1.04721	0.105873	0.140256	1.32476	0.164022	0.146878	0.895476
>tr|A1AY41|A1AY41_PARDP Transposase IS66 OS=Paracoccus denitrificans (strain Pd 1222) GN=Pden_0068 PE=4 SV=1	1	tr|A1AY41|A1AY41_PARDP	tr|A1AY41|A1AY41_PARDP	2.29e-05	3	3	3	0.172627	0.134769	0.780694		0.0893879	0.161957	0.145439	0.898009		0.505089	0.173494	0.171761	0.990011	0.150421	0.119117	0.791894	0.173494	0.150421	0.86701	0.171761	0.119117	0.693507
>tr|A1AY45|A1AY45_PARDP CHAD domain containing protein OS=Paracoccus denitrificans (strain Pd 1222) GN=Pden_0072 PE=4 SV=1	1	tr|A1AY45|A1AY45_PARDP	tr|A1AY45|A1AY45_PARDP	1.31e-303	23	23	23	1.80199	1.58908	0.881847		0.466551	2.00645	1.38462	0.690086	+	0.0036321	2.05567	1.5483	0.753186	1.95722	1.22094	0.623811	2.05567	1.95722	0.952107	1.5483	1.22094	0.788563
>tr|A1AY46|A1AY46_PARDP Cobyrinic acid a,c-diamide synthase OS=Paracoccus denitrificans (strain Pd 1222) GN=Pden_0073 PE=4 SV=1	1	tr|A1AY46|A1AY46_PARDP	tr|A1AY46|A1AY46_PARDP	2.82e-215	10	10	10	0.673243	0.910786	1.35283	+	0.041353	0.797057	0.786972	0.987347		0.942227	0.712558	0.633928	0.889651	0.881556	0.940016	1.06631	0.712558	0.881556	1.23717	0.633928	0.940016	1.48284
>tr|A1AY47|A1AY47_PARDP Adenylate cyclase OS=Paracoccus denitrificans (strain Pd 1222) GN=Pden_0074 PE=4 SV=1	1	tr|A1AY47|A1AY47_PARDP	tr|A1AY47|A1AY47_PARDP	1.86e-130	8	8	8	0.479934	0.453446	0.94481		0.706737	0.528571	0.404809	0.765856	+	0.034586	0.562342	0.397526	0.706912	0.4948	0.412092	0.832846	0.562342	0.4948	0.879892	0.397526	0.412092	1.03664
>tr|A1AY52|A1AY52_PARDP Two component transcriptional regulator, winged helix family OS=Paracoccus denitrificans (strain Pd 1222) GN=Pden_0079 PE=4 SV=1	1	tr|A1AY52|A1AY52_PARDP	tr|A1AY52|A1AY52_PARDP	8.91e-21	2	2	2	0.0782037	0.0641128	0.819817		0.108644	0.0677698	0.0745467	1.1		0.481014	0.0733941	0.0830134	1.13106	0.0621455	0.0660801	1.06331	0.0733941	0.0621455	0.846737	0.0830134	0.0660801	0.796017
>tr|A1AY60|A1AY60_PARDP Acylneuraminate cytidylyltransferase OS=Paracoccus denitrificans (strain Pd 1222) GN=Pden_0087 PE=4 SV=1	1	tr|A1AY60|A1AY60_PARDP	tr|A1AY60|A1AY60_PARDP	3.03e-271	10	10	10	2.10166	2.13412	1.01545		0.847573	2.29786	1.93792	0.843359	+	0.00197103	2.31783	1.88548	0.813469	2.27789	1.99036	0.873774	2.31783	2.27789	0.982765	1.88548	1.99036	1.05562
>tr|A1AY61|A1AY61_PARDP Flagellin modification protein FlmD OS=Paracoccus denitrificans (strain Pd 1222) GN=Pden_0088 PE=4 SV=1	1	tr|A1AY61|A1AY61_PARDP	tr|A1AY61|A1AY61_PARDP	3.69e-201	16	16	16	1.37749	1.31446	0.954238		0.557628	1.46421	1.22774	0.838504	+	0.00114305	1.47094	1.28405	0.872947	1.45748	1.17144	0.803742	1.47094	1.45748	0.990849	1.28405	1.17144	0.912297
>tr|A1AY62|A1AY62_PARDP Uncharacterized protein OS=Paracoccus denitrificans (strain Pd 1222) GN=Pden_0089 PE=4 SV=1	1	tr|A1AY62|A1AY62_PARDP	tr|A1AY62|A1AY62_PARDP	0	23	23	23	5.55229	4.71622	0.849418		0.11346	5.60376	4.66475	0.832432		0.0649521	6.17012	4.93445	0.799734	5.03739	4.39504	0.872484	6.17012	5.03739	0.816416	4.93445	4.39504	0.890684
>tr|A1AY63|A1AY63_PARDP Uncharacterized protein OS=Paracoccus denitrificans (strain Pd 1222) GN=Pden_0090 PE=4 SV=1	1	tr|A1AY63|A1AY63_PARDP	tr|A1AY63|A1AY63_PARDP	0	15	15	15	4.38324	4.79472	1.09388		0.213114	4.50309	4.67487	1.03815		0.623947	4.47083	4.29565	0.960818	4.53535	5.05409	1.11438	4.47083	4.53535	1.01443	4.29565	5.05409	1.17656
>tr|A1AY66|A1AY66_PARDP Polysaccharide biosynthesis protein CapD OS=Paracoccus denitrificans (strain Pd 1222) GN=Pden_0093 PE=4 SV=1	1	tr|A1AY66|A1AY66_PARDP	tr|A1AY66|A1AY66_PARDP	0	30	30	30	11.198	10.4387	0.93219		0.109983	10.526	11.1108	1.05556		0.242135	10.7361	11.66	1.08606	10.3159	10.5615	1.02381	10.7361	10.3159	0.960863	11.66	10.5615	0.90579
>tr|A1AY73|A1AY73_PARDP Plasmid mobilization system relaxase OS=Paracoccus denitrificans (strain Pd 1222) GN=Pden_0100 PE=4 SV=1	1	tr|A1AY73|A1AY73_PARDP	tr|A1AY73|A1AY73_PARDP	4.37e-05	3	3	3	0.132484	0.2001	1.51037		0.117442	0.141359	0.191225	1.35276		0.274127	0.118587	0.146381	1.23437	0.164131	0.236069	1.4383	0.118587	0.164131	1.38405	0.146381	0.236069	1.61271
>tr|A1AY76|A1AY76_PARDP Uncharacterized protein OS=Paracoccus denitrificans (strain Pd 1222) GN=Pden_0103 PE=4 SV=1	1	tr|A1AY76|A1AY76_PARDP	tr|A1AY76|A1AY76_PARDP	1.15e-41	1	1	1	0.101632	0.0789582	0.776906		0.135132	0.0946851	0.0859047	0.907267		0.595451	0.11055	0.0927133	0.838655	0.0788203	0.0790961	1.0035	0.11055	0.0788203	0.712984	0.0927133	0.0790961	0.853127
>tr|A1AY77|A1AY77_PARDP Uncharacterized protein OS=Paracoccus denitrificans (strain Pd 1222) GN=Pden_0104 PE=4 SV=1	1	tr|A1AY77|A1AY77_PARDP	tr|A1AY77|A1AY77_PARDP	9.43e-47	4	4	4	0.181893	0.475913	2.61645		0.291574	0.178471	0.479335	2.68578		0.279245	0.157893	0.205893	1.304	0.199049	0.752777	3.78187	0.157893	0.199049	1.26065	0.205893	0.752777	3.65617
>tr|A1AY84|A1AY84_PARDP Uncharacterized protein OS=Paracoccus denitrificans (strain Pd 1222) GN=Pden_0111 PE=4 SV=1	1	tr|A1AY84|A1AY84_PARDP	tr|A1AY84|A1AY84_PARDP	1.02e-58	8	8	8	0.301814	0.253325	0.83934		0.191891	0.305116	0.250023	0.819435		0.127902	0.309248	0.29438	0.951921	0.300984	0.205666	0.683312	0.309248	0.300984	0.973276	0.29438	0.205666	0.698641
>tr|A1AY85|A1AY85_PARDP Uncharacterized protein OS=Paracoccus denitrificans (strain Pd 1222) GN=Pden_0112 PE=4 SV=1	1	tr|A1AY85|A1AY85_PARDP	tr|A1AY85|A1AY85_PARDP	9.46e-129	9	9	9	0.788738	0.598688	0.759045		0.164945	0.821625	0.565801	0.688637	+	0.0397838	0.917687	0.65979	0.718971	0.725563	0.471812	0.65027	0.917687	0.725563	0.790644	0.65979	0.471812	0.715094
>tr|A1AY86|A1AY86_PARDP TIR protein OS=Paracoccus denitrificans (strain Pd 1222) GN=Pden_0113 PE=1 SV=1	1	tr|A1AY86|A1AY86_PARDP	tr|A1AY86|A1AY86_PARDP	9.44e-22	7	7	7	0.179104	0.193571	1.08077		0.254938	0.182828	0.189847	1.0384		0.597616	0.171987	0.186222	1.08277	0.193668	0.193473	0.998991	0.171987	0.193668	1.12606	0.186222	0.193473	1.03894
>tr|A1AY87|A1AY87_PARDP SH3, type 3 domain protein OS=Paracoccus denitrificans (strain Pd 1222) GN=Pden_0114 PE=4 SV=1	1	tr|A1AY87|A1AY87_PARDP	tr|A1AY87|A1AY87_PARDP	1.55e-42	3	3	3	0.196891	0.201645	1.02415		0.766832	0.190656	0.20788	1.09034		0.256996	0.174967	0.218815	1.25061	0.206346	0.196945	0.954439	0.174967	0.206346	1.17934	0.218815	0.196945	0.900051
>tr|A1AY88|A1AY88_PARDP YecA family protein OS=Paracoccus denitrificans (strain Pd 1222) GN=Pden_0115 PE=4 SV=1	1	tr|A1AY88|A1AY88_PARDP	tr|A1AY88|A1AY88_PARDP	0.0014031	1	1	1	0.0262925	0.0207038	0.787442		0.39933	0.024231	0.0227654	0.939518		0.830197	0.025829	0.0267561	1.0359	0.022633	0.0187747	0.829531	0.025829	0.022633	0.876263	0.0267561	0.0187747	0.701699
>tr|A1AY89|A1AY89_PARDP Transferase hexapeptide repeat containing protein OS=Paracoccus denitrificans (strain Pd 1222) GN=Pden_0116 PE=4 SV=1	1	tr|A1AY89|A1AY89_PARDP	tr|A1AY89|A1AY89_PARDP	1.87e-07	2	2	2	0.0645667	0.0760711	1.17818	+	0.0234706	0.0696594	0.0709784	1.01894		0.833972	0.0613379	0.0677955	1.10528	0.0779809	0.0741614	0.95102	0.0613379	0.0779809	1.27133	0.0677955	0.0741614	1.0939
>tr|A1AY90|A1AY90_PARDP Uncharacterized protein OS=Paracoccus denitrificans (strain Pd 1222) GN=Pden_0117 PE=4 SV=1	1	tr|A1AY90|A1AY90_PARDP	tr|A1AY90|A1AY90_PARDP	5.96e-05	1	1	1	0.020715	0.0249634	1.20509		0.716177	0.0297297	0.0159487	0.536459		0.208269	0.0204039	0.0210261	1.0305	0.0390554	0.0108714	0.278357	0.0204039	0.0390554	1.91412	0.0210261	0.0108714	0.517041
>tr|A1AY91|A1AY91_PARDP Uncharacterized protein OS=Paracoccus denitrificans (strain Pd 1222) GN=Pden_0118 PE=4 SV=1	1	tr|A1AY91|A1AY91_PARDP	tr|A1AY91|A1AY91_PARDP	4.98e-07	1	1	1	0.00689569	0.0102618	1.48814		0.677442	0.0157025	0.00145492	0.0926552	+	0.0345666	0.011958	0.00183337	0.153318	0.0194471	0.00107647	0.0553538	0.011958	0.0194471	1.62628	0.00183337	0.00107647	0.587152
>tr|A1AY95|A1AY95_PARDP GCN5-related N-acetyltransferase OS=Paracoccus denitrificans (strain Pd 1222) GN=Pden_0122 PE=4 SV=1	1	tr|A1AY95|A1AY95_PARDP	tr|A1AY95|A1AY95_PARDP	9.82e-52	6	2	2	0.0438362	0.0426808	0.973644		0.85134	0.0467366	0.0397804	0.851161		0.22937	0.0434569	0.0442155	1.01745	0.0500163	0.0353453	0.706676	0.0434569	0.0500163	1.15094	0.0442155	0.0353453	0.799389
>tr|A1AY96|A1AY96_PARDP Single-stranded DNA-binding protein OS=Paracoccus denitrificans (strain Pd 1222) GN=Pden_0123 PE=4 SV=1;>tr|A1B7E0|A1B7E0_PARDP Single-stranded DNA-binding protein OS=Paracoccus denitrificans (strain Pd 1222) PE=4 SV=1;>tr|A1B6V4|A1	3	tr|A1AY96|A1AY96_PARDP;tr|A1B7E0|A1B7E0_PARDP;tr|A1B6V4|A1B6V4_PARDP	tr|A1AY96|A1AY96_PARDP;tr|A1B7E0|A1B7E0_PARDP;tr|A1B6V4|A1B6V4_PARDP	0.000104	1	1	1	0.0534845	0.0586332	1.09626		0.503305	0.0586849	0.0534328	0.910504		0.494398	0.0526174	0.0543517	1.03296	0.0647524	0.052514	0.810997	0.0526174	0.0647524	1.23063	0.0543517	0.052514	0.966189
>tr|A1AY98|A1AY98_PARDP Uncharacterized protein OS=Paracoccus denitrificans (strain Pd 1222) GN=Pden_0125 PE=4 SV=1;>tr|A1B6V5|A1B6V5_PARDP Putative uncharacterized protein OS=Paracoccus denitrificans (strain Pd 1222) PE=4 SV=1	2	tr|A1AY98|A1AY98_PARDP;tr|A1B6V5|A1B6V5_PARDP	tr|A1AY98|A1AY98_PARDP;tr|A1B6V5|A1B6V5_PARDP	3.98e-05	1	1	1	0.0283352	0.0377298	1.33155		0.407376	0.0247485	0.0413165	1.66946		0.11379	0.0209018	0.0357686	1.71127	0.0285952	0.0468644	1.63889	0.0209018	0.0285952	1.36808	0.0357686	0.0468644	1.31021
>tr|A1AYA2|A1AYA2_PARDP Uncharacterized protein OS=Paracoccus denitrificans (strain Pd 1222) GN=Pden_0129 PE=4 SV=1;>tr|A1B7E6|A1B7E6_PARDP Putative uncharacterized protein OS=Paracoccus denitrificans (strain Pd 1222) PE=4 SV=1	2	tr|A1AYA2|A1AYA2_PARDP;tr|A1B7E6|A1B7E6_PARDP	tr|A1AYA2|A1AYA2_PARDP;tr|A1B7E6|A1B7E6_PARDP	9e-75	4	4	4	0.394144	0.619946	1.57289		0.348977	0.321792	0.692298	2.15139		0.0951276	0.327382	0.460906	1.40785	0.316201	0.923691	2.92121	0.327382	0.316201	0.965848	0.460906	0.923691	2.00408
>tr|A1AYA3|A1AYA3_PARDP Transcriptional regulator, XRE family OS=Paracoccus denitrificans (strain Pd 1222) GN=Pden_0130 PE=4 SV=1	1	tr|A1AYA3|A1AYA3_PARDP	tr|A1AYA3|A1AYA3_PARDP	1.84e-61	4	4	4	0.321174	0.345755	1.07653		0.82474	0.22163	0.445299	2.0092	+	0.006742	0.25054	0.391808	1.56385	0.19272	0.49879	2.58816	0.25054	0.19272	0.769217	0.391808	0.49879	1.27305
>tr|A1AYB3|A1AYB3_PARDP Prevent-host-death family protein OS=Paracoccus denitrificans (strain Pd 1222) GN=Pden_0140 PE=4 SV=1	1	tr|A1AYB3|A1AYB3_PARDP	tr|A1AYB3|A1AYB3_PARDP	1.25e-06	1	1	1	0.0637629	0.0701466	1.10012		0.611279	0.0603361	0.0735735	1.21939		0.27139	0.0662607	0.0612652	0.924609	0.0544115	0.0858818	1.57838	0.0662607	0.0544115	0.821173	0.0612652	0.0858818	1.4018
>tr|A1AYB4|A1AYB4_PARDP PilT protein-like protein OS=Paracoccus denitrificans (strain Pd 1222) GN=Pden_0141 PE=4 SV=1	1	tr|A1AYB4|A1AYB4_PARDP	tr|A1AYB4|A1AYB4_PARDP	7.08e-20	2	2	2	0.0566601	0.0522627	0.92239		0.39389	0.0536745	0.0552482	1.02932		0.766926	0.0573411	0.0559791	0.976247	0.050008	0.0545173	1.09017	0.0573411	0.050008	0.872114	0.0559791	0.0545173	0.973888
>tr|A1AYB8|A1AYB8_PARDP Transcriptional regulator, CopG family OS=Paracoccus denitrificans (strain Pd 1222) GN=Pden_0145 PE=4 SV=1	1	tr|A1AYB8|A1AYB8_PARDP	tr|A1AYB8|A1AYB8_PARDP	4.92e-103	6	6	6	0.389232	0.470951	1.20995		0.266399	0.412611	0.447572	1.08473		0.649815	0.418651	0.359813	0.859457	0.406571	0.53533	1.3167	0.418651	0.406571	0.971143	0.359813	0.53533	1.4878
>tr|A1B6Z1|A1B6Z1_PARDP Putative uncharacterized protein OS=Paracoccus denitrificans (strain Pd 1222) PE=4 SV=1;>tr|A1AYB9|A1AYB9_PARDP Uncharacterized protein OS=Paracoccus denitrificans (strain Pd 1222) GN=Pden_0146 PE=4 SV=1	2	tr|A1B6Z1|A1B6Z1_PARDP;tr|A1AYB9|A1AYB9_PARDP	tr|A1B6Z1|A1B6Z1_PARDP;tr|A1AYB9|A1AYB9_PARDP	9.37e-10	2	2	2	0.0455716	0.132624	2.91023		0.275009	0.0419587	0.136237	3.24693		0.232277	0.0301802	0.0609631	2.01997	0.0537371	0.21151	3.93602	0.0301802	0.0537371	1.78054	0.0609631	0.21151	3.46948
>tr|A1AYD0|A1AYD0_PARDP Transcriptional regulator, LysR family OS=Paracoccus denitrificans (strain Pd 1222) GN=Pden_0157 PE=4 SV=1	1	tr|A1AYD0|A1AYD0_PARDP	tr|A1AYD0|A1AYD0_PARDP	3.5e-16	4	4	4	0.0583326	0.0471147	0.80769	+	0.0379416	0.0552789	0.0501684	0.907552		0.417825	0.0587217	0.0579436	0.986748	0.051836	0.0423933	0.817835	0.0587217	0.051836	0.88274	0.0579436	0.0423933	0.731632
>tr|A1AYD9|A1AYD9_PARDP Gentisate 1,2-dioxygenase OS=Paracoccus denitrificans (strain Pd 1222) GN=Pden_0167 PE=4 SV=1	1	tr|A1AYD9|A1AYD9_PARDP	tr|A1AYD9|A1AYD9_PARDP	3.79e-25	8	8	8	0.261079	0.296762	1.13667		0.299122	0.310084	0.247757	0.798998	+	0.0377154	0.285627	0.236532	0.828118	0.334542	0.258981	0.774135	0.285627	0.334542	1.17126	0.236532	0.258981	1.09491
>tr|A1AYE0|A1AYE0_PARDP Uncharacterized protein OS=Paracoccus denitrificans (strain Pd 1222) GN=Pden_0168 PE=4 SV=1	1	tr|A1AYE0|A1AYE0_PARDP	tr|A1AYE0|A1AYE0_PARDP	0.00066278	1	1	1	0.0262676	0.0271483	1.03353		0.770761	0.0284541	0.0249618	0.877266		0.217994	0.0269927	0.0255425	0.946274	0.0299155	0.0243811	0.815	0.0269927	0.0299155	1.10828	0.0255425	0.0243811	0.954533
>tr|A1AYE1|A1AYE1_PARDP Regulatory protein, IclR OS=Paracoccus denitrificans (strain Pd 1222) GN=Pden_0169 PE=4 SV=1	1	tr|A1AYE1|A1AYE1_PARDP	tr|A1AYE1|A1AYE1_PARDP	7.59e-178	6	6	6	0.278688	0.318496	1.14284		0.178819	0.316235	0.280949	0.888417		0.242403	0.299662	0.257713	0.860012	0.332808	0.304184	0.913992	0.299662	0.332808	1.11061	0.257713	0.304184	1.18032
>tr|A1AYF2|A1AYF2_PARDP Aldehyde dehydrogenase OS=Paracoccus denitrificans (strain Pd 1222) GN=Pden_0180 PE=4 SV=1	1	tr|A1AYF2|A1AYF2_PARDP	tr|A1AYF2|A1AYF2_PARDP	1.11e-06	3	3	3	0.0516987	0.0404397	0.782218		0.283814	0.0518064	0.040332	0.778513		0.273652	0.0606283	0.0427691	0.705432	0.0429845	0.0378948	0.881592	0.0606283	0.0429845	0.708985	0.0427691	0.0378948	0.886032
>tr|A1AYF9|A1AYF9_PARDP Transcriptional regulator, MarR family OS=Paracoccus denitrificans (strain Pd 1222) GN=Pden_0187 PE=4 SV=1	1	tr|A1AYF9|A1AYF9_PARDP	tr|A1AYF9|A1AYF9_PARDP	3.18e-35	3	3	3	0.113279	0.117034	1.03314		0.857056	0.0982584	0.132055	1.34396		0.0587778	0.0996951	0.126864	1.27252	0.0968216	0.137246	1.41752	0.0996951	0.0968216	0.971177	0.126864	0.137246	1.08184
>tr|A1AYG0|A1AYG0_PARDP Regulatory protein, IclR OS=Paracoccus denitrificans (strain Pd 1222) GN=Pden_0188 PE=4 SV=1	1	tr|A1AYG0|A1AYG0_PARDP	tr|A1AYG0|A1AYG0_PARDP	1.36e-77	7	7	7	0.614314	0.562927	0.91635		0.151314	0.605158	0.572082	0.945343		0.382932	0.611857	0.61677	1.00803	0.598459	0.527394	0.881253	0.611857	0.598459	0.978103	0.61677	0.527394	0.855089
>tr|A1AYG3|A1AYG3_PARDP Glyoxalase/bleomycin resistance protein/dioxygenase OS=Paracoccus denitrificans (strain Pd 1222) GN=Pden_0191 PE=4 SV=1	1	tr|A1AYG3|A1AYG3_PARDP	tr|A1AYG3|A1AYG3_PARDP	1.48e-44	5	5	5	0.343866	0.329924	0.959456		0.776303	0.388897	0.284894	0.732568	+	0.00240755	0.406121	0.281611	0.693417	0.371673	0.288176	0.775348	0.406121	0.371673	0.915178	0.281611	0.288176	1.02331
>tr|A1AYG4|A1AYG4_PARDP Short-chain dehydrogenase/reductase SDR OS=Paracoccus denitrificans (strain Pd 1222) GN=Pden_0192 PE=3 SV=1	1	tr|A1AYG4|A1AYG4_PARDP	tr|A1AYG4|A1AYG4_PARDP	0.0045949	1	1	1	0.0164125	0.0160989	0.980895		0.943161	0.0198591	0.0126523	0.637103		0.0546278	0.0190765	0.0137485	0.720707	0.0206418	0.0115561	0.55984	0.0190765	0.0206418	1.08206	0.0137485	0.0115561	0.840532
>tr|A1AYG5|A1AYG5_PARDP TRAP dicarboxylate transporter-DctP subunit OS=Paracoccus denitrificans (strain Pd 1222) GN=Pden_0193 PE=4 SV=1	1	tr|A1AYG5|A1AYG5_PARDP	tr|A1AYG5|A1AYG5_PARDP	1.07e-16	2	2	2	0.239896	0.221059	0.921478		0.433065	0.229608	0.231347	1.00757		0.943905	0.23399	0.245802	1.05048	0.225227	0.216891	0.962992	0.23399	0.225227	0.962547	0.245802	0.216891	0.882384
>tr|A1AYG9|A1AYG9_PARDP 3-hydroxyacyl-CoA dehydrogenase OS=Paracoccus denitrificans (strain Pd 1222) GN=Pden_0197 PE=4 SV=1	1	tr|A1AYG9|A1AYG9_PARDP	tr|A1AYG9|A1AYG9_PARDP	0	19	19	19	1.18954	0.94756	0.796579		0.0825346	1.16175	0.975349	0.839554		0.208248	1.27375	1.10533	0.867778	1.04975	0.84537	0.805307	1.27375	1.04975	0.824144	1.10533	0.84537	0.764814
>tr|A1AYH6|A1AYH6_PARDP Short-chain dehydrogenase/reductase SDR OS=Paracoccus denitrificans (strain Pd 1222) GN=Pden_0206 PE=3 SV=1	1	tr|A1AYH6|A1AYH6_PARDP	tr|A1AYH6|A1AYH6_PARDP	3.39e-10	3	3	3	0.283514	0.295017	1.04057		0.629126	0.29568	0.282851	0.95661		0.589122	0.300896	0.266132	0.884466	0.290465	0.299569	1.03134	0.300896	0.290465	0.965332	0.266132	0.299569	1.12564
>tr|A1AYH8|A1AYH8_PARDP 4-oxalocrotonate tautomerase OS=Paracoccus denitrificans (strain Pd 1222) GN=Pden_0208 PE=4 SV=1	1	tr|A1AYH8|A1AYH8_PARDP	tr|A1AYH8|A1AYH8_PARDP	1.05e-05	1	1	1	0.0195632	0.0208811	1.06737		0.784132	0.0186449	0.0217993	1.16918		0.504899	0.0182161	0.0209102	1.1479	0.0190737	0.0226884	1.18951	0.0182161	0.0190737	1.04708	0.0209102	0.0226884	1.08504
>tr|A1AYI0|A1AYI0_PARDP Uncharacterized protein OS=Paracoccus denitrificans (strain Pd 1222) GN=Pden_0210 PE=4 SV=1	1	tr|A1AYI0|A1AYI0_PARDP	tr|A1AYI0|A1AYI0_PARDP	7.21e-08	2	2	2	0.129171	0.184717	1.43003		0.0544283	0.155286	0.158602	1.02136		0.921992	0.113015	0.145326	1.2859	0.197556	0.171879	0.870026	0.113015	0.197556	1.74805	0.145326	0.171879	1.18271
>tr|A1AYI1|A1AYI1_PARDP Transcriptional regulator, MerR family OS=Paracoccus denitrificans (strain Pd 1222) GN=Pden_0211 PE=4 SV=1	1	tr|A1AYI1|A1AYI1_PARDP	tr|A1AYI1|A1AYI1_PARDP	1.07e-57	6	6	6	0.371469	0.292596	0.787673		0.0629618	0.346882	0.317183	0.914382		0.539838	0.401861	0.341077	0.848744	0.291904	0.293289	1.00474	0.401861	0.291904	0.72638	0.341077	0.293289	0.85989
>tr|A1AYI6|A1AYI6_PARDP Protein tyrosine phosphatase OS=Paracoccus denitrificans (strain Pd 1222) GN=Pden_0216 PE=4 SV=1	1	tr|A1AYI6|A1AYI6_PARDP	tr|A1AYI6|A1AYI6_PARDP	0.00025158	1	1	1	0.0251848	0.0213015	0.845806		0.520172	0.0257218	0.0207645	0.807275		0.405829	0.0248004	0.0255693	1.03101	0.0266432	0.0159598	0.599019	0.0248004	0.0266432	1.07431	0.0255693	0.0159598	0.624177
>tr|A1AYI7|A1AYI7_PARDP Transcriptional regulator, ArsR family OS=Paracoccus denitrificans (strain Pd 1222) GN=Pden_0217 PE=4 SV=1	1	tr|A1AYI7|A1AYI7_PARDP	tr|A1AYI7|A1AYI7_PARDP	5.34e-07	1	1	1	0.0302929	0.0199371	0.658144		0.301385	0.0272472	0.0229828	0.84349		0.682792	0.0366691	0.0239167	0.652229	0.0178253	0.0220489	1.23694	0.0366691	0.0178253	0.486113	0.0239167	0.0220489	0.921904
>tr|A1AYJ4|A1AYJ4_PARDP Sigma54 specific transcriptional regulator, Fis family OS=Paracoccus denitrificans (strain Pd 1222) GN=Pden_0224 PE=4 SV=1	1	tr|A1AYJ4|A1AYJ4_PARDP	tr|A1AYJ4|A1AYJ4_PARDP	5.17e-19	1	1	1	0.0236735	0.0170988	0.722278		0.345204	0.0199662	0.0208061	1.04206		0.907744	0.0220097	0.0253373	1.15119	0.0179228	0.0162749	0.908057	0.0220097	0.0179228	0.814313	0.0253373	0.0162749	0.64233
>tr|A1AYJ9|A1AYJ9_PARDP Xylose isomerase domain protein TIM barrel OS=Paracoccus denitrificans (strain Pd 1222) GN=Pden_0229 PE=4 SV=1	1	tr|A1AYJ9|A1AYJ9_PARDP	tr|A1AYJ9|A1AYJ9_PARDP	8.56e-07	3	3	3	0.0366701	0.0395263	1.07789		0.510724	0.0407633	0.0354332	0.869243		0.194481	0.0369098	0.0364305	0.987013	0.0446168	0.0344359	0.771815	0.0369098	0.0446168	1.2088	0.0364305	0.0344359	0.94525
>tr|A1AYK0|A1AYK0_PARDP Luciferase family protein OS=Paracoccus denitrificans (strain Pd 1222) GN=Pden_0230 PE=4 SV=1	1	tr|A1AYK0|A1AYK0_PARDP	tr|A1AYK0|A1AYK0_PARDP	5.19e-13	2	2	2	0.183028	0.16173	0.883633		0.266595	0.185181	0.159576	0.861728		0.169357	0.194065	0.171991	0.886258	0.176298	0.147161	0.834726	0.194065	0.176298	0.908451	0.171991	0.147161	0.855629
>tr|A1AYK1|A1AYK1_PARDP Transcriptional regulator, LysR family OS=Paracoccus denitrificans (strain Pd 1222) GN=Pden_0231 PE=4 SV=1	1	tr|A1AYK1|A1AYK1_PARDP	tr|A1AYK1|A1AYK1_PARDP	5.84e-94	13	13	13	0.394947	0.354507	0.897606		0.453645	0.429505	0.319949	0.744924	+	0.00871839	0.440805	0.349089	0.791936	0.418205	0.290808	0.695372	0.440805	0.418205	0.948732	0.349089	0.290808	0.833049
>tr|A1AYK2|A1AYK2_PARDP Transcriptional regulator, TetR family OS=Paracoccus denitrificans (strain Pd 1222) GN=Pden_0232 PE=4 SV=1	1	tr|A1AYK2|A1AYK2_PARDP	tr|A1AYK2|A1AYK2_PARDP	1.04e-58	2	2	2	0.0711927	0.0920194	1.29254		0.0828716	0.0758602	0.0873518	1.15148		0.385285	0.0686746	0.0737107	1.07333	0.0830459	0.100993	1.21611	0.0686746	0.0830459	1.20927	0.0737107	0.100993	1.37012
>tr|A1AYK3|A1AYK3_PARDP Membrane protein-like protein OS=Paracoccus denitrificans (strain Pd 1222) GN=Pden_0233 PE=4 SV=1	1	tr|A1AYK3|A1AYK3_PARDP	tr|A1AYK3|A1AYK3_PARDP	0.00040831	2	2	2	0.0946391	0.0636539	0.672596	+	0.0460559	0.0841488	0.0741442	0.881107		0.582084	0.0929076	0.0963707	1.03727	0.0753901	0.0519177	0.688654	0.0929076	0.0753901	0.811452	0.0963707	0.0519177	0.538729
>tr|A1AYK5|A1AYK5_PARDP Oligopeptide/dipeptide ABC transporter, ATPase subunit OS=Paracoccus denitrificans (strain Pd 1222) GN=Pden_0235 PE=3 SV=1	1	tr|A1AYK5|A1AYK5_PARDP	tr|A1AYK5|A1AYK5_PARDP	4.76e-24	1	1	1	0.0551951	0.0500332	0.906479		0.663096	0.0646641	0.0405642	0.627306	+	0.00641373	0.064812	0.0455781	0.703234	0.0645161	0.0355503	0.55103	0.064812	0.0645161	0.995434	0.0455781	0.0355503	0.779987
>tr|A1AYK6|A1AYK6_PARDP Oligopeptide/dipeptide ABC transporter, ATPase subunit OS=Paracoccus denitrificans (strain Pd 1222) GN=Pden_0236 PE=3 SV=1	1	tr|A1AYK6|A1AYK6_PARDP	tr|A1AYK6|A1AYK6_PARDP	0.00024865	2	2	2	0.0586466	0.0554256	0.945078		0.683452	0.0626084	0.0514637	0.821994		0.11908	0.0613798	0.0559133	0.910941	0.0638371	0.0470141	0.736471	0.0613798	0.0638371	1.04003	0.0559133	0.0470141	0.840839
>tr|A1AYK9|A1AYK9_PARDP Extracellular solute-binding protein, family 5 OS=Paracoccus denitrificans (strain Pd 1222) GN=Pden_0239 PE=4 SV=1	1	tr|A1AYK9|A1AYK9_PARDP	tr|A1AYK9|A1AYK9_PARDP	1.16e-65	7	7	7	0.432815	0.236612	0.546682		0.0605072	0.406901	0.262527	0.645188		0.202298	0.548852	0.316779	0.577167	0.26495	0.208275	0.786094	0.548852	0.26495	0.482735	0.316779	0.208275	0.657478
>tr|A1AYL0|A1AYL0_PARDP Transcriptional regulator, GntR family OS=Paracoccus denitrificans (strain Pd 1222) GN=Pden_0240 PE=4 SV=1	1	tr|A1AYL0|A1AYL0_PARDP	tr|A1AYL0|A1AYL0_PARDP	6.38e-31	6	6	6	0.395006	0.489076	1.23815		0.0964579	0.477669	0.406413	0.850826		0.234717	0.422216	0.367796	0.871109	0.533122	0.44503	0.834762	0.422216	0.533122	1.26267	0.367796	0.44503	1.20999
>tr|A1AYL1|A1AYL1_PARDP (R)-2-hydroxyacid dehydrogenase OS=Paracoccus denitrificans (strain Pd 1222) GN=Pden_0241 PE=4 SV=1	1	tr|A1AYL1|A1AYL1_PARDP	tr|A1AYL1|A1AYL1_PARDP	4.09e-28	5	5	5	0.346692	0.292123	0.842603		0.265601	0.363672	0.275143	0.756568	+	0.041081	0.386872	0.306511	0.792282	0.340473	0.243774	0.715987	0.386872	0.340473	0.880066	0.306511	0.243774	0.795318
>tr|A1AYL2|A1AYL2_PARDP Iron-containing alcohol dehydrogenase OS=Paracoccus denitrificans (strain Pd 1222) GN=Pden_0242 PE=4 SV=1	1	tr|A1AYL2|A1AYL2_PARDP	tr|A1AYL2|A1AYL2_PARDP	6.21e-19	4	4	4	0.0602763	0.0420276	0.697249		0.227044	0.0605926	0.0417112	0.688388		0.208963	0.0758621	0.0446904	0.589101	0.0453231	0.038732	0.854576	0.0758621	0.0453231	0.597441	0.0446904	0.038732	0.866674
>tr|A1AYL3|A1AYL3_PARDP Succinate semialdehyde dehydrogenase OS=Paracoccus denitrificans (strain Pd 1222) GN=Pden_0243 PE=3 SV=1	1	tr|A1AYL3|A1AYL3_PARDP	tr|A1AYL3|A1AYL3_PARDP	2.23e-69	7	7	7	0.480212	0.337174	0.702136		0.0933666	0.485923	0.331464	0.682133		0.0627323	0.563099	0.397326	0.705605	0.408746	0.265602	0.649797	0.563099	0.408746	0.725887	0.397326	0.265602	0.668475
>tr|A1AYL4|A1AYL4_PARDP Mandelate racemase/muconate lactonizing enzyme, C-terminal domain protein OS=Paracoccus denitrificans (strain Pd 1222) GN=Pden_0244 PE=1 SV=1	1	tr|A1AYL4|A1AYL4_PARDP	tr|A1AYL4|A1AYL4_PARDP	1.41e-06	3	3	3	0.0652804	0.0630701	0.966141		0.874855	0.0794648	0.0488857	0.615187	+	0.000952292	0.0765255	0.0540353	0.706109	0.0824041	0.043736	0.53075	0.0765255	0.0824041	1.07682	0.0540353	0.043736	0.809397
>tr|A1AYM0|A1AYM0_PARDP Transcriptional regulator, RpiR family OS=Paracoccus denitrificans (strain Pd 1222) GN=Pden_0250 PE=4 SV=1	1	tr|A1AYM0|A1AYM0_PARDP	tr|A1AYM0|A1AYM0_PARDP	3.31e-57	8	8	8	0.437999	0.497416	1.13565		0.0836693	0.451017	0.484398	1.07401		0.377056	0.420404	0.455595	1.08371	0.48163	0.513202	1.06555	0.420404	0.48163	1.14564	0.455595	0.513202	1.12644
>tr|A1AYM5|A1AYM5_PARDP Uncharacterized protein OS=Paracoccus denitrificans (strain Pd 1222) GN=Pden_0255 PE=4 SV=1	1	tr|A1AYM5|A1AYM5_PARDP	tr|A1AYM5|A1AYM5_PARDP	2.55e-228	9	9	9	1.59418	1.71471	1.07561		0.182927	1.74531	1.56359	0.895881	+	0.0198142	1.69165	1.49671	0.884765	1.79896	1.63046	0.906334	1.69165	1.79896	1.06344	1.49671	1.63046	1.08936
>tr|A1AYN5|A1AYN5_PARDP Transcriptional regulator, XRE family OS=Paracoccus denitrificans (strain Pd 1222) GN=Pden_0265 PE=4 SV=1	1	tr|A1AYN5|A1AYN5_PARDP	tr|A1AYN5|A1AYN5_PARDP	4.55e-26	7	7	7	0.769221	0.706152	0.918009		0.449875	0.764467	0.710906	0.929938		0.524174	0.817313	0.721129	0.882316	0.71162	0.700684	0.984632	0.817313	0.71162	0.870682	0.721129	0.700684	0.971649
>tr|A1AYP7|A1AYP7_PARDP ChaC family protein OS=Paracoccus denitrificans (strain Pd 1222) GN=Pden_0277 PE=4 SV=1	1	tr|A1AYP7|A1AYP7_PARDP	tr|A1AYP7|A1AYP7_PARDP	6.52e-32	1	1	1	0.0649126	0.0468557	0.721827		0.301169	0.056604	0.0551643	0.974567		0.937374	0.0602448	0.0695804	1.15496	0.0529631	0.0407483	0.769371	0.0602448	0.0529631	0.879131	0.0695804	0.0407483	0.585629
>tr|A1AYP9|A1AYP9_PARDP Transcriptional regulator, GntR family OS=Paracoccus denitrificans (strain Pd 1222) GN=Pden_0279 PE=4 SV=1	1	tr|A1AYP9|A1AYP9_PARDP	tr|A1AYP9|A1AYP9_PARDP	3.36e-32	6	6	6	0.273759	0.213916	0.781403	+	0.036805	0.257845	0.229829	0.891347		0.402277	0.29024	0.257278	0.886431	0.22545	0.202381	0.897677	0.29024	0.22545	0.776772	0.257278	0.202381	0.786627
>tr|A1AYQ1|A1AYQ1_PARDP Hydroxyectoine-binding protein / ectoine-binding protein OS=Paracoccus denitrificans (strain Pd 1222) GN=Pden_0281 PE=4 SV=1	1	tr|A1AYQ1|A1AYQ1_PARDP	tr|A1AYQ1|A1AYQ1_PARDP	0.00034998	1	1	1	0.0463822	0.047415	1.02227		0.931896	0.0554458	0.0383515	0.691693		0.114529	0.0557377	0.0370268	0.664305	0.0551539	0.0396762	0.719372	0.0557377	0.0551539	0.989526	0.0370268	0.0396762	1.07155
>tr|A1AYR5|A1AYR5_PARDP Transcriptional regulator, MarR family OS=Paracoccus denitrificans (strain Pd 1222) GN=Pden_0295 PE=4 SV=1	1	tr|A1AYR5|A1AYR5_PARDP	tr|A1AYR5|A1AYR5_PARDP	8.43e-44	3	3	3	0.180765	0.185347	1.02535		0.79433	0.18918	0.176931	0.935253		0.47714	0.188014	0.173516	0.922889	0.190347	0.180347	0.947465	0.188014	0.190347	1.01241	0.173516	0.180347	1.03937
>tr|A1AYS0|A1AYS0_PARDP Periplasmic binding protein OS=Paracoccus denitrificans (strain Pd 1222) GN=Pden_0300 PE=4 SV=1	1	tr|A1AYS0|A1AYS0_PARDP	tr|A1AYS0|A1AYS0_PARDP	2.97e-20	6	6	6	0.207017	0.189103	0.913468		0.37397	0.21284	0.18328	0.861116		0.11407	0.212478	0.201555	0.948593	0.213202	0.165004	0.773935	0.212478	0.213202	1.00341	0.201555	0.165004	0.818655
>tr|A1AYS4|A1AYS4_PARDP Transcriptional regulator, LysR family OS=Paracoccus denitrificans (strain Pd 1222) GN=Pden_0304 PE=4 SV=1	1	tr|A1AYS4|A1AYS4_PARDP	tr|A1AYS4|A1AYS4_PARDP	1.3e-08	3	3	3	0.178626	0.145596	0.815092		0.192022	0.147829	0.176393	1.19322		0.269299	0.165168	0.192084	1.16296	0.130491	0.160702	1.23151	0.165168	0.130491	0.790052	0.192084	0.160702	0.836623
>tr|A1AYS5|A1AYS5_PARDP Uncharacterized protein OS=Paracoccus denitrificans (strain Pd 1222) GN=Pden_0305 PE=4 SV=1	1	tr|A1AYS5|A1AYS5_PARDP	tr|A1AYS5|A1AYS5_PARDP	1.22e-146	8	8	8	0.500847	0.671303	1.34034		0.37247	0.470592	0.701558	1.4908		0.211248	0.500829	0.500864	1.00007	0.440355	0.902251	2.04892	0.500829	0.440355	0.879251	0.500864	0.902251	1.80139
>tr|A1AYS6|A1AYS6_PARDP Uncharacterized protein OS=Paracoccus denitrificans (strain Pd 1222) GN=Pden_0306 PE=4 SV=1	1	tr|A1AYS6|A1AYS6_PARDP	tr|A1AYS6|A1AYS6_PARDP	6.97e-16	1	1	1	0.0156633	0.0127587	0.814556		0.322142	0.0113587	0.0170634	1.50223	+	0.0192448	0.0128776	0.0184491	1.43265	0.00983972	0.0156776	1.5933	0.0128776	0.00983972	0.764096	0.0184491	0.0156776	0.849778
>tr|A1AYS8|A1AYS8_PARDP Uncharacterized protein UPF0065 OS=Paracoccus denitrificans (strain Pd 1222) GN=Pden_0308 PE=4 SV=1	1	tr|A1AYS8|A1AYS8_PARDP	tr|A1AYS8|A1AYS8_PARDP	5.6e-210	14	14	14	2.6087	3.13815	1.20296		0.636785	1.64066	4.10619	2.50276	+	0.000949209	1.70755	3.50984	2.05548	1.57377	4.70253	2.98807	1.70755	1.57377	0.921651	3.50984	4.70253	1.33981
>tr|A1AYT0|A1AYT0_PARDP Two component transcriptional regulator, winged helix family OS=Paracoccus denitrificans (strain Pd 1222) GN=Pden_0310 PE=4 SV=1	1	tr|A1AYT0|A1AYT0_PARDP	tr|A1AYT0|A1AYT0_PARDP	0.00072969	1	1	1	0.0284394	0.0286003	1.00566		0.990654	0.034467	0.0225727	0.654908		0.369126	0.0298312	0.0270476	0.906689	0.0391028	0.0180978	0.462826	0.0298312	0.0391028	1.3108	0.0270476	0.0180978	0.669109
>tr|A1AYT3|A1AYT3_PARDP Uncharacterized protein OS=Paracoccus denitrificans (strain Pd 1222) GN=Pden_0313 PE=4 SV=1	1	tr|A1AYT3|A1AYT3_PARDP	tr|A1AYT3|A1AYT3_PARDP	2.54e-20	3	3	3	0.115941	0.11879	1.02457		0.852174	0.124969	0.109761	0.878308		0.296788	0.117527	0.114355	0.973016	0.132412	0.105167	0.794246	0.117527	0.132412	1.12665	0.114355	0.105167	0.919654
>tr|A1AYT5|A1AYT5_PARDP Oxidoreductase domain protein OS=Paracoccus denitrificans (strain Pd 1222) GN=Pden_0315 PE=4 SV=1	1	tr|A1AYT5|A1AYT5_PARDP	tr|A1AYT5|A1AYT5_PARDP	1.75e-131	13	13	13	0.546846	0.430939	0.788043		0.0693275	0.504755	0.47303	0.937147		0.663995	0.569914	0.523779	0.919049	0.439596	0.422281	0.960611	0.569914	0.439596	0.771338	0.523779	0.422281	0.80622
>tr|A1AYT6|A1AYT6_PARDP Glycosyl transferase, family 2 OS=Paracoccus denitrificans (strain Pd 1222) GN=Pden_0316 PE=4 SV=1	1	tr|A1AYT6|A1AYT6_PARDP	tr|A1AYT6|A1AYT6_PARDP	1.64e-111	6	6	6	0.286222	0.295266	1.0316		0.886207	0.225405	0.356082	1.57974	+	0.00402593	0.234363	0.338082	1.44256	0.216448	0.374083	1.72828	0.234363	0.216448	0.923561	0.338082	0.374083	1.10649
>tr|A1AYT7|A1AYT7_PARDP CBS domain containing protein OS=Paracoccus denitrificans (strain Pd 1222) GN=Pden_0317 PE=4 SV=1	1	tr|A1AYT7|A1AYT7_PARDP	tr|A1AYT7|A1AYT7_PARDP	2.79e-99	7	7	7	0.186387	0.156282	0.838484	+	0.042884	0.170215	0.172454	1.01315		0.899465	0.182155	0.190619	1.04647	0.158276	0.154288	0.974804	0.182155	0.158276	0.868911	0.190619	0.154288	0.809407
>tr|A1AYT8|A1AYT8_PARDP Transcriptional regulator, GntR family OS=Paracoccus denitrificans (strain Pd 1222) GN=Pden_0318 PE=4 SV=1	1	tr|A1AYT8|A1AYT8_PARDP	tr|A1AYT8|A1AYT8_PARDP	4.46e-06	2	2	2	0.0910153	0.0617695	0.678672	+	0.0275381	0.0801394	0.0726453	0.906487		0.642501	0.095215	0.0868155	0.911784	0.0650637	0.0584752	0.898737	0.095215	0.0650637	0.683335	0.0868155	0.0584752	0.673557
>tr|A1AYT9|A1AYT9_PARDP Uncharacterized protein OS=Paracoccus denitrificans (strain Pd 1222) GN=Pden_0319 PE=4 SV=1	1	tr|A1AYT9|A1AYT9_PARDP	tr|A1AYT9|A1AYT9_PARDP	3.64e-36	1	1	1	0.110503	0.0829989	0.751103		0.314945	0.123505	0.069997	0.566756	+	0.01841	0.132292	0.0887136	0.670591	0.114717	0.0512803	0.447014	0.132292	0.114717	0.867154	0.0887136	0.0512803	0.578043
>tr|A1AYU0|A1AYU0_PARDP UPF0271 protein Pden_0320 OS=Paracoccus denitrificans (strain Pd 1222) GN=Pden_0320 PE=3 SV=1	1	tr|A1AYU0|A1AYU0_PARDP	tr|A1AYU0|A1AYU0_PARDP	7.02e-10	2	2	2	0.0747413	0.072494	0.969932		0.835273	0.0780295	0.0692058	0.886918		0.400086	0.0808679	0.0686148	0.84848	0.0751912	0.0697969	0.928259	0.0808679	0.0751912	0.929803	0.0686148	0.0697969	1.01723
>tr|A1AYU2|A1AYU2_PARDP Allophanate hydrolase subunit 2 OS=Paracoccus denitrificans (strain Pd 1222) GN=Pden_0322 PE=4 SV=1	1	tr|A1AYU2|A1AYU2_PARDP	tr|A1AYU2|A1AYU2_PARDP	1.93e-11	3	3	3	0.34228	0.354425	1.03548		0.840388	0.405458	0.291247	0.718316	+	0.0160591	0.374958	0.309602	0.825698	0.435957	0.272892	0.62596	0.374958	0.435957	1.16268	0.309602	0.272892	0.881428
>tr|A1AYU3|A1AYU3_PARDP Biotin carboxyl carrier protein / biotin carboxylase OS=Paracoccus denitrificans (strain Pd 1222) GN=Pden_0323 PE=4 SV=1	1	tr|A1AYU3|A1AYU3_PARDP	tr|A1AYU3|A1AYU3_PARDP	1.12e-259	19	19	19	0.858384	0.642744	0.748783		0.125963	0.840911	0.660217	0.785121		0.21558	0.916681	0.800087	0.872809	0.76514	0.520347	0.680067	0.916681	0.76514	0.834686	0.800087	0.520347	0.650363
>tr|A1AYU5|A1AYU5_PARDP Uncharacterized protein OS=Paracoccus denitrificans (strain Pd 1222) GN=Pden_0325 PE=4 SV=1	1	tr|A1AYU5|A1AYU5_PARDP	tr|A1AYU5|A1AYU5_PARDP	1.89e-295	8	8	8	0.771663	0.690736	0.895127		0.173524	0.743269	0.719131	0.967524		0.706763	0.802089	0.741237	0.924134	0.684449	0.697024	1.01837	0.802089	0.684449	0.853333	0.741237	0.697024	0.940352
>tr|A1AYU6|A1AYU6_PARDP Luciferase family protein OS=Paracoccus denitrificans (strain Pd 1222) GN=Pden_0326 PE=4 SV=1	1	tr|A1AYU6|A1AYU6_PARDP	tr|A1AYU6|A1AYU6_PARDP	2.97e-90	7	7	7	0.40688	0.357713	0.879162		0.20454	0.377169	0.387424	1.02719		0.804965	0.383135	0.430625	1.12395	0.371203	0.344223	0.927317	0.383135	0.371203	0.968858	0.430625	0.344223	0.799357
>tr|A1AYU7|A1AYU7_PARDP Transcriptional regulator, LysR family OS=Paracoccus denitrificans (strain Pd 1222) GN=Pden_0327 PE=4 SV=1	1	tr|A1AYU7|A1AYU7_PARDP	tr|A1AYU7|A1AYU7_PARDP	7.87e-19	2	2	2	0.163652	0.177806	1.08649		0.353255	0.162048	0.17941	1.10714		0.244496	0.1492	0.178104	1.19373	0.174896	0.180717	1.03328	0.1492	0.174896	1.17222	0.178104	0.180717	1.01467
>tr|A1AYU8|A1AYU8_PARDP Glyoxalase/bleomycin resistance protein/dioxygenase OS=Paracoccus denitrificans (strain Pd 1222) GN=Pden_0328 PE=4 SV=1	1	tr|A1AYU8|A1AYU8_PARDP	tr|A1AYU8|A1AYU8_PARDP	4.4e-31	5	5	5	0.580637	0.556592	0.958589		0.640366	0.536762	0.600466	1.11868		0.185038	0.540412	0.620861	1.14887	0.533113	0.580071	1.08808	0.540412	0.533113	0.986493	0.620861	0.580071	0.9343
>tr|A1AYV0|A1AYV0_PARDP NADPH-dependent FMN reductase OS=Paracoccus denitrificans (strain Pd 1222) GN=Pden_0330 PE=4 SV=1	1	tr|A1AYV0|A1AYV0_PARDP	tr|A1AYV0|A1AYV0_PARDP	8.49e-65	6	6	6	0.296356	0.291517	0.983671		0.906272	0.250791	0.337082	1.34407	+	0.00283151	0.236009	0.356704	1.5114	0.265574	0.31746	1.19537	0.236009	0.265574	1.12527	0.356704	0.31746	0.889983
>tr|A1AYV1|A1AYV1_PARDP Glyoxalase/bleomycin resistance protein/dioxygenase OS=Paracoccus denitrificans (strain Pd 1222) GN=Pden_0331 PE=4 SV=1	1	tr|A1AYV1|A1AYV1_PARDP	tr|A1AYV1|A1AYV1_PARDP	2.78e-66	9	9	9	0.163289	0.10495	0.642724	+	0.0234721	0.137585	0.130653	0.949612		0.827988	0.165023	0.161554	0.978979	0.110148	0.0997514	0.905614	0.165023	0.110148	0.667468	0.161554	0.0997514	0.617448
>tr|A1AYV2|A1AYV2_PARDP Glutathione S-transferase, N-terminal domain OS=Paracoccus denitrificans (strain Pd 1222) GN=Pden_0332 PE=3 SV=1	1	tr|A1AYV2|A1AYV2_PARDP	tr|A1AYV2|A1AYV2_PARDP	1.29e-133	7	7	7	0.363454	0.42526	1.17005		0.330604	0.325965	0.462749	1.41963	+	0.00415008	0.296391	0.430517	1.45253	0.355539	0.49498	1.3922	0.296391	0.355539	1.19956	0.430517	0.49498	1.14973
>tr|A1AYV4|A1AYV4_PARDP GTP-binding protein YchF OS=Paracoccus denitrificans (strain Pd 1222) GN=Pden_0334 PE=4 SV=1	1	tr|A1AYV4|A1AYV4_PARDP	tr|A1AYV4|A1AYV4_PARDP	0	22	22	22	2.44254	2.81516	1.15255		0.156811	2.85679	2.40092	0.840425		0.0666638	2.66473	2.22036	0.833239	3.04885	2.58148	0.846706	2.66473	3.04885	1.14415	2.22036	2.58148	1.16264
>tr|A1AYW4|A1AYW4_PARDP Uncharacterized protein OS=Paracoccus denitrificans (strain Pd 1222) GN=Pden_0344 PE=4 SV=1	1	tr|A1AYW4|A1AYW4_PARDP	tr|A1AYW4|A1AYW4_PARDP	7.81e-10	1	1	1	0.0672075	0.129843	1.93198		0.147819	0.0711067	0.125944	1.7712		0.216294	0.0557844	0.0786305	1.40954	0.086429	0.173257	2.00462	0.0557844	0.086429	1.54934	0.0786305	0.173257	2.20344
>tr|A1AYW6|A1AYW6_PARDP Uncharacterized protein OS=Paracoccus denitrificans (strain Pd 1222) GN=Pden_0346 PE=4 SV=1	1	tr|A1AYW6|A1AYW6_PARDP	tr|A1AYW6|A1AYW6_PARDP	2.65e-05	1	1	1	0.0273679	0.0289351	1.05726		0.3701	0.0270924	0.0292105	1.07818		0.210182	0.0270641	0.0276716	1.02244	0.0271207	0.0307494	1.1338	0.0270641	0.0271207	1.00209	0.0276716	0.0307494	1.11123
>tr|A1AYW7|A1AYW7_PARDP Uncharacterized protein OS=Paracoccus denitrificans (strain Pd 1222) GN=Pden_0347 PE=4 SV=1	1	tr|A1AYW7|A1AYW7_PARDP	tr|A1AYW7|A1AYW7_PARDP	6.28e-23	4	4	4	0.142977	0.190512	1.33246		0.190221	0.13198	0.201509	1.52681	+	0.0302774	0.125284	0.16067	1.28245	0.138676	0.242348	1.74759	0.125284	0.138676	1.10689	0.16067	0.242348	1.50836
>tr|A1AYX1|A1AYX1_PARDP Uncharacterized protein OS=Paracoccus denitrificans (strain Pd 1222) GN=Pden_0351 PE=4 SV=1	1	tr|A1AYX1|A1AYX1_PARDP	tr|A1AYX1|A1AYX1_PARDP	0.0014677	1	1	1	0.100263	0.0852582	0.850342		0.201753	0.0861011	0.0994206	1.1547		0.265266	0.093967	0.10656	1.13401	0.0782351	0.0922813	1.17954	0.093967	0.0782351	0.832581	0.10656	0.0922813	0.866004
>tr|A1AYX5|A1AYX5_PARDP Uncharacterized protein OS=Paracoccus denitrificans (strain Pd 1222) GN=Pden_0355 PE=4 SV=1	1	tr|A1AYX5|A1AYX5_PARDP	tr|A1AYX5|A1AYX5_PARDP	0.0055959	1	1	1	0.0372016	0.0207225	0.557032		0.172754	0.0288089	0.0291152	1.01063		0.981388	0.0258952	0.048508	1.87324	0.0317225	0.0097224	0.306483	0.0258952	0.0317225	1.22504	0.048508	0.0097224	0.200429
>tr|A1AYY8|A1AYY8_PARDP Uncharacterized protein OS=Paracoccus denitrificans (strain Pd 1222) GN=Pden_0368 PE=4 SV=1	1	tr|A1AYY8|A1AYY8_PARDP	tr|A1AYY8|A1AYY8_PARDP	8.73e-59	3	3	3	0.181255	0.248849	1.37293		0.268148	0.200066	0.230038	1.14981		0.638839	0.204575	0.157934	0.772013	0.195558	0.302141	1.54502	0.204575	0.195558	0.955923	0.157934	0.302141	1.91308
>tr|A1AZ00|A1AZ00_PARDP Uncharacterized protein OS=Paracoccus denitrificans (strain Pd 1222) GN=Pden_0380 PE=4 SV=1	1	tr|A1AZ00|A1AZ00_PARDP	tr|A1AZ00|A1AZ00_PARDP	9.04e-07	1	1	1	0.00855097	0.00539775	0.631244		0.137007	0.00855894	0.00538977	0.629724		0.134571	0.0109383	0.00616359	0.563485	0.00617954	0.00461596	0.746974	0.0109383	0.00617954	0.564943	0.00616359	0.00461596	0.748906
>tr|A1AZ03|A1AZ03_PARDP Uncharacterized protein OS=Paracoccus denitrificans (strain Pd 1222) GN=Pden_0383 PE=4 SV=1	1	tr|A1AZ03|A1AZ03_PARDP	tr|A1AZ03|A1AZ03_PARDP	1.29e-19	4	4	4	0.24002	0.287126	1.19626		0.614045	0.190588	0.336559	1.7659		0.0765182	0.18577	0.294271	1.58406	0.195405	0.378847	1.93878	0.18577	0.195405	1.05186	0.294271	0.378847	1.28741
>tr|A1AZ07|A1AZ07_PARDP Uncharacterized protein OS=Paracoccus denitrificans (strain Pd 1222) GN=Pden_0387 PE=4 SV=1	1	tr|A1AZ07|A1AZ07_PARDP	tr|A1AZ07|A1AZ07_PARDP	3.13e-06	1	1	1	0.0159916	0.0382219	2.39012		0.163774	0.0180166	0.0361969	2.00908		0.269792	0.0109128	0.0210704	1.9308	0.0251204	0.0513234	2.04309	0.0109128	0.0251204	2.30193	0.0210704	0.0513234	2.4358
>tr|A1AZ13|A1AZ13_PARDP Uncharacterized protein OS=Paracoccus denitrificans (strain Pd 1222) GN=Pden_0393 PE=4 SV=1	1	tr|A1AZ13|A1AZ13_PARDP	tr|A1AZ13|A1AZ13_PARDP	1.93e-58	10	10	10	0.497464	0.516762	1.03879		0.816697	0.417873	0.596353	1.42712	+	0.00170145	0.417318	0.577609	1.3841	0.418427	0.615097	1.47002	0.417318	0.418427	1.00266	0.577609	0.615097	1.0649
>tr|A1AZ15|A1AZ15_PARDP Diaminopimelate epimerase OS=Paracoccus denitrificans (strain Pd 1222) GN=dapF PE=3 SV=1	1	tr|A1AZ15|A1AZ15_PARDP	tr|A1AZ15|A1AZ15_PARDP	2.83e-153	6	6	6	0.53282	0.552904	1.03769		0.619008	0.570385	0.515338	0.903492		0.137252	0.553368	0.512272	0.925735	0.587403	0.518405	0.882537	0.553368	0.587403	1.0615	0.512272	0.518405	1.01197
>tr|A1AZ16|A1AZ16_PARDP MiaB-like tRNA modifying enzyme OS=Paracoccus denitrificans (strain Pd 1222) GN=Pden_0396 PE=4 SV=1	1	tr|A1AZ16|A1AZ16_PARDP	tr|A1AZ16|A1AZ16_PARDP	2.47e-18	7	7	7	0.391896	0.333344	0.850592		0.376032	0.435583	0.289657	0.664986	+	0.00193063	0.456009	0.327783	0.718809	0.415157	0.25153	0.605868	0.456009	0.415157	0.910414	0.327783	0.25153	0.767367
>tr|A1AZ17|A1AZ17_PARDP Histone deacetylase superfamily OS=Paracoccus denitrificans (strain Pd 1222) GN=Pden_0397 PE=4 SV=1	1	tr|A1AZ17|A1AZ17_PARDP	tr|A1AZ17|A1AZ17_PARDP	7.64e-11	1	1	1	0.0255977	0.0250906	0.980191		0.849342	0.0264787	0.0242096	0.914307		0.379469	0.025573	0.0256224	1.00193	0.0273844	0.0227968	0.832476	0.025573	0.0273844	1.07083	0.0256224	0.0227968	0.889723
>tr|A1AZ18|A1AZ18_PARDP Exodeoxyribonuclease 7 small subunit OS=Paracoccus denitrificans (strain Pd 1222) GN=xseB PE=3 SV=1	1	tr|A1AZ18|A1AZ18_PARDP	tr|A1AZ18|A1AZ18_PARDP	7.29e-74	8	8	8	0.540507	0.610297	1.12912		0.502758	0.511829	0.638975	1.24842		0.197636	0.533996	0.547018	1.02439	0.489661	0.730932	1.49273	0.533996	0.489661	0.916975	0.547018	0.730932	1.33621
>tr|A1AZ19|A1AZ19_PARDP Farnesyl-diphosphate synthase OS=Paracoccus denitrificans (strain Pd 1222) GN=Pden_0399 PE=3 SV=1	1	tr|A1AZ19|A1AZ19_PARDP	tr|A1AZ19|A1AZ19_PARDP	2.8e-185	7	7	7	0.701011	0.858731	1.22499		0.117249	0.758056	0.801686	1.05755		0.69536	0.6827	0.719322	1.05364	0.833412	0.884049	1.06076	0.6827	0.833412	1.22076	0.719322	0.884049	1.229
>tr|A1AZ20|A1AZ20_PARDP 1-deoxy-D-xylulose-5-phosphate synthase OS=Paracoccus denitrificans (strain Pd 1222) GN=dxs PE=3 SV=1	1	tr|A1AZ20|A1AZ20_PARDP	tr|A1AZ20|A1AZ20_PARDP	5.32e-273	22	22	22	2.12195	1.87413	0.883212		0.160682	2.00484	1.99125	0.993223		0.943811	2.06983	2.17407	1.05036	1.93984	1.80843	0.932257	2.06983	1.93984	0.937195	2.17407	1.80843	0.831817
>tr|A1AZ21|A1AZ21_PARDP SH3, type 3 domain protein OS=Paracoccus denitrificans (strain Pd 1222) GN=Pden_0401 PE=4 SV=1	1	tr|A1AZ21|A1AZ21_PARDP	tr|A1AZ21|A1AZ21_PARDP	4.38e-108	11	11	11	1.17136	1.35957	1.16068		0.27119	1.37932	1.15161	0.834915		0.170495	1.34029	1.00243	0.747917	1.41834	1.3008	0.917126	1.34029	1.41834	1.05823	1.00243	1.3008	1.29765
>tr|A1AZ22|A1AZ22_PARDP NAD-dependent epimerase/dehydratase OS=Paracoccus denitrificans (strain Pd 1222) GN=Pden_0402 PE=4 SV=1	1	tr|A1AZ22|A1AZ22_PARDP	tr|A1AZ22|A1AZ22_PARDP	1.84e-70	8	8	8	0.670319	0.603827	0.900805		0.206868	0.621265	0.65288	1.05089		0.570635	0.643715	0.696923	1.08266	0.598815	0.608838	1.01674	0.643715	0.598815	0.930249	0.696923	0.608838	0.873609
>tr|A1AZ23|A1AZ23_PARDP Luciferase family protein OS=Paracoccus denitrificans (strain Pd 1222) GN=Pden_0403 PE=4 SV=1	1	tr|A1AZ23|A1AZ23_PARDP	tr|A1AZ23|A1AZ23_PARDP	8.38e-204	9	9	9	0.569644	0.606524	1.06474		0.602521	0.523223	0.652945	1.24793	+	0.0254472	0.501441	0.637848	1.27203	0.545006	0.668042	1.22575	0.501441	0.545006	1.08688	0.637848	0.668042	1.04734
>tr|A1AZ24|A1AZ24_PARDP AMP nucleosidase OS=Paracoccus denitrificans (strain Pd 1222) GN=Pden_0404 PE=4 SV=1	1	tr|A1AZ24|A1AZ24_PARDP	tr|A1AZ24|A1AZ24_PARDP	1.54e-132	15	15	15	1.38784	1.19776	0.863042		0.275989	1.1166	1.469	1.31559	+	0.0137794	1.23691	1.53877	1.24404	0.996299	1.39922	1.40442	1.23691	0.996299	0.805476	1.53877	1.39922	0.909316
>tr|A1AZ25|A1AZ25_PARDP Histone family protein DNA-binding protein OS=Paracoccus denitrificans (strain Pd 1222) GN=Pden_0405 PE=3 SV=1	1	tr|A1AZ25|A1AZ25_PARDP	tr|A1AZ25|A1AZ25_PARDP	6.66e-162	8	8	8	4.13133	4.02935	0.975317		0.737766	4.32407	3.83662	0.88727		0.0648492	4.50322	3.75944	0.834832	4.14491	3.9138	0.944241	4.50322	4.14491	0.920432	3.75944	3.9138	1.04106
>tr|A1AZ27|A1AZ27_PARDP Glutathione S-transferase OS=Paracoccus denitrificans (strain Pd 1222) GN=Pden_0407 PE=3 SV=1	1	tr|A1AZ27|A1AZ27_PARDP	tr|A1AZ27|A1AZ27_PARDP	1.18e-05	1	1	1	0.0385492	0.0452835	1.17469		0.663	0.0243663	0.0594664	2.44052	+	0.000177346	0.0197377	0.0573607	2.90614	0.0289949	0.0615721	2.12355	0.0197377	0.0289949	1.46901	0.0573607	0.0615721	1.07342
>tr|A1AZ30|A1AZ30_PARDP Transcriptional regulator, AsnC family OS=Paracoccus denitrificans (strain Pd 1222) GN=Pden_0410 PE=4 SV=1	1	tr|A1AZ30|A1AZ30_PARDP	tr|A1AZ30|A1AZ30_PARDP	2.93e-104	7	7	7	0.238429	0.212302	0.89042		0.21824	0.213963	0.236768	1.10658		0.291018	0.234164	0.242693	1.03642	0.193761	0.230843	1.19138	0.234164	0.193761	0.827457	0.242693	0.230843	0.951171
>tr|A1AZ32|A1AZ32_PARDP ATP dependent DNA ligase OS=Paracoccus denitrificans (strain Pd 1222) GN=Pden_0412 PE=4 SV=1	1	tr|A1AZ32|A1AZ32_PARDP	tr|A1AZ32|A1AZ32_PARDP	7.54e-07	2	2	2	0.058583	0.0356412	0.608389		0.104582	0.0459593	0.0482649	1.05017		0.88439	0.0546736	0.0624924	1.14301	0.037245	0.0340374	0.91388	0.0546736	0.037245	0.681225	0.0624924	0.0340374	0.544666
>tr|A1AZ36|A1AZ36_PARDP DNA gyrase subunit B OS=Paracoccus denitrificans (strain Pd 1222) GN=gyrB PE=3 SV=1	1	tr|A1AZ36|A1AZ36_PARDP	tr|A1AZ36|A1AZ36_PARDP	0	42	42	42	4.19314	3.74598	0.893359		0.234738	4.17258	3.76654	0.902688		0.286441	4.13154	4.25473	1.02982	4.21362	3.27834	0.778035	4.13154	4.21362	1.01987	4.25473	3.27834	0.770516
>tr|A1AZ37|A1AZ37_PARDP Uncharacterized protein OS=Paracoccus denitrificans (strain Pd 1222) GN=Pden_0417 PE=4 SV=1	1	tr|A1AZ37|A1AZ37_PARDP	tr|A1AZ37|A1AZ37_PARDP	1.36e-62	6	6	6	0.301343	0.239873	0.796012	+	0.0476833	0.282661	0.258556	0.914721		0.503227	0.316918	0.285769	0.901712	0.248403	0.231342	0.931317	0.316918	0.248403	0.78381	0.285769	0.231342	0.809544
>tr|A1AZ38|A1AZ38_PARDP GTPase Era OS=Paracoccus denitrificans (strain Pd 1222) GN=era PE=3 SV=1	1	tr|A1AZ38|A1AZ38_PARDP	tr|A1AZ38|A1AZ38_PARDP	7.89e-230	14	14	14	0.932696	0.972118	1.04227		0.655798	1.01649	0.888326	0.873917		0.107539	0.986249	0.879142	0.8914	1.04673	0.89751	0.857444	0.986249	1.04673	1.06132	0.879142	0.89751	1.02089
>tr|A1AZ39|A1AZ39_PARDP Ribonuclease 3 OS=Paracoccus denitrificans (strain Pd 1222) GN=rnc PE=3 SV=1	1	tr|A1AZ39|A1AZ39_PARDP	tr|A1AZ39|A1AZ39_PARDP	1.29e-73	11	11	11	0.723236	0.876274	1.2116		0.0865995	0.833148	0.766362	0.919839		0.502044	0.736181	0.710291	0.964831	0.930114	0.822433	0.884228	0.736181	0.930114	1.26343	0.710291	0.822433	1.15788
>tr|A1AZ40|A1AZ40_PARDP Signal peptidase I, Serine peptidase, MEROPS family S26A OS=Paracoccus denitrificans (strain Pd 1222) GN=Pden_0420 PE=3 SV=1	1	tr|A1AZ40|A1AZ40_PARDP	tr|A1AZ40|A1AZ40_PARDP	2.68e-88	10	10	10	0.757831	0.703295	0.928037		0.217817	0.752838	0.708289	0.940826		0.325912	0.750698	0.764965	1.019	0.754977	0.651614	0.863091	0.750698	0.754977	1.0057	0.764965	0.651614	0.851822
>tr|A1AZ42|A1AZ42_PARDP Pyridoxine 5-phosphate synthase OS=Paracoccus denitrificans (strain Pd 1222) GN=pdxJ PE=3 SV=1	1	tr|A1AZ42|A1AZ42_PARDP	tr|A1AZ42|A1AZ42_PARDP	1.97e-97	10	10	10	0.697305	0.71403	1.02398		0.652335	0.70113	0.710205	1.01294		0.80813	0.684137	0.710473	1.03849	0.718123	0.709937	0.988601	0.684137	0.718123	1.04968	0.710473	0.709937	0.999246
>tr|A1AZ44|A1AZ44_PARDP Tetratricopeptide TPR_2 repeat protein OS=Paracoccus denitrificans (strain Pd 1222) GN=Pden_0424 PE=4 SV=1	1	tr|A1AZ44|A1AZ44_PARDP	tr|A1AZ44|A1AZ44_PARDP	0	28	28	28	2.38389	2.28954	0.960424		0.541178	2.27565	2.39778	1.05367		0.423382	2.19688	2.57089	1.17024	2.35442	2.22466	0.944889	2.19688	2.35442	1.07171	2.57089	2.22466	0.865328
>tr|A1AZ45|A1AZ45_PARDP Electron-transferring-flavoprotein dehydrogenase OS=Paracoccus denitrificans (strain Pd 1222) GN=Pden_0425 PE=4 SV=1	1	tr|A1AZ45|A1AZ45_PARDP	tr|A1AZ45|A1AZ45_PARDP	0	22	22	22	2.88441	2.65044	0.918883		0.202383	2.89383	2.64102	0.912637		0.162399	2.90422	2.8646	0.986358	2.88344	2.41743	0.838385	2.90422	2.88344	0.992844	2.8646	2.41743	0.843898
>tr|A1AZ47|A1AZ47_PARDP Uncharacterized protein OS=Paracoccus denitrificans (strain Pd 1222) GN=Pden_0427 PE=4 SV=1	1	tr|A1AZ47|A1AZ47_PARDP	tr|A1AZ47|A1AZ47_PARDP	5.17e-132	14	14	14	0.297034	0.257396	0.866554		0.292661	0.302881	0.251548	0.830518		0.156344	0.301415	0.292653	0.97093	0.304348	0.210444	0.691459	0.301415	0.304348	1.00973	0.292653	0.210444	0.719091
>tr|A1AZ49|A1AZ49_PARDP AzlC family protein OS=Paracoccus denitrificans (strain Pd 1222) GN=Pden_0429 PE=4 SV=1	1	tr|A1AZ49|A1AZ49_PARDP	tr|A1AZ49|A1AZ49_PARDP	1.95e-63	1	1	1	0.0181724	0.0180162	0.9914		0.966152	0.0217056	0.014483	0.667247	+	0.00997299	0.0202501	0.0160947	0.794796	0.0231611	0.0128713	0.555728	0.0202501	0.0231611	1.14375	0.0160947	0.0128713	0.799718
>tr|A1AZ51|A1AZ51_PARDP Uncharacterized protein OS=Paracoccus denitrificans (strain Pd 1222) GN=Pden_0431 PE=4 SV=1	1	tr|A1AZ51|A1AZ51_PARDP	tr|A1AZ51|A1AZ51_PARDP	3.63e-273	14	14	14	1.38373	1.36972	0.989878		0.898567	1.30491	1.44854	1.11007		0.152562	1.2493	1.51815	1.2152	1.36052	1.37892	1.01353	1.2493	1.36052	1.08902	1.51815	1.37892	0.908291
>tr|A1AZ53|A1AZ53_PARDP Beta-lactamase domain protein OS=Paracoccus denitrificans (strain Pd 1222) GN=Pden_0433 PE=4 SV=1	1	tr|A1AZ53|A1AZ53_PARDP	tr|A1AZ53|A1AZ53_PARDP	2.33e-45	5	5	5	0.17338	0.167217	0.964456		0.803005	0.19547	0.145127	0.742451	+	0.00557762	0.191858	0.154902	0.807383	0.199083	0.135352	0.679877	0.191858	0.199083	1.03766	0.154902	0.135352	0.873788
>tr|A1AZ54|A1AZ54_PARDP Acyl-CoA dehydrogenase domain protein OS=Paracoccus denitrificans (strain Pd 1222) GN=Pden_0434 PE=3 SV=1	1	tr|A1AZ54|A1AZ54_PARDP	tr|A1AZ54|A1AZ54_PARDP	7.93e-232	24	24	24	1.62584	1.40249	0.862622		0.175437	1.5941	1.43423	0.899711		0.352756	1.67834	1.57334	0.937436	1.50985	1.29512	0.857777	1.67834	1.50985	0.899611	1.57334	1.29512	0.823165
>tr|A1AZ55|A1AZ55_PARDP Translation factor SUA5 OS=Paracoccus denitrificans (strain Pd 1222) GN=Pden_0435 PE=4 SV=1	1	tr|A1AZ55|A1AZ55_PARDP	tr|A1AZ55|A1AZ55_PARDP	1.22e-117	7	7	7	0.305941	0.289554	0.946437		0.577939	0.321005	0.274491	0.855097		0.0733516	0.321619	0.290264	0.90251	0.320392	0.258717	0.807503	0.321619	0.320392	0.996184	0.290264	0.258717	0.891316
>tr|A1AZ57|A1AZ57_PARDP Uncharacterized protein OS=Paracoccus denitrificans (strain Pd 1222) GN=Pden_0437 PE=4 SV=1	1	tr|A1AZ57|A1AZ57_PARDP	tr|A1AZ57|A1AZ57_PARDP	1.29e-83	7	7	7	0.396276	0.484394	1.22236		0.146392	0.478486	0.402184	0.840533		0.220598	0.423134	0.369418	0.873052	0.533839	0.434949	0.814758	0.423134	0.533839	1.26163	0.369418	0.434949	1.17739
>tr|A1AZ58|A1AZ58_PARDP Phage SPO1 DNA polymerase-related protein OS=Paracoccus denitrificans (strain Pd 1222) GN=Pden_0438 PE=4 SV=1	1	tr|A1AZ58|A1AZ58_PARDP	tr|A1AZ58|A1AZ58_PARDP	1.83e-67	7	7	7	0.190457	0.199263	1.04624		0.654351	0.18192	0.2078	1.14226		0.1535	0.177092	0.203821	1.15094	0.186747	0.211778	1.13404	0.177092	0.186747	1.05452	0.203821	0.211778	1.03904
>tr|A1AZ59|A1AZ59_PARDP Uncharacterized protein OS=Paracoccus denitrificans (strain Pd 1222) GN=Pden_0439 PE=4 SV=1	1	tr|A1AZ59|A1AZ59_PARDP	tr|A1AZ59|A1AZ59_PARDP	1.46e-48	6	6	6	0.664177	0.907682	1.36663		0.271116	0.574799	0.99706	1.73462	+	0.025733	0.543769	0.784585	1.44286	0.605829	1.20954	1.9965	0.543769	0.605829	1.11413	0.784585	1.20954	1.54162
>tr|A1AZ60|A1AZ60_PARDP 3-isopropylmalate dehydrogenase OS=Paracoccus denitrificans (strain Pd 1222) GN=leuB PE=3 SV=1	1	tr|A1AZ60|A1AZ60_PARDP	tr|A1AZ60|A1AZ60_PARDP	0	24	24	24	4.83594	5.23708	1.08295		0.187524	5.21337	4.85964	0.93215		0.254201	4.98523	4.68665	0.940107	5.44151	5.03264	0.92486	4.98523	5.44151	1.09153	4.68665	5.03264	1.07382
>tr|A1AZ62|A1AZ62_PARDP Uncharacterized protein OS=Paracoccus denitrificans (strain Pd 1222) GN=Pden_0442 PE=4 SV=1	1	tr|A1AZ62|A1AZ62_PARDP	tr|A1AZ62|A1AZ62_PARDP	1.13e-12	1	1	1	0.015321	0.0131982	0.861442		0.325906	0.0159156	0.0126036	0.791901		0.0979756	0.0159789	0.0146632	0.917661	0.0158524	0.010544	0.665137	0.0159789	0.0158524	0.992084	0.0146632	0.010544	0.719079
>tr|A1AZ63|A1AZ63_PARDP Uncharacterized protein OS=Paracoccus denitrificans (strain Pd 1222) GN=Pden_0443 PE=4 SV=1	1	tr|A1AZ63|A1AZ63_PARDP	tr|A1AZ63|A1AZ63_PARDP	1.32e-72	7	7	7	0.328296	0.349429	1.06437		0.584463	0.374682	0.303044	0.808802	+	0.0229475	0.340312	0.31628	0.929383	0.409052	0.289807	0.708484	0.340312	0.409052	1.20199	0.31628	0.289807	0.916296
>tr|A1AZ64|A1AZ64_PARDP Uncharacterized protein OS=Paracoccus denitrificans (strain Pd 1222) GN=Pden_0444 PE=4 SV=1	1	tr|A1AZ64|A1AZ64_PARDP	tr|A1AZ64|A1AZ64_PARDP	1.19e-60	9	9	9	0.645079	0.626025	0.970463		0.83075	0.734263	0.536842	0.731131	+	0.000505106	0.729472	0.560687	0.76862	0.739054	0.512997	0.694127	0.729472	0.739054	1.01314	0.560687	0.512997	0.914945
>tr|A1AZ67|A1AZ67_PARDP Uncharacterized protein OS=Paracoccus denitrificans (strain Pd 1222) GN=Pden_0447 PE=4 SV=1	1	tr|A1AZ67|A1AZ67_PARDP	tr|A1AZ67|A1AZ67_PARDP	2.38e-35	6	6	6	0.218887	0.173082	0.790735		0.168515	0.208081	0.183887	0.883729		0.494751	0.230378	0.207396	0.900244	0.185785	0.160378	0.863249	0.230378	0.185785	0.806435	0.207396	0.160378	0.773295
>tr|A1AZ71|A1AZ71_PARDP Uncharacterized protein OS=Paracoccus denitrificans (strain Pd 1222) GN=Pden_0451 PE=4 SV=1	1	tr|A1AZ71|A1AZ71_PARDP	tr|A1AZ71|A1AZ71_PARDP	3.5e-48	1	1	1	0.0179698	0.024788	1.37942		0.355658	0.0269564	0.0158014	0.586184		0.101994	0.0190046	0.0169349	0.891094	0.0349081	0.0146678	0.420185	0.0190046	0.0349081	1.83682	0.0169349	0.0146678	0.86613
>tr|A1AZ88|A1AZ88_PARDP Transcriptional regulator, GntR family OS=Paracoccus denitrificans (strain Pd 1222) GN=Pden_0470 PE=4 SV=1	1	tr|A1AZ88|A1AZ88_PARDP	tr|A1AZ88|A1AZ88_PARDP	5.95e-46	7	7	7	0.293176	0.284923	0.971851		0.539648	0.300606	0.277493	0.923114	+	0.0446465	0.302285	0.284066	0.939728	0.298926	0.270921	0.906315	0.302285	0.298926	0.988886	0.284066	0.270921	0.953725
>tr|A1AZ90|A1AZ90_PARDP 5-oxoprolinase (ATP-hydrolyzing) OS=Paracoccus denitrificans (strain Pd 1222) GN=Pden_0472 PE=4 SV=1	1	tr|A1AZ90|A1AZ90_PARDP	tr|A1AZ90|A1AZ90_PARDP	0.00393	1	1	1	0.0111423	0.00723795	0.649591		0.252046	0.0123861	0.0059942	0.483947	+	0.031311	0.0149188	0.00736587	0.493732	0.00985338	0.00462252	0.46913	0.0149188	0.00985338	0.660469	0.00736587	0.00462252	0.627558
>tr|A1AZ91|A1AZ91_PARDP Hydantoinase B/oxoprolinase OS=Paracoccus denitrificans (strain Pd 1222) GN=Pden_0473 PE=4 SV=1	1	tr|A1AZ91|A1AZ91_PARDP	tr|A1AZ91|A1AZ91_PARDP	1.42e-11	3	3	3	0.0880044	0.0473437	0.53797		0.0980006	0.0837743	0.0515738	0.615627		0.212946	0.108267	0.0677416	0.62569	0.0592815	0.0354059	0.597251	0.108267	0.0592815	0.547549	0.0677416	0.0354059	0.522662
>tr|A1AZ95|A1AZ95_PARDP Transcriptional regulator, XRE family OS=Paracoccus denitrificans (strain Pd 1222) GN=Pden_0477 PE=4 SV=1	1	tr|A1AZ95|A1AZ95_PARDP	tr|A1AZ95|A1AZ95_PARDP	4.98e-06	2	2	2	0.0540724	0.0548002	1.01346		0.882571	0.0546602	0.0542124	0.991806		0.927623	0.0532704	0.0548743	1.03011	0.05605	0.0535504	0.955404	0.0532704	0.05605	1.05218	0.0548743	0.0535504	0.975874
>tr|A1AZ96|A1AZ96_PARDP Uncharacterized protein OS=Paracoccus denitrificans (strain Pd 1222) GN=Pden_0478 PE=4 SV=1	1	tr|A1AZ96|A1AZ96_PARDP	tr|A1AZ96|A1AZ96_PARDP	2.11e-09	2	2	2	0.282863	0.296236	1.04728		0.850674	0.358508	0.220592	0.615306	+	0.0117297	0.325611	0.240115	0.737429	0.391404	0.201069	0.513712	0.325611	0.391404	1.20206	0.240115	0.201069	0.837384
>tr|A1AZA0|A1AZA0_PARDP SpoVT/AbrB domain protein OS=Paracoccus denitrificans (strain Pd 1222) GN=Pden_0482 PE=4 SV=1	1	tr|A1AZA0|A1AZA0_PARDP	tr|A1AZA0|A1AZA0_PARDP	7.78e-27	5	5	5	0.507549	0.822487	1.62051		0.314842	0.4798	0.850236	1.77206		0.227983	0.483941	0.531157	1.09757	0.475659	1.16932	2.45831	0.483941	0.475659	0.982887	0.531157	1.16932	2.20145
>tr|A1AZA1|A1AZA1_PARDP PilT protein domain protein OS=Paracoccus denitrificans (strain Pd 1222) GN=Pden_0483 PE=3 SV=1	1	tr|A1AZA1|A1AZA1_PARDP	tr|A1AZA1|A1AZA1_PARDP	4.07e-133	5	5	5	0.0637261	0.0614362	0.964067		0.790581	0.0575026	0.0676597	1.17664		0.20743	0.0599269	0.0675253	1.12679	0.0550783	0.067794	1.23087	0.0599269	0.0550783	0.919092	0.0675253	0.067794	1.00398
>tr|A1AZA2|A1AZA2_PARDP RelE-like cytotoxic translational repressor of toxin-antitoxin stability system OS=Paracoccus denitrificans (strain Pd 1222) GN=Pden_0484 PE=4 SV=1	1	tr|A1AZA2|A1AZA2_PARDP	tr|A1AZA2|A1AZA2_PARDP	3.35e-30	3	3	3	0.156359	0.149861	0.958443		0.640444	0.162842	0.143378	0.880473		0.124089	0.168966	0.143751	0.850769	0.156717	0.143004	0.912499	0.168966	0.156717	0.927508	0.143751	0.143004	0.994805
>tr|A1AZA3|A1AZA3_PARDP Transcriptional regulator, XRE family OS=Paracoccus denitrificans (strain Pd 1222) GN=Pden_0485 PE=4 SV=1	1	tr|A1AZA3|A1AZA3_PARDP	tr|A1AZA3|A1AZA3_PARDP	1.4e-21	5	5	5	0.270461	0.350882	1.29735		0.371465	0.255125	0.366217	1.43544		0.200055	0.257963	0.282958	1.09689	0.252287	0.449476	1.7816	0.257963	0.252287	0.977997	0.282958	0.449476	1.58849
>tr|A1AZA4|A1AZA4_PARDP Uncharacterized protein OS=Paracoccus denitrificans (strain Pd 1222) GN=Pden_0486 PE=4 SV=1	1	tr|A1AZA4|A1AZA4_PARDP	tr|A1AZA4|A1AZA4_PARDP	2.38e-74	4	4	4	0.0857691	0.0946095	1.10307		0.699296	0.0953576	0.085021	0.891602		0.650696	0.094516	0.0770222	0.814912	0.0961992	0.0930199	0.966951	0.094516	0.0961992	1.01781	0.0770222	0.0930199	1.2077
>tr|A1AZA6|A1AZA6_PARDP Glutamate synthase (NADPH) large subunit OS=Paracoccus denitrificans (strain Pd 1222) GN=Pden_0488 PE=4 SV=1	1	tr|A1AZA6|A1AZA6_PARDP	tr|A1AZA6|A1AZA6_PARDP	0	68	68	68	5.26286	5.05873	0.961212		0.736232	4.53802	5.78357	1.27447	+	0.00496431	4.53604	5.98969	1.32047	4.53999	5.57746	1.22852	4.53604	4.53999	1.00087	5.98969	5.57746	0.931177
>tr|A1AZA7|A1AZA7_PARDP Uncharacterized protein OS=Paracoccus denitrificans (strain Pd 1222) GN=Pden_0489 PE=4 SV=1	1	tr|A1AZA7|A1AZA7_PARDP	tr|A1AZA7|A1AZA7_PARDP	6.13e-15	4	4	4	0.592315	0.62557	1.05614		0.570158	0.632172	0.585713	0.926509		0.420796	0.634676	0.549954	0.866511	0.629667	0.621472	0.986985	0.634676	0.629667	0.992108	0.549954	0.621472	1.13004
>tr|A1AZA8|A1AZA8_PARDP Glutamate synthase (NADPH) small subunit OS=Paracoccus denitrificans (strain Pd 1222) GN=Pden_0490 PE=4 SV=1	1	tr|A1AZA8|A1AZA8_PARDP	tr|A1AZA8|A1AZA8_PARDP	0	19	19	19	2.16578	1.87127	0.864017		0.204683	2.21703	1.82003	0.820929		0.0651428	2.35439	1.97718	0.839783	2.07967	1.66287	0.799584	2.35439	2.07967	0.883317	1.97718	1.66287	0.841034
>tr|A1AZB0|A1AZB0_PARDP NAD-dependent epimerase/dehydratase OS=Paracoccus denitrificans (strain Pd 1222) GN=Pden_0492 PE=4 SV=1	1	tr|A1AZB0|A1AZB0_PARDP	tr|A1AZB0|A1AZB0_PARDP	0	18	18	18	2.62264	2.58563	0.985887		0.945904	3.23673	1.97153	0.609112	+	5.77371e-06	3.28398	1.9613	0.597233	3.18949	1.98177	0.621343	3.28398	3.18949	0.971226	1.9613	1.98177	1.01043
>tr|A1AZB5|A1AZB5_PARDP L-threonine ammonia-lyase OS=Paracoccus denitrificans (strain Pd 1222) GN=Pden_0497 PE=4 SV=1	1	tr|A1AZB5|A1AZB5_PARDP	tr|A1AZB5|A1AZB5_PARDP	2.82e-173	22	22	22	2.38211	2.43181	1.02087		0.672488	2.50877	2.30515	0.918839	+	0.0394221	2.53604	2.22818	0.878608	2.4815	2.38213	0.959955	2.53604	2.4815	0.978496	2.22818	2.38213	1.06909
>tr|A1AZB8|A1AZB8_PARDP 3-demethylubiquinone-9 3-methyltransferase OS=Paracoccus denitrificans (strain Pd 1222) GN=Pden_0500 PE=4 SV=1	1	tr|A1AZB8|A1AZB8_PARDP	tr|A1AZB8|A1AZB8_PARDP	2.36e-59	4	4	4	0.178086	0.141916	0.796894		0.401478	0.1971	0.122903	0.623557	+	0.0487972	0.227223	0.128949	0.5675	0.166976	0.116856	0.699841	0.227223	0.166976	0.734852	0.128949	0.116856	0.906219
>tr|A1AZB9|A1AZB9_PARDP Molybdopterin adenylyltransferase OS=Paracoccus denitrificans (strain Pd 1222) GN=Pden_0501 PE=4 SV=1	1	tr|A1AZB9|A1AZB9_PARDP	tr|A1AZB9|A1AZB9_PARDP	3.44e-130	7	7	7	0.311247	0.314482	1.01039		0.802005	0.316385	0.309343	0.977741		0.580985	0.302981	0.319512	1.05456	0.329789	0.299174	0.907166	0.302981	0.329789	1.08848	0.319512	0.299174	0.936346
>tr|A1AZC3|A1AZC3_PARDP Mannose-binding protein / fructose-binding protein / ribose-binding protein OS=Paracoccus denitrificans (strain Pd 1222) GN=Pden_0505 PE=4 SV=1	1	tr|A1AZC3|A1AZC3_PARDP	tr|A1AZC3|A1AZC3_PARDP	2.39e-67	12	12	12	0.817015	0.939293	1.14966		0.214715	0.83826	0.918048	1.09518		0.437369	0.848825	0.785205	0.925049	0.827695	1.05089	1.26966	0.848825	0.827695	0.975107	0.785205	1.05089	1.33836
>tr|A1AZC5|A1AZC5_PARDP Chaperone DnaJ domain protein OS=Paracoccus denitrificans (strain Pd 1222) GN=Pden_0507 PE=4 SV=1	1	tr|A1AZC5|A1AZC5_PARDP	tr|A1AZC5|A1AZC5_PARDP	5.91e-149	10	10	10	0.550949	0.527178	0.956854		0.685932	0.577294	0.500832	0.867551		0.158409	0.562656	0.539242	0.958387	0.591933	0.462423	0.781208	0.562656	0.591933	1.05203	0.539242	0.462423	0.857542
>tr|A1AZC6|A1AZC6_PARDP Uncharacterized protein OS=Paracoccus denitrificans (strain Pd 1222) GN=Pden_0508 PE=4 SV=1	1	tr|A1AZC6|A1AZC6_PARDP	tr|A1AZC6|A1AZC6_PARDP	2.24e-157	4	4	4	0.100635	0.0978129	0.97196		0.820318	0.0930385	0.105409	1.13296		0.29675	0.0968406	0.104429	1.07836	0.0892365	0.106389	1.19222	0.0968406	0.0892365	0.921478	0.104429	0.106389	1.01877
>tr|A1AZC7|A1AZC7_PARDP Uncharacterized protein OS=Paracoccus denitrificans (strain Pd 1222) GN=Pden_0509 PE=4 SV=1	1	tr|A1AZC7|A1AZC7_PARDP	tr|A1AZC7|A1AZC7_PARDP	4.85e-27	3	3	3	0.441061	0.430433	0.975905		0.90658	0.359217	0.512277	1.42609	+	0.0445323	0.384254	0.497868	1.29568	0.33418	0.526686	1.57605	0.384254	0.33418	0.869687	0.497868	0.526686	1.05788
>tr|A1AZC9|A1AZC9_PARDP Putative cytochrome c-type biogenesis protein, CycH OS=Paracoccus denitrificans (strain Pd 1222) GN=Pden_0511 PE=4 SV=1	2	tr|A1AZC9|A1AZC9_PARDP	tr|A1AZC9|A1AZC9_PARDP;tr|A1B6T8|A1B6T8_PARDP	6.14e-199	15	15	15	0.837652	0.774698	0.924845		0.564541	0.904942	0.707408	0.781717	+	0.0294262	0.876399	0.798905	0.911578	0.933485	0.615911	0.659798	0.876399	0.933485	1.06514	0.798905	0.615911	0.770944
>tr|A1AZD0|A1AZD0_PARDP Sarcosine oxidase, beta subunit family OS=Paracoccus denitrificans (strain Pd 1222) GN=Pden_0512 PE=4 SV=1	1	tr|A1AZD0|A1AZD0_PARDP	tr|A1AZD0|A1AZD0_PARDP	9.99e-83	10	10	10	0.431864	0.39344	0.911028		0.1912	0.391821	0.433483	1.10633		0.149971	0.398478	0.46525	1.16757	0.385164	0.401716	1.04297	0.398478	0.385164	0.96659	0.46525	0.401716	0.863441
>tr|A1AZD2|A1AZD2_PARDP Sarcosine oxidase, delta subunit, heterotetrameric OS=Paracoccus denitrificans (strain Pd 1222) GN=Pden_0514 PE=4 SV=1	1	tr|A1AZD2|A1AZD2_PARDP	tr|A1AZD2|A1AZD2_PARDP	6.58e-43	2	2	2	0.039602	0.0481466	1.21576		0.386138	0.0376152	0.0501334	1.3328		0.184327	0.0379848	0.0412192	1.08515	0.0372455	0.0590476	1.58536	0.0379848	0.0372455	0.980537	0.0412192	0.0590476	1.43253
>tr|A1AZD3|A1AZD3_PARDP Sarcosine oxidase, alpha subunit family OS=Paracoccus denitrificans (strain Pd 1222) GN=Pden_0515 PE=3 SV=1	1	tr|A1AZD3|A1AZD3_PARDP	tr|A1AZD3|A1AZD3_PARDP	2.96e-195	21	21	21	0.981391	0.786105	0.801011		0.0530098	0.867414	0.900082	1.03766		0.782302	0.934421	1.02836	1.10053	0.800407	0.771804	0.964264	0.934421	0.800407	0.856581	1.02836	0.771804	0.750518
>tr|A1AZD4|A1AZD4_PARDP Sarcosine oxidase, gamma subunit OS=Paracoccus denitrificans (strain Pd 1222) GN=Pden_0516 PE=4 SV=1	1	tr|A1AZD4|A1AZD4_PARDP	tr|A1AZD4|A1AZD4_PARDP	6.3e-175	10	10	10	0.526982	0.502204	0.952981		0.785778	0.428259	0.600927	1.40318	+	0.0163402	0.443889	0.610075	1.37439	0.412629	0.591779	1.43417	0.443889	0.412629	0.929577	0.610075	0.591779	0.97001
>tr|A1AZD5|A1AZD5_PARDP Uncharacterized protein OS=Paracoccus denitrificans (strain Pd 1222) GN=Pden_0517 PE=4 SV=1	1	tr|A1AZD5|A1AZD5_PARDP	tr|A1AZD5|A1AZD5_PARDP	1.9e-25	4	4	4	0.349762	0.425714	1.21715		0.276611	0.371536	0.40394	1.08721		0.657016	0.37996	0.319564	0.841048	0.363113	0.488315	1.3448	0.37996	0.363113	0.955663	0.319564	0.488315	1.52806
>tr|A1AZD6|A1AZD6_PARDP Superoxide dismutase OS=Paracoccus denitrificans (strain Pd 1222) GN=Pden_0518 PE=3 SV=1	1	tr|A1AZD6|A1AZD6_PARDP	tr|A1AZD6|A1AZD6_PARDP	8.42e-196	12	12	12	3.11472	3.29467	1.05777		0.278405	3.28599	3.1234	0.950521		0.332451	3.17097	3.05847	0.964522	3.401	3.18833	0.937467	3.17097	3.401	1.07254	3.05847	3.18833	1.04246
>tr|A1AZD7|A1AZD7_PARDP Uncharacterized protein OS=Paracoccus denitrificans (strain Pd 1222) GN=Pden_0519 PE=4 SV=1	1	tr|A1AZD7|A1AZD7_PARDP	tr|A1AZD7|A1AZD7_PARDP	7.15e-17	2	2	2	0.139028	0.135021	0.971172		0.787807	0.130174	0.143875	1.10525		0.339196	0.136666	0.141391	1.03458	0.123682	0.146359	1.18334	0.136666	0.123682	0.904998	0.141391	0.146359	1.03513
>tr|A1AZD8|A1AZD8_PARDP Lipolytic enzyme, G-D-S-L family OS=Paracoccus denitrificans (strain Pd 1222) GN=Pden_0520 PE=4 SV=1	1	tr|A1AZD8|A1AZD8_PARDP	tr|A1AZD8|A1AZD8_PARDP	1.39e-15	3	3	3	0.0479201	0.056065	1.16997		0.449937	0.0401567	0.0638284	1.58948	+	0.00167838	0.0337183	0.0621219	1.84238	0.0465951	0.0655349	1.40648	0.0337183	0.0465951	1.38189	0.0621219	0.0655349	1.05494
>tr|A1AZD9|A1AZD9_PARDP Heavy metal translocating P-type ATPase OS=Paracoccus denitrificans (strain Pd 1222) GN=Pden_0521 PE=3 SV=1	1	tr|A1AZD9|A1AZD9_PARDP	tr|A1AZD9|A1AZD9_PARDP	8.2e-99	11	11	11	0.841755	0.492847	0.5855		0.20633	0.461905	0.872698	1.88935		0.124088	0.482204	1.20131	2.49128	0.441605	0.54409	1.23207	0.482204	0.441605	0.915805	1.20131	0.54409	0.452915
>tr|A1AZE0|A1AZE0_PARDP ErfK/YbiS/YcfS/YnhG family protein OS=Paracoccus denitrificans (strain Pd 1222) GN=Pden_0522 PE=4 SV=1	1	tr|A1AZE0|A1AZE0_PARDP	tr|A1AZE0|A1AZE0_PARDP	4.19e-179	14	14	14	1.89594	1.76755	0.932283		0.375177	1.8518	1.8117	0.978345		0.788575	2.00732	1.78457	0.889033	1.69628	1.83883	1.08403	2.00732	1.69628	0.84505	1.78457	1.83883	1.0304
>tr|A1AZE1|A1AZE1_PARDP Sulfurtransferase OS=Paracoccus denitrificans (strain Pd 1222) GN=Pden_0523 PE=3 SV=1	1	tr|A1AZE1|A1AZE1_PARDP	tr|A1AZE1|A1AZE1_PARDP	2.16e-50	6	6	6	0.247928	0.224304	0.904716		0.319193	0.240762	0.23147	0.961406		0.706119	0.255499	0.240357	0.940734	0.226025	0.222583	0.984773	0.255499	0.226025	0.884642	0.240357	0.222583	0.926054
>tr|A1AZE2|A1AZE2_PARDP Purine nucleoside phosphorylase OS=Paracoccus denitrificans (strain Pd 1222) GN=Pden_0524 PE=3 SV=1	1	tr|A1AZE2|A1AZE2_PARDP	tr|A1AZE2|A1AZE2_PARDP	7.72e-19	2	2	2	0.197781	0.189986	0.960586		0.807786	0.162131	0.225636	1.39169	+	0.00887536	0.166735	0.228827	1.3724	0.157527	0.222444	1.4121	0.166735	0.157527	0.944775	0.228827	0.222444	0.972107
>tr|A1AZE5|A1AZE5_PARDP Nucleoside ABC transporter ATP-binding protein OS=Paracoccus denitrificans (strain Pd 1222) GN=Pden_0527 PE=3 SV=1	1	tr|A1AZE5|A1AZE5_PARDP	tr|A1AZE5|A1AZE5_PARDP	3.33e-27	6	6	6	0.0985611	0.0584185	0.592714		0.125182	0.0743646	0.082615	1.11095		0.775564	0.09113	0.105992	1.16309	0.0575992	0.0592378	1.02845	0.09113	0.0575992	0.632056	0.105992	0.0592378	0.558888
>tr|A1AZE6|A1AZE6_PARDP Nucleoside-binding protein OS=Paracoccus denitrificans (strain Pd 1222) GN=Pden_0528 PE=4 SV=1	1	tr|A1AZE6|A1AZE6_PARDP	tr|A1AZE6|A1AZE6_PARDP	2.68e-91	13	13	13	1.46937	1.59015	1.0822		0.717225	1.20799	1.85152	1.53272	+	0.0134537	1.14534	1.7934	1.56583	1.27065	1.90964	1.50288	1.14534	1.27065	1.10941	1.7934	1.90964	1.06482
>tr|A1AZE7|A1AZE7_PARDP Ribosomal-protein-alanine acetyltransferase OS=Paracoccus denitrificans (strain Pd 1222) GN=Pden_0529 PE=4 SV=1	1	tr|A1AZE7|A1AZE7_PARDP	tr|A1AZE7|A1AZE7_PARDP	1.28e-25	2	2	2	0.0162658	0.0116929	0.718866	+	0.00608189	0.0132325	0.0147262	1.11288		0.50001	0.0149458	0.0175857	1.17663	0.0115191	0.0118667	1.03017	0.0149458	0.0115191	0.770724	0.0175857	0.0118667	0.674792
>tr|A1AZE9|A1AZE9_PARDP Nitrogen-fixing NifU domain protein OS=Paracoccus denitrificans (strain Pd 1222) GN=Pden_0531 PE=4 SV=1	1	tr|A1AZE9|A1AZE9_PARDP	tr|A1AZE9|A1AZE9_PARDP	8.81e-103	6	6	6	1.04796	1.07204	1.02298		0.752238	1.00806	1.11194	1.10304		0.134484	1.05431	1.04161	0.987949	0.961818	1.18227	1.2292	1.05431	0.961818	0.91227	1.04161	1.18227	1.13504
>tr|A1AZF0|A1AZF0_PARDP UspA domain protein OS=Paracoccus denitrificans (strain Pd 1222) GN=Pden_0532 PE=4 SV=1	1	tr|A1AZF0|A1AZF0_PARDP	tr|A1AZF0|A1AZF0_PARDP	1.9e-197	9	9	9	0.408952	0.370857	0.906846		0.539025	0.321799	0.45801	1.42328	+	0.00126332	0.353717	0.464188	1.31232	0.289881	0.451833	1.55869	0.353717	0.289881	0.819528	0.464188	0.451833	0.973383
>tr|A1AZF1|A1AZF1_PARDP Sugar transferase OS=Paracoccus denitrificans (strain Pd 1222) GN=Pden_0533 PE=4 SV=1	1	tr|A1AZF1|A1AZF1_PARDP	tr|A1AZF1|A1AZF1_PARDP	1.64e-61	6	6	6	0.215412	0.199519	0.92622		0.491275	0.222156	0.192776	0.86775		0.176791	0.21123	0.219595	1.0396	0.233082	0.165957	0.712011	0.21123	0.233082	1.10345	0.219595	0.165957	0.75574
>tr|A1AZF3|A1AZF3_PARDP Uncharacterized protein OS=Paracoccus denitrificans (strain Pd 1222) GN=Pden_0535 PE=4 SV=1	1	tr|A1AZF3|A1AZF3_PARDP	tr|A1AZF3|A1AZF3_PARDP	2.7e-98	9	9	9	0.401975	0.39371	0.979437		0.714817	0.383719	0.411966	1.07362		0.17848	0.370937	0.433013	1.16735	0.3965	0.390919	0.985923	0.370937	0.3965	1.06892	0.433013	0.390919	0.902786
>tr|A1AZF5|A1AZF5_PARDP Peptidoglycan-binding domain 1 protein OS=Paracoccus denitrificans (strain Pd 1222) GN=Pden_0537 PE=4 SV=1	1	tr|A1AZF5|A1AZF5_PARDP	tr|A1AZF5|A1AZF5_PARDP	1.9e-102	18	18	18	1.77997	1.32914	0.746719	+	0.0150181	1.57437	1.53473	0.974821		0.86707	1.78503	1.7749	0.994325	1.36371	1.29456	0.949291	1.78503	1.36371	0.76397	1.7749	1.29456	0.729369
>tr|A1AZF7|A1AZF7_PARDP Signal transduction histidine kinase regulating citrate/malate metabolism OS=Paracoccus denitrificans (strain Pd 1222) GN=Pden_0539 PE=4 SV=1	1	tr|A1AZF7|A1AZF7_PARDP	tr|A1AZF7|A1AZF7_PARDP	1.15e-89	5	5	5	1.16531	1.23666	1.06123		0.284337	1.15473	1.24724	1.08011		0.148072	1.12987	1.20074	1.06273	1.17959	1.29374	1.09677	1.12987	1.17959	1.04401	1.20074	1.29374	1.07745
>tr|A1AZF9|A1AZF9_PARDP Pyruvate phosphate dikinase OS=Paracoccus denitrificans (strain Pd 1222) GN=Pden_0541 PE=4 SV=1	1	tr|A1AZF9|A1AZF9_PARDP	tr|A1AZF9|A1AZF9_PARDP	0	30	30	30	1.79467	1.4729	0.820706		0.0740186	1.63177	1.6358	1.00247		0.984455	1.6938	1.89554	1.11911	1.56973	1.37606	0.87662	1.6938	1.56973	0.926753	1.89554	1.37606	0.725946
>tr|A1AZG1|A1AZG1_PARDP Dihydroneopterin aldolase OS=Paracoccus denitrificans (strain Pd 1222) GN=Pden_0543 PE=4 SV=1	1	tr|A1AZG1|A1AZG1_PARDP	tr|A1AZG1|A1AZG1_PARDP	7.85e-131	9	9	9	0.584241	0.541546	0.926922		0.47728	0.620669	0.505119	0.81383	+	0.0171572	0.621023	0.54746	0.881546	0.620314	0.462778	0.746037	0.621023	0.620314	0.998859	0.54746	0.462778	0.845318
>tr|A1AZG2|A1AZG2_PARDP Dihydropteroate synthase OS=Paracoccus denitrificans (strain Pd 1222) GN=Pden_0544 PE=4 SV=1	1	tr|A1AZG2|A1AZG2_PARDP	tr|A1AZG2|A1AZG2_PARDP	1.92e-112	12	12	12	0.586081	0.596746	1.0182		0.748714	0.606599	0.576227	0.949931		0.344417	0.596678	0.575483	0.964478	0.61652	0.576972	0.935852	0.596678	0.61652	1.03325	0.575483	0.576972	1.00259
>tr|A1AZG4|A1AZG4_PARDP Monooxygenase, FAD-binding protein OS=Paracoccus denitrificans (strain Pd 1222) GN=Pden_0546 PE=4 SV=1	1	tr|A1AZG4|A1AZG4_PARDP	tr|A1AZG4|A1AZG4_PARDP	2.38e-15	4	4	4	0.182375	0.18279	1.00228		0.986572	0.160318	0.204847	1.27776	+	0.0258809	0.160438	0.204312	1.27346	0.160197	0.205383	1.28206	0.160438	0.160197	0.998497	0.204312	0.205383	1.00524
>tr|A1AZG5|A1AZG5_PARDP Transcriptional regulator, TraR/DksA family OS=Paracoccus denitrificans (strain Pd 1222) GN=Pden_0547 PE=4 SV=1	1	tr|A1AZG5|A1AZG5_PARDP	tr|A1AZG5|A1AZG5_PARDP	0	12	12	12	0.71899	0.762998	1.06121		0.632748	0.67568	0.806308	1.19333		0.117907	0.673314	0.764665	1.13567	0.678045	0.84795	1.25058	0.673314	0.678045	1.00703	0.764665	0.84795	1.10892
>tr|A1AZG6|A1AZG6_PARDP ATPase associated with various cellular activities, AAA_5 OS=Paracoccus denitrificans (strain Pd 1222) GN=Pden_0548 PE=4 SV=1	1	tr|A1AZG6|A1AZG6_PARDP	tr|A1AZG6|A1AZG6_PARDP	1.95e-146	16	16	16	1.331	1.36829	1.02801		0.597672	1.31089	1.3884	1.05913		0.250305	1.28042	1.38158	1.079	1.34135	1.39523	1.04017	1.28042	1.34135	1.04758	1.38158	1.39523	1.00988
>tr|A1AZG7|A1AZG7_PARDP GCN5-related N-acetyltransferase OS=Paracoccus denitrificans (strain Pd 1222) GN=Pden_0549 PE=4 SV=1	1	tr|A1AZG7|A1AZG7_PARDP	tr|A1AZG7|A1AZG7_PARDP	4.94e-94	5	5	5	0.232245	0.22812	0.98224		0.848798	0.222633	0.237732	1.06782		0.475802	0.233953	0.230537	0.985398	0.211313	0.244927	1.15907	0.233953	0.211313	0.903231	0.230537	0.244927	1.06242
>tr|A1AZG9|A1AZG9_PARDP Dihydrolipoyl dehydrogenase OS=Paracoccus denitrificans (strain Pd 1222) GN=Pden_0551 PE=3 SV=1	1	tr|A1AZG9|A1AZG9_PARDP	tr|A1AZG9|A1AZG9_PARDP	1.62e-290	31	31	31	3.52556	2.9619	0.84012		0.145837	3.55924	2.92822	0.82271		0.0935668	3.72988	3.32125	0.890444	3.3886	2.53519	0.748155	3.72988	3.3886	0.9085	3.32125	2.53519	0.763326
>tr|A1AZH0|A1AZH0_PARDP Inner membrane protein OS=Paracoccus denitrificans (strain Pd 1222) GN=Pden_0552 PE=4 SV=1	1	tr|A1AZH0|A1AZH0_PARDP	tr|A1AZH0|A1AZH0_PARDP	9.2e-37	2	2	2	0.0982098	0.0856563	0.872177		0.203501	0.09514	0.0887262	0.932586		0.538632	0.0996651	0.0967545	0.970796	0.0906148	0.0806978	0.890559	0.0996651	0.0906148	0.909194	0.0967545	0.0806978	0.834048
>tr|A1AZH1|A1AZH1_PARDP Uncharacterized protein OS=Paracoccus denitrificans (strain Pd 1222) GN=Pden_0553 PE=4 SV=1	1	tr|A1AZH1|A1AZH1_PARDP	tr|A1AZH1|A1AZH1_PARDP	2.87e-41	2	2	2	0.127795	0.0632013	0.494552	+	0.0283198	0.0905756	0.100421	1.1087		0.784474	0.12468	0.130911	1.04998	0.0564716	0.069931	1.23834	0.12468	0.0564716	0.452934	0.130911	0.069931	0.534189
>tr|A1AZH2|A1AZH2_PARDP 2-oxoglutarate dehydrogenase E2 component OS=Paracoccus denitrificans (strain Pd 1222) GN=Pden_0554 PE=3 SV=1	1	tr|A1AZH2|A1AZH2_PARDP	tr|A1AZH2|A1AZH2_PARDP	0	29	29	29	7.20246	7.11469	0.987814		0.810575	6.9292	7.38794	1.0662		0.175009	7.17412	7.2308	1.0079	6.68429	7.54509	1.12878	7.17412	6.68429	0.931723	7.2308	7.54509	1.04347
>tr|A1AZH3|A1AZH3_PARDP 2-oxoglutarate dehydrogenase E1 component OS=Paracoccus denitrificans (strain Pd 1222) GN=Pden_0555 PE=4 SV=1	1	tr|A1AZH3|A1AZH3_PARDP	tr|A1AZH3|A1AZH3_PARDP	0	52	52	52	8.48487	8.18601	0.964778		0.451746	8.40694	8.26393	0.982989		0.724131	8.22329	8.74644	1.06362	8.59059	7.78143	0.905808	8.22329	8.59059	1.04467	8.74644	7.78143	0.889668
>tr|A1AZH6|A1AZH6_PARDP Succinyl-CoA ligase [ADP-forming] subunit alpha OS=Paracoccus denitrificans (strain Pd 1222) GN=Pden_0558 PE=3 SV=1	1	tr|A1AZH6|A1AZH6_PARDP	tr|A1AZH6|A1AZH6_PARDP	5.52e-266	21	21	21	5.88583	6.47053	1.09934		0.113342	6.45491	5.90145	0.914259		0.139298	6.07529	5.69637	0.93763	6.83452	6.10654	0.893484	6.07529	6.83452	1.12497	5.69637	6.10654	1.072
>tr|A1AZH8|A1AZH8_PARDP Hemolysin-type calcium-binding region OS=Paracoccus denitrificans (strain Pd 1222) GN=Pden_0560 PE=4 SV=1	1	tr|A1AZH8|A1AZH8_PARDP	tr|A1AZH8|A1AZH8_PARDP	1.09e-186	7	7	7	0.787896	1.00147	1.27108		0.232338	0.978528	0.810842	0.828635		0.361001	0.894726	0.681065	0.7612	1.06233	0.94062	0.885431	0.894726	1.06233	1.18732	0.681065	0.94062	1.3811
>tr|A1AZH9|A1AZH9_PARDP Malate dehydrogenase OS=Paracoccus denitrificans (strain Pd 1222) GN=mdh PE=3 SV=1	1	tr|A1AZH9|A1AZH9_PARDP	tr|A1AZH9|A1AZH9_PARDP	0	25	25	25	7.70801	8.31898	1.07927		0.317119	7.66663	8.36036	1.09049		0.249132	7.28286	8.13315	1.11675	8.0504	8.58757	1.06673	7.28286	8.0504	1.10539	8.13315	8.58757	1.05587
>tr|A1AZI1|A1AZI1_PARDP Citryl-CoA lyase OS=Paracoccus denitrificans (strain Pd 1222) GN=Pden_0563 PE=4 SV=1	1	tr|A1AZI1|A1AZI1_PARDP	tr|A1AZI1|A1AZI1_PARDP	1.53e-155	12	12	12	1.22834	1.31208	1.06818		0.310399	1.27327	1.26715	0.995194		0.943582	1.22464	1.23204	1.00604	1.3219	1.30226	0.985147	1.22464	1.3219	1.07942	1.23204	1.30226	1.057
>tr|A1AZI3|A1AZI3_PARDP Uncharacterized protein OS=Paracoccus denitrificans (strain Pd 1222) GN=Pden_0565 PE=4 SV=1	1	tr|A1AZI3|A1AZI3_PARDP	tr|A1AZI3|A1AZI3_PARDP	2.74e-49	5	5	5	0.473575	0.607552	1.28291		0.392522	0.409094	0.672033	1.64273		0.0578369	0.355505	0.591644	1.66423	0.462684	0.752421	1.62621	0.355505	0.462684	1.30148	0.591644	0.752421	1.27175
>tr|A1AZI4|A1AZI4_PARDP L-erythro-3-methylmalyl-CoA dehydratase OS=Paracoccus denitrificans (strain Pd 1222) GN=Pden_0566 PE=4 SV=1	1	tr|A1AZI4|A1AZI4_PARDP	tr|A1AZI4|A1AZI4_PARDP	6.76e-167	16	16	16	1.22786	1.16688	0.95033		0.667317	1.325	1.06974	0.807352	+	0.0289393	1.30471	1.15102	0.882201	1.34529	0.988464	0.73476	1.30471	1.34529	1.0311	1.15102	0.988464	0.858775
>tr|A1AZI5|A1AZI5_PARDP Succinate dehydrogenase subunit C OS=Paracoccus denitrificans (strain Pd 1222) GN=Pden_0567 PE=4 SV=1	1	tr|A1AZI5|A1AZI5_PARDP	tr|A1AZI5|A1AZI5_PARDP	5.47e-05	1	1	1	0.00286508	0.00179961	0.62812		0.18418	0.00272251	0.00194218	0.713377		0.349625	0.00317372	0.00255644	0.805505	0.00227131	0.00132791	0.584647	0.00317372	0.00227131	0.715663	0.00255644	0.00132791	0.519438
>tr|A1AZI6|A1AZI6_PARDP Succinate dehydrogenase subunit D OS=Paracoccus denitrificans (strain Pd 1222) GN=Pden_0568 PE=4 SV=1	1	tr|A1AZI6|A1AZI6_PARDP	tr|A1AZI6|A1AZI6_PARDP	9.08e-07	1	1	1	0.047629	0.0344044	0.722342	+	0.041356	0.0425568	0.0394767	0.927624		0.688865	0.0450874	0.0501706	1.11274	0.0400261	0.0287827	0.719097	0.0450874	0.0400261	0.887746	0.0501706	0.0287827	0.573697
>tr|A1AZI7|A1AZI7_PARDP Succinate dehydrogenase subunit A OS=Paracoccus denitrificans (strain Pd 1222) GN=Pden_0569 PE=4 SV=1	1	tr|A1AZI7|A1AZI7_PARDP	tr|A1AZI7|A1AZI7_PARDP	0	33	33	33	8.42749	7.9153	0.939223		0.0758358	8.16112	8.18168	1.00252		0.950461	8.13596	8.71903	1.07167	8.18627	7.64433	0.933798	8.13596	8.18627	1.00618	8.71903	7.64433	0.876741
>tr|A1AZI8|A1AZI8_PARDP Uncharacterized protein OS=Paracoccus denitrificans (strain Pd 1222) GN=Pden_0570 PE=4 SV=1	1	tr|A1AZI8|A1AZI8_PARDP	tr|A1AZI8|A1AZI8_PARDP	1.07e-18	2	2	2	0.0221246	0.0139519	0.630606		0.121939	0.0201725	0.015904	0.788402		0.456015	0.0255843	0.0186649	0.729546	0.0147607	0.0131431	0.890415	0.0255843	0.0147607	0.576943	0.0186649	0.0131431	0.704162
>tr|A1AZI9|A1AZI9_PARDP Uncharacterized protein OS=Paracoccus denitrificans (strain Pd 1222) GN=Pden_0571 PE=4 SV=1	1	tr|A1AZI9|A1AZI9_PARDP	tr|A1AZI9|A1AZI9_PARDP	0.0040869	1	1	1	0.0283178	0.0235425	0.831369		0.731256	0.0277164	0.0241439	0.871107		0.797696	0.019685	0.0369506	1.87709	0.0357477	0.0113373	0.317148	0.019685	0.0357477	1.81599	0.0369506	0.0113373	0.306824
>tr|A1AZJ0|A1AZJ0_PARDP Succinate dehydrogenase subunit B OS=Paracoccus denitrificans (strain Pd 1222) GN=Pden_0572 PE=4 SV=1	1	tr|A1AZJ0|A1AZJ0_PARDP	tr|A1AZJ0|A1AZJ0_PARDP	1.65e-126	14	14	14	2.65343	2.87987	1.08534		0.336385	2.84601	2.68729	0.944231		0.509787	2.88247	2.42439	0.841082	2.80955	2.95019	1.05006	2.88247	2.80955	0.974702	2.42439	2.95019	1.21688
>tr|A1AZJ1|A1AZJ1_PARDP Uncharacterized protein OS=Paracoccus denitrificans (strain Pd 1222) GN=Pden_0573 PE=4 SV=1	1	tr|A1AZJ1|A1AZJ1_PARDP	tr|A1AZJ1|A1AZJ1_PARDP	1.05e-11	3	3	3	0.240843	0.275178	1.14256		0.355903	0.281944	0.234077	0.830224		0.179634	0.252793	0.228894	0.905461	0.311096	0.23926	0.769088	0.252793	0.311096	1.23064	0.228894	0.23926	1.04529
>tr|A1AZJ4|A1AZJ4_PARDP Glutamyl-tRNA(Gln) amidotransferase subunit A OS=Paracoccus denitrificans (strain Pd 1222) GN=gatA PE=3 SV=1	1	tr|A1AZJ4|A1AZJ4_PARDP	tr|A1AZJ4|A1AZJ4_PARDP	2.11e-284	15	15	15	2.82311	2.50233	0.886372		0.267391	2.93475	2.39068	0.814611	+	0.0295351	3.03942	2.6068	0.857663	2.83009	2.17457	0.768374	3.03942	2.83009	0.931126	2.6068	2.17457	0.83419
>tr|A1AZJ5|A1AZJ5_PARDP Uncharacterized protein OS=Paracoccus denitrificans (strain Pd 1222) GN=Pden_0577 PE=4 SV=1	1	tr|A1AZJ5|A1AZJ5_PARDP	tr|A1AZJ5|A1AZJ5_PARDP	2.52e-111	5	5	5	0.788632	0.869211	1.10218		0.291429	0.772695	0.885148	1.14553		0.119058	0.685254	0.89201	1.30172	0.860136	0.878286	1.0211	0.685254	0.860136	1.25521	0.89201	0.878286	0.984614
>tr|A1AZJ6|A1AZJ6_PARDP N-acetylmuramoyl-L-alanine amidase, family 2 OS=Paracoccus denitrificans (strain Pd 1222) GN=Pden_0578 PE=4 SV=1	1	tr|A1AZJ6|A1AZJ6_PARDP	tr|A1AZJ6|A1AZJ6_PARDP	1.08e-22	3	3	3	0.13283	0.176698	1.33025		0.0850979	0.143217	0.166311	1.16125		0.411681	0.117922	0.147738	1.25284	0.168512	0.184884	1.09716	0.117922	0.168512	1.42901	0.147738	0.184884	1.25143
>tr|A1AZJ7|A1AZJ7_PARDP Uncharacterized protein OS=Paracoccus denitrificans (strain Pd 1222) GN=Pden_0579 PE=4 SV=1	1	tr|A1AZJ7|A1AZJ7_PARDP	tr|A1AZJ7|A1AZJ7_PARDP	2.03e-44	5	5	5	0.273297	0.255506	0.934902		0.634975	0.30137	0.227434	0.754668	+	0.0106036	0.306035	0.240559	0.786051	0.296704	0.214308	0.722297	0.306035	0.296704	0.969509	0.240559	0.214308	0.890874
>tr|A1AZJ8|A1AZJ8_PARDP Uncharacterized protein OS=Paracoccus denitrificans (strain Pd 1222) GN=Pden_0580 PE=4 SV=1	1	tr|A1AZJ8|A1AZJ8_PARDP	tr|A1AZJ8|A1AZJ8_PARDP	5.31e-13	3	3	3	0.317609	0.309908	0.975752		0.87638	0.306353	0.321163	1.04834		0.764147	0.339662	0.295556	0.870145	0.273044	0.346771	1.27002	0.339662	0.273044	0.80387	0.295556	0.346771	1.17328
>tr|A1AZJ9|A1AZJ9_PARDP Putative Mrp (Multidrug resistance-associated proteins) family protein OS=Paracoccus denitrificans (strain Pd 1222) GN=Pden_0581 PE=4 SV=1	1	tr|A1AZJ9|A1AZJ9_PARDP	tr|A1AZJ9|A1AZJ9_PARDP	3.6e-267	15	15	15	2.33833	2.39003	1.02211		0.816828	2.13155	2.59681	1.21827	+	0.00350279	2.18447	2.49219	1.14087	2.07863	2.70143	1.29962	2.18447	2.07863	0.951551	2.49219	2.70143	1.08396
>tr|A1AZK0|A1AZK0_PARDP Protein MraZ OS=Paracoccus denitrificans (strain Pd 1222) GN=mraZ PE=3 SV=1	1	tr|A1AZK0|A1AZK0_PARDP	tr|A1AZK0|A1AZK0_PARDP	1.58e-104	5	5	5	0.361607	0.420912	1.164		0.11766	0.386351	0.396167	1.02541		0.815735	0.353187	0.370026	1.04768	0.419515	0.422308	1.00666	0.353187	0.419515	1.1878	0.370026	0.422308	1.14129
>tr|A1AZK2|A1AZK2_PARDP Uncharacterized protein OS=Paracoccus denitrificans (strain Pd 1222) GN=Pden_0584 PE=4 SV=1	1	tr|A1AZK2|A1AZK2_PARDP	tr|A1AZK2|A1AZK2_PARDP	3.3e-09	3	3	3	0.0597969	0.0541646	0.905809		0.415949	0.0630879	0.0508736	0.806391	+	0.0404198	0.0670164	0.0525775	0.784547	0.0591595	0.0491696	0.831137	0.0670164	0.0591595	0.882762	0.0525775	0.0491696	0.935184
>tr|A1AZK3|A1AZK3_PARDP Peptidoglycan glycosyltransferase OS=Paracoccus denitrificans (strain Pd 1222) GN=Pden_0585 PE=4 SV=1	1	tr|A1AZK3|A1AZK3_PARDP	tr|A1AZK3|A1AZK3_PARDP	3.72e-81	11	11	11	0.407932	0.334491	0.819967		0.524219	0.496954	0.24547	0.493948	+	0.00164786	0.518693	0.297172	0.572925	0.475215	0.193767	0.407746	0.518693	0.475215	0.916178	0.297172	0.193767	0.652037
>tr|A1AZK4|A1AZK4_PARDP UDP-N-acetylmuramoyl-L-alanyl-D-glutamate--2,6-diaminopimelate ligase OS=Paracoccus denitrificans (strain Pd 1222) GN=murE PE=3 SV=1	1	tr|A1AZK4|A1AZK4_PARDP	tr|A1AZK4|A1AZK4_PARDP	0	24	24	24	2.89328	2.74696	0.949428		0.462359	3.02351	2.61673	0.865461	+	0.00775658	3.10187	2.68469	0.865505	2.94514	2.54877	0.865415	3.10187	2.94514	0.949473	2.68469	2.54877	0.949375
>tr|A1AZK5|A1AZK5_PARDP UDP-N-acetylmuramoyl-tripeptide--D-alanyl-D-alanine ligase OS=Paracoccus denitrificans (strain Pd 1222) GN=Pden_0587 PE=3 SV=1	1	tr|A1AZK5|A1AZK5_PARDP	tr|A1AZK5|A1AZK5_PARDP	1.86e-213	20	20	20	1.56273	1.32339	0.846848		0.18286	1.59766	1.28846	0.806467		0.0654138	1.73825	1.38721	0.798051	1.45707	1.18971	0.816508	1.73825	1.45707	0.838243	1.38721	1.18971	0.85763
>tr|A1AZK8|A1AZK8_PARDP Membrane protein involved in aromatic hydrocarbon degradation OS=Paracoccus denitrificans (strain Pd 1222) GN=Pden_0590 PE=4 SV=1	1	tr|A1AZK8|A1AZK8_PARDP	tr|A1AZK8|A1AZK8_PARDP	4.65e-168	8	8	8	0.332405	0.297648	0.89544		0.678085	0.407583	0.222471	0.545829	+	0.000703945	0.441913	0.222897	0.504392	0.373253	0.222044	0.594888	0.441913	0.373253	0.844631	0.222897	0.222044	0.996172
>tr|A1AZL0|A1AZL0_PARDP Inosine-5-monophosphate dehydrogenase OS=Paracoccus denitrificans (strain Pd 1222) GN=guaB PE=3 SV=1	1	tr|A1AZL0|A1AZL0_PARDP	tr|A1AZL0|A1AZL0_PARDP	0	34	34	34	8.34881	7.54441	0.903651		0.206306	8.53597	7.35724	0.86191	+	0.0382896	8.66118	8.03644	0.927869	8.41077	6.67805	0.793988	8.66118	8.41077	0.971089	8.03644	6.67805	0.830972
>tr|A1AZL2|A1AZL2_PARDP Fmu (Sun) domain protein OS=Paracoccus denitrificans (strain Pd 1222) GN=Pden_0594 PE=4 SV=1	1	tr|A1AZL2|A1AZL2_PARDP	tr|A1AZL2|A1AZL2_PARDP	4.35e-50	7	7	7	0.317908	0.306517	0.96417		0.447442	0.312537	0.311888	0.997925		0.966394	0.308716	0.3271	1.05955	0.316358	0.296677	0.93779	0.308716	0.316358	1.02475	0.3271	0.296677	0.906992
>tr|A1AZL4|A1AZL4_PARDP Uncharacterized protein OS=Paracoccus denitrificans (strain Pd 1222) GN=Pden_0596 PE=4 SV=1	1	tr|A1AZL4|A1AZL4_PARDP	tr|A1AZL4|A1AZL4_PARDP	3.17e-13	4	4	4	0.0621111	0.0810402	1.30476		0.203128	0.0829534	0.0601979	0.725684		0.111629	0.0656985	0.0585237	0.890793	0.100208	0.0618721	0.617435	0.0656985	0.100208	1.52528	0.0585237	0.0618721	1.05722
>tr|A1AZL5|A1AZL5_PARDP Protein RecA OS=Paracoccus denitrificans (strain Pd 1222) GN=recA PE=3 SV=1	1	tr|A1AZL5|A1AZL5_PARDP	tr|A1AZL5|A1AZL5_PARDP	4.19e-140	18	18	18	1.88055	1.95548	1.03985		0.679815	2.04428	1.79176	0.876475		0.125862	1.96134	1.79976	0.917619	2.12722	1.78375	0.838539	1.96134	2.12722	1.08457	1.79976	1.78375	0.991104
>tr|A1AZL7|A1AZL7_PARDP Uncharacterized protein OS=Paracoccus denitrificans (strain Pd 1222) GN=Pden_0599 PE=4 SV=1	1	tr|A1AZL7|A1AZL7_PARDP	tr|A1AZL7|A1AZL7_PARDP	6.72e-146	6	6	6	0.873371	1.26983	1.45394		0.262908	0.875193	1.26801	1.44883		0.267862	0.873557	0.873186	0.999574	0.876829	1.66283	1.89641	0.873557	0.876829	1.00374	0.873186	1.66283	1.90433
>tr|A1AZM0|A1AZM0_PARDP Uncharacterized protein OS=Paracoccus denitrificans (strain Pd 1222) GN=Pden_0602 PE=4 SV=1	1	tr|A1AZM0|A1AZM0_PARDP	tr|A1AZM0|A1AZM0_PARDP	1.97e-18	5	5	5	0.461389	0.553142	1.19886		0.366191	0.461032	0.553499	1.20057		0.362177	0.445094	0.477684	1.07322	0.47697	0.629314	1.3194	0.445094	0.47697	1.07162	0.477684	0.629314	1.31743
>tr|A1AZM3|A1AZM3_PARDP Thiamine diphosphokinase OS=Paracoccus denitrificans (strain Pd 1222) GN=Pden_0605 PE=4 SV=1	1	tr|A1AZM3|A1AZM3_PARDP	tr|A1AZM3|A1AZM3_PARDP	8.17e-29	6	6	6	0.32297	0.336763	1.04271		0.612313	0.356206	0.303526	0.852109	+	0.0139223	0.343106	0.302834	0.882626	0.369307	0.304219	0.823756	0.343106	0.369307	1.07636	0.302834	0.304219	1.00457
>tr|A1AZM6|A1AZM6_PARDP Extracellular solute-binding protein, family 5 OS=Paracoccus denitrificans (strain Pd 1222) GN=Pden_0608 PE=4 SV=1	1	tr|A1AZM6|A1AZM6_PARDP	tr|A1AZM6|A1AZM6_PARDP	5.08e-249	12	12	12	0.573946	0.413966	0.721262		0.22639	0.40405	0.583862	1.44503		0.16539	0.475319	0.672573	1.41499	0.33278	0.495152	1.48793	0.475319	0.33278	0.700119	0.672573	0.495152	0.736205
>tr|A1AZM8|A1AZM8_PARDP Amidohydrolase OS=Paracoccus denitrificans (strain Pd 1222) GN=Pden_0610 PE=4 SV=1	1	tr|A1AZM8|A1AZM8_PARDP	tr|A1AZM8|A1AZM8_PARDP	5.32e-173	10	10	10	1.27984	1.27431	0.995676		0.960895	1.21638	1.33778	1.0998		0.254229	1.26912	1.29057	1.0169	1.16364	1.38498	1.19022	1.26912	1.16364	0.916884	1.29057	1.38498	1.07316
>tr|A1AZM9|A1AZM9_PARDP Dihydrolipoyl dehydrogenase OS=Paracoccus denitrificans (strain Pd 1222) GN=Pden_0611 PE=3 SV=1	1	tr|A1AZM9|A1AZM9_PARDP	tr|A1AZM9|A1AZM9_PARDP	0	26	26	26	3.94688	3.79053	0.960387		0.610929	4.14299	3.59442	0.867589	+	0.0318672	4.2005	3.69326	0.879242	4.08549	3.49558	0.855608	4.2005	4.08549	0.972619	3.69326	3.49558	0.946475
>tr|A1AZN0|A1AZN0_PARDP Uncharacterized protein OS=Paracoccus denitrificans (strain Pd 1222) GN=Pden_0612 PE=4 SV=1	1	tr|A1AZN0|A1AZN0_PARDP	tr|A1AZN0|A1AZN0_PARDP	2.58e-152	10	10	10	1.12479	1.05188	0.93518		0.690169	0.924607	1.25207	1.35416	+	0.0298778	1.00209	1.24749	1.24488	0.84712	1.25664	1.48343	1.00209	0.84712	0.84535	1.24749	1.25664	1.00734
>tr|A1AZN2|A1AZN2_PARDP S-adenosylmethionine:tRNA ribosyltransferase-isomerase OS=Paracoccus denitrificans (strain Pd 1222) GN=queA PE=3 SV=1	1	tr|A1AZN2|A1AZN2_PARDP	tr|A1AZN2|A1AZN2_PARDP	1.39e-110	9	9	9	0.831444	0.882634	1.06157		0.4946	0.902198	0.81188	0.899892		0.204909	0.870211	0.792678	0.910903	0.934185	0.831083	0.889634	0.870211	0.934185	1.07352	0.792678	0.831083	1.04845
>tr|A1AZN4|A1AZN4_PARDP Bacterioferritin OS=Paracoccus denitrificans (strain Pd 1222) GN=Pden_0616 PE=3 SV=1	1	tr|A1AZN4|A1AZN4_PARDP	tr|A1AZN4|A1AZN4_PARDP	7.96e-183	11	11	11	2.73688	2.68635	0.981539		0.866538	2.45359	2.96964	1.21032	+	0.0399918	2.66626	2.8075	1.05297	2.24093	3.13178	1.39754	2.66626	2.24093	0.840475	2.8075	3.13178	1.11551
>tr|A1AZN5|A1AZN5_PARDP HAD-superfamily hydrolase, subfamily IA, variant 3 OS=Paracoccus denitrificans (strain Pd 1222) GN=Pden_0617 PE=4 SV=1	1	tr|A1AZN5|A1AZN5_PARDP	tr|A1AZN5|A1AZN5_PARDP	2.75e-271	15	15	15	1.11538	1.22173	1.09535		0.448216	1.21574	1.12137	0.922378		0.503448	1.10145	1.12932	1.0253	1.33004	1.11343	0.837142	1.10145	1.33004	1.20754	1.12932	1.11343	0.985932
>tr|A1AZN7|A1AZN7_PARDP Glutamine--fructose-6-phosphate aminotransferase [isomerizing] OS=Paracoccus denitrificans (strain Pd 1222) GN=glmS PE=3 SV=1	1	tr|A1AZN7|A1AZN7_PARDP	tr|A1AZN7|A1AZN7_PARDP	0	34	34	34	5.07874	4.09316	0.805939	+	0.0306944	4.91434	4.25756	0.866355		0.204468	5.18309	4.9744	0.959738	4.64559	3.54072	0.762168	5.18309	4.64559	0.896299	4.9744	3.54072	0.711788
>tr|A1AZN8|A1AZN8_PARDP Peptidase S58, DmpA OS=Paracoccus denitrificans (strain Pd 1222) GN=Pden_0620 PE=4 SV=1	1	tr|A1AZN8|A1AZN8_PARDP	tr|A1AZN8|A1AZN8_PARDP	5.16e-40	5	5	5	0.395502	0.442405	1.11859		0.424007	0.362274	0.475633	1.31291	+	0.0174371	0.363354	0.42765	1.17695	0.361194	0.523615	1.44968	0.363354	0.361194	0.994055	0.42765	0.523615	1.2244
>tr|A1AZN9|A1AZN9_PARDP Peptide methionine sulfoxide reductase MsrA OS=Paracoccus denitrificans (strain Pd 1222) GN=msrA PE=3 SV=1	1	tr|A1AZN9|A1AZN9_PARDP	tr|A1AZN9|A1AZN9_PARDP	5.03e-137	10	10	10	0.955024	0.914244	0.9573		0.706149	0.831228	1.03804	1.2488	+	0.0151536	0.842728	1.06732	1.2665	0.819727	1.00876	1.23061	0.842728	0.819727	0.972707	1.06732	1.00876	0.945136
>tr|A1AZP0|A1AZP0_PARDP Ribosomal protein L11 methyltransferase OS=Paracoccus denitrificans (strain Pd 1222) GN=prmA PE=3 SV=1	1	tr|A1AZP0|A1AZP0_PARDP	tr|A1AZP0|A1AZP0_PARDP	1.49e-165	10	10	10	0.816525	0.873305	1.06954		0.410374	0.871614	0.818216	0.938737		0.440521	0.816383	0.816667	1.00035	0.926845	0.819765	0.884469	0.816383	0.926845	1.13531	0.816667	0.819765	1.00379
>tr|A1AZP1|A1AZP1_PARDP Uncharacterized protein OS=Paracoccus denitrificans (strain Pd 1222) GN=Pden_0623 PE=4 SV=1	1	tr|A1AZP1|A1AZP1_PARDP	tr|A1AZP1|A1AZP1_PARDP	2.25e-32	6	6	6	0.244636	0.328731	1.34376		0.446206	0.17584	0.397527	2.26073	+	0.0103661	0.160729	0.328543	2.04408	0.190951	0.466511	2.44309	0.160729	0.190951	1.18803	0.328543	0.466511	1.41994
>tr|A1AZP2|A1AZP2_PARDP Ribosomal RNA small subunit methyltransferase E OS=Paracoccus denitrificans (strain Pd 1222) GN=Pden_0624 PE=3 SV=1	1	tr|A1AZP2|A1AZP2_PARDP	tr|A1AZP2|A1AZP2_PARDP	1.33e-35	7	7	7	0.393079	0.374359	0.952377		0.620443	0.406438	0.361001	0.888206		0.200956	0.395018	0.39114	0.990182	0.417857	0.330861	0.791804	0.395018	0.417857	1.05782	0.39114	0.330861	0.84589
>tr|A1AZP3|A1AZP3_PARDP 4-hydroxybenzoate octaprenyltransferase OS=Paracoccus denitrificans (strain Pd 1222) GN=Pden_0625 PE=3 SV=1	1	tr|A1AZP3|A1AZP3_PARDP	tr|A1AZP3|A1AZP3_PARDP	0.00055458	2	2	2	0.0201106	0.0100008	0.49729		0.072764	0.01512	0.0149914	0.99149		0.984164	0.0225469	0.0176743	0.783893	0.00769319	0.0123084	1.59991	0.0225469	0.00769319	0.341209	0.0176743	0.0123084	0.6964
>tr|A1AZP4|A1AZP4_PARDP OmpA/MotB domain protein OS=Paracoccus denitrificans (strain Pd 1222) GN=Pden_0626 PE=3 SV=1	1	tr|A1AZP4|A1AZP4_PARDP	tr|A1AZP4|A1AZP4_PARDP	0	26	26	26	1.80077	1.65112	0.916897		0.280936	1.61369	1.83819	1.13912		0.0790521	1.61804	1.98349	1.22586	1.60935	1.69289	1.05191	1.61804	1.60935	0.994627	1.98349	1.69289	0.85349
>tr|A1AZP5|A1AZP5_PARDP Uncharacterized protein OS=Paracoccus denitrificans (strain Pd 1222) GN=Pden_0627 PE=4 SV=1	1	tr|A1AZP5|A1AZP5_PARDP	tr|A1AZP5|A1AZP5_PARDP	9.96e-23	4	4	4	0.315122	0.29943	0.950203		0.707648	0.266129	0.348423	1.30922	+	0.0104962	0.260061	0.370183	1.42345	0.272197	0.326662	1.20009	0.260061	0.272197	1.04667	0.370183	0.326662	0.882433
>tr|A1AZP6|A1AZP6_PARDP Uncharacterized protein OS=Paracoccus denitrificans (strain Pd 1222) GN=Pden_0628 PE=4 SV=1	1	tr|A1AZP6|A1AZP6_PARDP	tr|A1AZP6|A1AZP6_PARDP	6.7e-07	1	1	1	0.0295197	0.0196337	0.665104		0.265716	0.0340748	0.0150787	0.442518	+	0.00607245	0.0411734	0.0178661	0.433923	0.0269761	0.0122913	0.455637	0.0411734	0.0269761	0.655182	0.0178661	0.0122913	0.687969
>tr|A1AZP8|A1AZP8_PARDP Aromatic amino acid aminotransferase apoenzyme OS=Paracoccus denitrificans (strain Pd 1222) GN=Pden_0630 PE=4 SV=1	2	tr|A1AZP8|A1AZP8_PARDP	tr|A1AZP8|A1AZP8_PARDP;REV__sp|A1B4I6|ACCA_PARDP	0	34	34	34	8.3233	8.40388	1.00968		0.910866	7.72983	8.99735	1.16398	+	0.0324962	8.01983	8.62677	1.07568	7.43983	9.36793	1.25916	8.01983	7.43983	0.927679	8.62677	9.36793	1.08591
>tr|A1AZP9|A1AZP9_PARDP Sulfurtransferase OS=Paracoccus denitrificans (strain Pd 1222) GN=Pden_0631 PE=4 SV=1	1	tr|A1AZP9|A1AZP9_PARDP	tr|A1AZP9|A1AZP9_PARDP	1.85e-228	18	18	18	1.74769	1.98896	1.13805		0.157257	1.77203	1.96462	1.10868		0.27588	1.65038	1.84499	1.11792	1.89368	2.08424	1.10063	1.65038	1.89368	1.14742	1.84499	2.08424	1.12967
>tr|A1AZQ1|A1AZQ1_PARDP Thiamine pyrophosphate enzyme TPP binding domain protein OS=Paracoccus denitrificans (strain Pd 1222) GN=Pden_0633 PE=3 SV=1	1	tr|A1AZQ1|A1AZQ1_PARDP	tr|A1AZQ1|A1AZQ1_PARDP	4.31e-45	5	5	5	0.22332	0.163867	0.733775		0.0628742	0.187552	0.199635	1.06442		0.74372	0.215273	0.231367	1.07476	0.159831	0.167903	1.0505	0.215273	0.159831	0.742457	0.231367	0.167903	0.725697
>tr|A1AZQ3|A1AZQ3_PARDP NUDIX hydrolase OS=Paracoccus denitrificans (strain Pd 1222) GN=Pden_0635 PE=4 SV=1	1	tr|A1AZQ3|A1AZQ3_PARDP	tr|A1AZQ3|A1AZQ3_PARDP	3.18e-54	8	8	8	0.275328	0.278372	1.01105		0.936539	0.240924	0.312776	1.29823	+	0.0172012	0.249458	0.301199	1.20741	0.232391	0.324353	1.39572	0.249458	0.232391	0.931583	0.301199	0.324353	1.07687
>tr|A1AZQ4|A1AZQ4_PARDP Class I peptide chain release factor OS=Paracoccus denitrificans (strain Pd 1222) GN=Pden_0636 PE=4 SV=1	1	tr|A1AZQ4|A1AZQ4_PARDP	tr|A1AZQ4|A1AZQ4_PARDP	6.25e-26	4	4	4	0.122428	0.111914	0.914116		0.445592	0.104659	0.129683	1.23911	+	0.0312722	0.110792	0.134065	1.21006	0.0985256	0.125302	1.27177	0.110792	0.0985256	0.889286	0.134065	0.125302	0.934635
>tr|A1AZQ5|A1AZQ5_PARDP Penicillin-binding protein 1C OS=Paracoccus denitrificans (strain Pd 1222) GN=Pden_0637 PE=4 SV=1	1	tr|A1AZQ5|A1AZQ5_PARDP	tr|A1AZQ5|A1AZQ5_PARDP	8.9e-09	3	3	3	0.0910828	0.048826	0.536062		0.0554776	0.079886	0.0600228	0.751356		0.429336	0.101048	0.0811176	0.802764	0.0587241	0.038928	0.662897	0.101048	0.0587241	0.581151	0.0811176	0.038928	0.479896
>tr|A1AZQ6|A1AZQ6_PARDP Uncharacterized protein OS=Paracoccus denitrificans (strain Pd 1222) GN=Pden_0638 PE=3 SV=1	1	tr|A1AZQ6|A1AZQ6_PARDP	tr|A1AZQ6|A1AZQ6_PARDP	2.2e-11	4	4	4	0.257429	0.241458	0.937962		0.573668	0.230632	0.268254	1.16313		0.152476	0.223998	0.290859	1.29849	0.237267	0.24565	1.03533	0.223998	0.237267	1.05924	0.290859	0.24565	0.844565
>tr|A1AZQ7|A1AZQ7_PARDP Uncharacterized protein OS=Paracoccus denitrificans (strain Pd 1222) GN=Pden_0639 PE=4 SV=1	1	tr|A1AZQ7|A1AZQ7_PARDP	tr|A1AZQ7|A1AZQ7_PARDP	7.79e-36	11	11	11	0.426013	0.452996	1.06334		0.689695	0.380681	0.498327	1.30904	+	0.037614	0.387091	0.464935	1.2011	0.374272	0.53172	1.42068	0.387091	0.374272	0.966883	0.464935	0.53172	1.14364
>tr|A1AZQ8|A1AZQ8_PARDP ATP-dependent helicase HrpB OS=Paracoccus denitrificans (strain Pd 1222) GN=Pden_0640 PE=4 SV=1	1	tr|A1AZQ8|A1AZQ8_PARDP	tr|A1AZQ8|A1AZQ8_PARDP	4.77e-116	20	20	20	0.595183	0.431597	0.72515		0.0664037	0.552121	0.474659	0.859703		0.440451	0.623699	0.566667	0.908559	0.480542	0.382652	0.796291	0.623699	0.480542	0.770472	0.566667	0.382652	0.675267
>tr|A1AZR2|A1AZR2_PARDP Uncharacterized protein OS=Paracoccus denitrificans (strain Pd 1222) GN=Pden_0644 PE=4 SV=1	1	tr|A1AZR2|A1AZR2_PARDP	tr|A1AZR2|A1AZR2_PARDP	1.27e-35	4	4	4	0.222825	0.18803	0.843843		0.196036	0.217791	0.193064	0.886468		0.377056	0.218345	0.227306	1.04104	0.217237	0.158823	0.731105	0.218345	0.217237	0.994924	0.227306	0.158823	0.698717
>tr|A1AZR3|A1AZR3_PARDP Peptide deformylase OS=Paracoccus denitrificans (strain Pd 1222) GN=def PE=3 SV=1	1	tr|A1AZR3|A1AZR3_PARDP	tr|A1AZR3|A1AZR3_PARDP	4.45e-46	6	6	6	0.264136	0.243869	0.923269		0.392536	0.274123	0.233881	0.853196		0.0537787	0.295855	0.232417	0.785578	0.252392	0.235345	0.932457	0.295855	0.252392	0.853095	0.232417	0.235345	1.0126
>tr|A1AZR4|A1AZR4_PARDP Peptide deformylase OS=Paracoccus denitrificans (strain Pd 1222) GN=def PE=3 SV=1	1	tr|A1AZR4|A1AZR4_PARDP	tr|A1AZR4|A1AZR4_PARDP	9.73e-29	7	7	7	0.329712	0.319915	0.970287		0.730298	0.35429	0.295337	0.833604	+	0.00413791	0.357848	0.301575	0.842747	0.350731	0.289099	0.824275	0.357848	0.350731	0.980112	0.301575	0.289099	0.958629
>tr|A1AZR5|A1AZR5_PARDP Peptide deformylase OS=Paracoccus denitrificans (strain Pd 1222) GN=def PE=3 SV=1	1	tr|A1AZR5|A1AZR5_PARDP	tr|A1AZR5|A1AZR5_PARDP	4.56e-144	8	8	8	0.641325	0.651104	1.01525		0.868208	0.70023	0.592199	0.84572	+	0.0226837	0.675214	0.607435	0.899619	0.725246	0.576962	0.79554	0.675214	0.725246	1.0741	0.607435	0.576962	0.949833
>tr|A1AZR6|A1AZR6_PARDP Aminotransferase, class I and II OS=Paracoccus denitrificans (strain Pd 1222) GN=Pden_0648 PE=4 SV=1	1	tr|A1AZR6|A1AZR6_PARDP	tr|A1AZR6|A1AZR6_PARDP	0	18	18	18	1.7791	1.76475	0.991937		0.871256	1.70797	1.83589	1.0749		0.105215	1.74736	1.81084	1.03632	1.66857	1.86094	1.11529	1.74736	1.66857	0.954906	1.81084	1.86094	1.02767
>tr|A1AZR8|A1AZR8_PARDP MATE efflux family protein OS=Paracoccus denitrificans (strain Pd 1222) GN=Pden_0650 PE=4 SV=1	1	tr|A1AZR8|A1AZR8_PARDP	tr|A1AZR8|A1AZR8_PARDP	2e-61	1	1	1	0.0398966	0.0317948	0.796931		0.365241	0.0433333	0.0283581	0.654419		0.060217	0.0422877	0.0375055	0.886914	0.0443789	0.0192107	0.432879	0.0422877	0.0443789	1.04945	0.0375055	0.0192107	0.51221
>tr|A1AZR9|A1AZR9_PARDP Transcriptional regulator, AsnC family OS=Paracoccus denitrificans (strain Pd 1222) GN=Pden_0651 PE=4 SV=1	1	tr|A1AZR9|A1AZR9_PARDP	tr|A1AZR9|A1AZR9_PARDP	2.17e-61	7	7	7	1.15432	1.5247	1.32086		0.474401	0.975436	1.70358	1.74649		0.12796	1.0581	1.25055	1.18188	0.892773	2.15662	2.41564	1.0581	0.892773	0.843753	1.25055	2.15662	1.72454
>tr|A1AZS0|A1AZS0_PARDP Aminotransferase OS=Paracoccus denitrificans (strain Pd 1222) GN=Pden_0652 PE=4 SV=1	1	tr|A1AZS0|A1AZS0_PARDP	tr|A1AZS0|A1AZS0_PARDP	1.47e-90	12	12	11	0.455887	0.431086	0.945599		0.6367	0.482545	0.404429	0.838116		0.0964026	0.48332	0.428454	0.886482	0.48177	0.380403	0.789595	0.48332	0.48177	0.996793	0.428454	0.380403	0.88785
>tr|A1AZS1|A1AZS1_PARDP Transcriptional regulator, AsnC family OS=Paracoccus denitrificans (strain Pd 1222) GN=Pden_0653 PE=4 SV=1	1	tr|A1AZS1|A1AZS1_PARDP	tr|A1AZS1|A1AZS1_PARDP	1.6e-48	6	6	6	0.210969	0.20359	0.965025		0.713977	0.221595	0.192964	0.870795		0.114697	0.227361	0.194577	0.855805	0.215829	0.191351	0.886586	0.227361	0.215829	0.94928	0.194577	0.191351	0.983423
>tr|A1AZS2|A1AZS2_PARDP Uncharacterized protein OS=Paracoccus denitrificans (strain Pd 1222) GN=Pden_0654 PE=4 SV=1	1	tr|A1AZS2|A1AZS2_PARDP	tr|A1AZS2|A1AZS2_PARDP	2.26e-36	4	4	4	0.389263	0.381219	0.979336		0.944132	0.263113	0.507369	1.92833	+	0.00197328	0.295229	0.483296	1.63702	0.230997	0.531441	2.30064	0.295229	0.230997	0.782433	0.483296	0.531441	1.09962
>tr|A1AZS3|A1AZS3_PARDP Nitrite/sulfite reductase, hemoprotein beta-component, ferrodoxin domain protein OS=Paracoccus denitrificans (strain Pd 1222) GN=Pden_0655 PE=4 SV=1	1	tr|A1AZS3|A1AZS3_PARDP	tr|A1AZS3|A1AZS3_PARDP	0	41	41	41	5.23389	4.78278	0.913811		0.774067	3.1949	6.82177	2.13521	+	2.47469e-05	3.40574	7.06203	2.07357	2.98406	6.58151	2.20556	3.40574	2.98406	0.876184	7.06203	6.58151	0.931956
>tr|A1AZS4|A1AZS4_PARDP Phosphoadenylylsulfate reductase (Thioredoxin) OS=Paracoccus denitrificans (strain Pd 1222) GN=Pden_0656 PE=3 SV=1	1	tr|A1AZS4|A1AZS4_PARDP	tr|A1AZS4|A1AZS4_PARDP	8.73e-124	11	11	11	1.37563	1.53296	1.11437		0.74634	0.904713	2.00387	2.21493	+	0.000192128	0.920471	1.83078	1.98896	0.888954	2.17697	2.44891	0.920471	0.888954	0.96576	1.83078	2.17697	1.18909
>tr|A1AZS5|A1AZS5_PARDP Uncharacterized protein OS=Paracoccus denitrificans (strain Pd 1222) GN=Pden_0657 PE=4 SV=1	1	tr|A1AZS5|A1AZS5_PARDP	tr|A1AZS5|A1AZS5_PARDP	4.27e-100	8	8	8	1.06485	1.63185	1.53247		0.450334	0.664042	2.03266	3.06104	+	0.0301639	0.708365	1.42134	2.0065	0.619719	2.64398	4.26641	0.708365	0.619719	0.874859	1.42134	2.64398	1.8602
>tr|A1AZS6|A1AZS6_PARDP Ferredoxin--NADP(+) reductase OS=Paracoccus denitrificans (strain Pd 1222) GN=Pden_0658 PE=4 SV=1	1	tr|A1AZS6|A1AZS6_PARDP	tr|A1AZS6|A1AZS6_PARDP	0	27	27	27	4.61944	5.81061	1.25786		0.543805	3.06904	7.36101	2.39847	+	0.00142574	2.94411	6.29477	2.13809	3.19397	8.42725	2.63848	2.94411	3.19397	1.08487	6.29477	8.42725	1.33877
>tr|A1AZS7|A1AZS7_PARDP DNA topoisomerase OS=Paracoccus denitrificans (strain Pd 1222) GN=Pden_0659 PE=3 SV=1	1	tr|A1AZS7|A1AZS7_PARDP	tr|A1AZS7|A1AZS7_PARDP	0	47	47	47	5.23332	4.69973	0.89804		0.0753513	4.91313	5.01991	1.02173		0.75548	4.97495	5.49168	1.10387	4.85131	4.54814	0.937508	4.97495	4.85131	0.975149	5.49168	4.54814	0.828187
>tr|A1AZS8|A1AZS8_PARDP Gamma-glutamyltransferase 1, Threonine peptidase, MEROPS family T03 OS=Paracoccus denitrificans (strain Pd 1222) GN=Pden_0660 PE=4 SV=1	1	tr|A1AZS8|A1AZS8_PARDP	tr|A1AZS8|A1AZS8_PARDP	1.42e-33	6	6	6	0.208127	0.200825	0.964916		0.816781	0.173738	0.235214	1.35384	+	0.0111328	0.171297	0.244957	1.43001	0.176179	0.225471	1.27979	0.171297	0.176179	1.0285	0.244957	0.225471	0.920452
>tr|A1AZT0|A1AZT0_PARDP Amino acid carrier protein OS=Paracoccus denitrificans (strain Pd 1222) GN=Pden_0662 PE=4 SV=1	1	tr|A1AZT0|A1AZT0_PARDP	tr|A1AZT0|A1AZT0_PARDP	9.38e-07	2	2	2	0.0890137	0.0692087	0.777506		0.256354	0.0932181	0.0650043	0.697335		0.0814365	0.100895	0.077132	0.764474	0.0855407	0.0528766	0.618145	0.100895	0.0855407	0.847815	0.077132	0.0528766	0.685534
>tr|A1AZT1|A1AZT1_PARDP TRAP transporter, 4TM/12TM fusion protein OS=Paracoccus denitrificans (strain Pd 1222) GN=Pden_0663 PE=4 SV=1	1	tr|A1AZT1|A1AZT1_PARDP	tr|A1AZT1|A1AZT1_PARDP	1.25e-13	2	2	2	0.0656924	0.0545421	0.830265		0.340956	0.0693275	0.0509069	0.734296		0.0857724	0.0696376	0.0617472	0.886694	0.0690175	0.0400666	0.580529	0.0696376	0.0690175	0.991096	0.0617472	0.0400666	0.648882
>tr|A1AZT2|A1AZT2_PARDP TRAP transporter solute receptor, TAXI family OS=Paracoccus denitrificans (strain Pd 1222) GN=Pden_0664 PE=4 SV=1	1	tr|A1AZT2|A1AZT2_PARDP	tr|A1AZT2|A1AZT2_PARDP	1.82e-235	9	9	9	0.623737	0.761533	1.22092		0.0776852	0.734007	0.651262	0.887269		0.334732	0.652111	0.595362	0.912977	0.815903	0.707162	0.866723	0.652111	0.815903	1.25117	0.595362	0.707162	1.18778
>tr|A1AZT3|A1AZT3_PARDP Phosphate transporter OS=Paracoccus denitrificans (strain Pd 1222) GN=Pden_0665 PE=4 SV=1	1	tr|A1AZT3|A1AZT3_PARDP	tr|A1AZT3|A1AZT3_PARDP	2.29e-19	4	4	4	0.211765	0.185496	0.875955		0.581939	0.247013	0.150248	0.608261	+	0.00735251	0.243378	0.180151	0.740213	0.250647	0.120345	0.480137	0.243378	0.250647	1.02987	0.180151	0.120345	0.668022
>tr|A1AZT4|A1AZT4_PARDP Amino acid carrier protein OS=Paracoccus denitrificans (strain Pd 1222) GN=Pden_0666 PE=4 SV=1	1	tr|A1AZT4|A1AZT4_PARDP	tr|A1AZT4|A1AZT4_PARDP	5.03e-06	2	2	2	0.107955	0.0935885	0.866923		0.372484	0.106228	0.0953152	0.89727		0.504878	0.0988623	0.117047	1.18394	0.113594	0.0735832	0.647775	0.0988623	0.113594	1.14901	0.117047	0.0735832	0.628662
>tr|A1AZT6|A1AZT6_PARDP Transcriptional regulator, TetR family OS=Paracoccus denitrificans (strain Pd 1222) GN=Pden_0668 PE=4 SV=1	1	tr|A1AZT6|A1AZT6_PARDP	tr|A1AZT6|A1AZT6_PARDP	1.28e-05	2	2	2	0.0208427	0.0370284	1.77656	+	0.0124003	0.0303027	0.0275684	0.909765		0.743132	0.0201758	0.0215096	1.06611	0.0404297	0.0336271	0.831743	0.0201758	0.0404297	2.00387	0.0215096	0.0336271	1.56335
>tr|A1AZT9|A1AZT9_PARDP Beta-lactamase domain protein OS=Paracoccus denitrificans (strain Pd 1222) GN=Pden_0671 PE=4 SV=1	1	tr|A1AZT9|A1AZT9_PARDP	tr|A1AZT9|A1AZT9_PARDP	0.0013017	1	1	1	0.0204131	0.0177094	0.867549		0.456858	0.0222447	0.0158777	0.713773	+	0.0410043	0.0241569	0.0166693	0.690044	0.0203326	0.0150861	0.741966	0.0241569	0.0203326	0.84169	0.0166693	0.0150861	0.905023
>tr|A1AZU8|A1AZU8_PARDP Transcriptional regulator, GntR family OS=Paracoccus denitrificans (strain Pd 1222) GN=Pden_0680 PE=4 SV=1	1	tr|A1AZU8|A1AZU8_PARDP	tr|A1AZU8|A1AZU8_PARDP	2.18e-209	11	11	11	0.520891	0.573735	1.10145		0.396905	0.602695	0.49193	0.816216	+	0.0392063	0.583654	0.458128	0.784931	0.621737	0.525732	0.845585	0.583654	0.621737	1.06525	0.458128	0.525732	1.14757
>tr|A1AZU9|A1AZU9_PARDP Uncharacterized protein OS=Paracoccus denitrificans (strain Pd 1222) GN=Pden_0681 PE=4 SV=1	1	tr|A1AZU9|A1AZU9_PARDP	tr|A1AZU9|A1AZU9_PARDP	9.34e-135	11	11	11	0.691252	0.692358	1.0016		0.975881	0.699444	0.684166	0.978156		0.673702	0.69188	0.690624	0.998184	0.707008	0.677708	0.958558	0.69188	0.707008	1.02186	0.690624	0.677708	0.981298
>tr|A1AZV0|A1AZV0_PARDP 4-hydroxybenzoyl-CoA thioesterase OS=Paracoccus denitrificans (strain Pd 1222) GN=Pden_0682 PE=4 SV=1	1	tr|A1AZV0|A1AZV0_PARDP	tr|A1AZV0|A1AZV0_PARDP	5.83e-120	6	6	6	0.411114	0.384413	0.935052		0.474376	0.389207	0.40632	1.04397		0.651157	0.410186	0.412042	1.00453	0.368228	0.400598	1.08791	0.410186	0.368228	0.89771	0.412042	0.400598	0.972226
>tr|A1AZV1|A1AZV1_PARDP Cell division and transport-associated protein TolQ OS=Paracoccus denitrificans (strain Pd 1222) GN=Pden_0683 PE=3 SV=1	1	tr|A1AZV1|A1AZV1_PARDP	tr|A1AZV1|A1AZV1_PARDP	1.03e-255	11	11	11	1.35309	1.43461	1.06024		0.568998	1.36464	1.42307	1.04281		0.685301	1.19706	1.50913	1.26071	1.53222	1.337	0.872586	1.19706	1.53222	1.27999	1.50913	1.337	0.885936
>tr|A1AZV2|A1AZV2_PARDP Cell division and transport-associated protein TolR OS=Paracoccus denitrificans (strain Pd 1222) GN=Pden_0684 PE=3 SV=1	1	tr|A1AZV2|A1AZV2_PARDP	tr|A1AZV2|A1AZV2_PARDP	1.23e-05	1	1	1	0.0782411	0.0851928	1.08885		0.36955	0.0826684	0.0807656	0.976983		0.812332	0.0734909	0.0829913	1.12927	0.0918459	0.0785398	0.855126	0.0734909	0.0918459	1.24976	0.0829913	0.0785398	0.946362
>tr|A1AZV3|A1AZV3_PARDP Cell division and transport-associated protein TolA OS=Paracoccus denitrificans (strain Pd 1222) GN=Pden_0685 PE=4 SV=1	1	tr|A1AZV3|A1AZV3_PARDP	tr|A1AZV3|A1AZV3_PARDP	1.88e-168	19	19	19	1.66451	1.4035	0.84319		0.205012	1.5961	1.4719	0.92219		0.568946	1.6246	1.70441	1.04912	1.56759	1.2394	0.79064	1.6246	1.56759	0.964906	1.70441	1.2394	0.727174
>tr|A1AZV4|A1AZV4_PARDP Protein TolB OS=Paracoccus denitrificans (strain Pd 1222) GN=tolB PE=3 SV=1	1	tr|A1AZV4|A1AZV4_PARDP	tr|A1AZV4|A1AZV4_PARDP	4.02e-279	22	22	22	4.01304	3.87913	0.966631		0.754736	3.65328	4.23889	1.16029		0.132804	3.99982	4.02626	1.00661	3.30675	4.45152	1.34619	3.99982	3.30675	0.826723	4.02626	4.45152	1.10562
>tr|A1AZV5|A1AZV5_PARDP OmpA domain protein OS=Paracoccus denitrificans (strain Pd 1222) GN=Pden_0687 PE=3 SV=1	1	tr|A1AZV5|A1AZV5_PARDP	tr|A1AZV5|A1AZV5_PARDP	0	8	8	8	0.408914	0.502426	1.22868	+	0.0316076	0.423002	0.488338	1.15446		0.181554	0.359986	0.457843	1.27184	0.486018	0.518834	1.06752	0.359986	0.486018	1.35011	0.457843	0.518834	1.13321
>tr|A1AZV6|A1AZV6_PARDP Uncharacterized protein OS=Paracoccus denitrificans (strain Pd 1222) GN=Pden_0688 PE=4 SV=1	1	tr|A1AZV6|A1AZV6_PARDP	tr|A1AZV6|A1AZV6_PARDP	6.74e-182	9	9	9	0.75426	0.804415	1.0665		0.289308	0.739889	0.818786	1.10663		0.066652	0.740986	0.767535	1.03583	0.738792	0.870038	1.17765	0.740986	0.738792	0.99704	0.767535	0.870038	1.13355
>tr|A1AZV7|A1AZV7_PARDP tRNA(Ile)-lysidine synthase OS=Paracoccus denitrificans (strain Pd 1222) GN=tilS PE=3 SV=1	1	tr|A1AZV7|A1AZV7_PARDP	tr|A1AZV7|A1AZV7_PARDP	7.88e-54	11	11	11	0.524889	0.538884	1.02666		0.80672	0.523744	0.540029	1.03109		0.775655	0.498249	0.551529	1.10693	0.549238	0.52853	0.962297	0.498249	0.549238	1.10234	0.551529	0.52853	0.9583
>tr|A1AZV8|A1AZV8_PARDP ATP-dependent zinc metalloprotease FtsH OS=Paracoccus denitrificans (strain Pd 1222) GN=ftsH PE=3 SV=1	1	tr|A1AZV8|A1AZV8_PARDP	tr|A1AZV8|A1AZV8_PARDP	0	35	35	35	2.54398	2.50735	0.985601		0.900453	2.29701	2.75432	1.19909		0.0725033	2.09933	2.98863	1.42361	2.49468	2.52001	1.01015	2.09933	2.49468	1.18832	2.98863	2.52001	0.8432
>tr|A1AZV9|A1AZV9_PARDP Chorismate mutase OS=Paracoccus denitrificans (strain Pd 1222) GN=Pden_0691 PE=4 SV=1	1	tr|A1AZV9|A1AZV9_PARDP	tr|A1AZV9|A1AZV9_PARDP	5.42e-86	8	8	8	0.518703	0.655534	1.26379		0.451487	0.513197	0.66104	1.28808		0.413792	0.556477	0.480929	0.864238	0.469917	0.841152	1.79	0.556477	0.469917	0.84445	0.480929	0.841152	1.74901
>tr|A1AZW0|A1AZW0_PARDP Uncharacterized protein OS=Paracoccus denitrificans (strain Pd 1222) GN=Pden_0692 PE=4 SV=1	1	tr|A1AZW0|A1AZW0_PARDP	tr|A1AZW0|A1AZW0_PARDP	2.16e-48	3	3	3	0.137072	0.142698	1.04104		0.833914	0.112104	0.167666	1.49563	+	0.00399252	0.117173	0.156971	1.33966	0.107035	0.178361	1.66639	0.117173	0.107035	0.913477	0.156971	0.178361	1.13627
>tr|A1AZW5|A1AZW5_PARDP Multisubunit potassium/proton antiporter, PhaB subunit / multisubunit potassium/proton antiporter, PhaA subunit OS=Paracoccus denitrificans (strain Pd 1222) GN=Pden_0697 PE=3 SV=1	1	tr|A1AZW5|A1AZW5_PARDP	tr|A1AZW5|A1AZW5_PARDP	0.00011053	1	1	1	0.0162572	0.0117788	0.724533		0.102248	0.015552	0.012484	0.802728		0.295647	0.0170417	0.0154726	0.907923	0.0140622	0.00949544	0.675244	0.0170417	0.0140622	0.825166	0.0154726	0.00949544	0.613695
>tr|A1AZW6|A1AZW6_PARDP Multisubunit potassium/proton antiporter, PhaC subunit OS=Paracoccus denitrificans (strain Pd 1222) GN=Pden_0698 PE=4 SV=1	1	tr|A1AZW6|A1AZW6_PARDP	tr|A1AZW6|A1AZW6_PARDP	5.07e-08	2	2	2	0.182074	0.163875	0.90005		0.501728	0.18584	0.160109	0.861539		0.331518	0.17351	0.190638	1.09872	0.198171	0.12958	0.653878	0.17351	0.198171	1.14213	0.190638	0.12958	0.679717
>tr|A1AZW7|A1AZW7_PARDP Multisubunit potassium/proton antiporter, PhaD subunit OS=Paracoccus denitrificans (strain Pd 1222) GN=Pden_0699 PE=3 SV=1	1	tr|A1AZW7|A1AZW7_PARDP	tr|A1AZW7|A1AZW7_PARDP	3.86e-74	1	1	1	0.0154355	0.0138214	0.895425		0.396274	0.0160083	0.0132486	0.827605		0.117896	0.0164714	0.0143996	0.874219	0.0155452	0.0120975	0.778213	0.0164714	0.0155452	0.943769	0.0143996	0.0120975	0.840126
>tr|A1AZW8|A1AZW8_PARDP Multisubunit potassium/proton antiporter, PhaE subunit OS=Paracoccus denitrificans (strain Pd 1222) GN=Pden_0700 PE=4 SV=1	1	tr|A1AZW8|A1AZW8_PARDP	tr|A1AZW8|A1AZW8_PARDP	3.22e-20	2	2	2	0.0859495	0.0867348	1.00914		0.947339	0.0905365	0.0821478	0.907345		0.470062	0.081695	0.090204	1.10416	0.099378	0.0740916	0.745553	0.081695	0.099378	1.21645	0.090204	0.0740916	0.821378
>tr|A1AZX1|A1AZX1_PARDP Uncharacterized protein OS=Paracoccus denitrificans (strain Pd 1222) GN=Pden_0703 PE=4 SV=1	1	tr|A1AZX1|A1AZX1_PARDP	tr|A1AZX1|A1AZX1_PARDP	8.24e-28	3	3	3	0.0618207	0.109711	1.77466		0.305831	0.0582997	0.113232	1.94224		0.232352	0.0536359	0.0700056	1.3052	0.0629636	0.156458	2.4849	0.0536359	0.0629636	1.17391	0.0700056	0.156458	2.23494
>tr|A1AZX2|A1AZX2_PARDP 4-hydroxy-tetrahydrodipicolinate synthase OS=Paracoccus denitrificans (strain Pd 1222) GN=dapA PE=3 SV=1	1	tr|A1AZX2|A1AZX2_PARDP	tr|A1AZX2|A1AZX2_PARDP	1.18e-65	12	12	12	1.5749	2.12894	1.3518		0.0901731	1.76846	1.93537	1.09438		0.649537	1.55172	1.59807	1.02987	1.9852	2.27267	1.14481	1.55172	1.9852	1.27936	1.59807	2.27267	1.42213
>tr|A1AZX3|A1AZX3_PARDP Lytic transglycosylase, catalytic OS=Paracoccus denitrificans (strain Pd 1222) GN=Pden_0705 PE=4 SV=1	1	tr|A1AZX3|A1AZX3_PARDP	tr|A1AZX3|A1AZX3_PARDP	9.52e-181	22	22	22	1.98824	1.6123	0.81092		0.0907536	1.77525	1.82529	1.02819		0.842264	1.86401	2.11246	1.13328	1.68648	1.53813	0.912035	1.86401	1.68648	0.904755	2.11246	1.53813	0.728121
>tr|A1AZX5|A1AZX5_PARDP Inositol monophosphatase OS=Paracoccus denitrificans (strain Pd 1222) GN=Pden_0707 PE=4 SV=1	1	tr|A1AZX5|A1AZX5_PARDP	tr|A1AZX5|A1AZX5_PARDP	9.25e-187	17	17	17	2.88737	3.13408	1.08544		0.446885	3.23594	2.78551	0.860804		0.135438	3.03646	2.73828	0.9018	3.43542	2.83274	0.824568	3.03646	3.43542	1.13139	2.73828	2.83274	1.03449
>tr|A1AZX7|A1AZX7_PARDP Formiminoglutamate deiminase OS=Paracoccus denitrificans (strain Pd 1222) GN=Pden_0709 PE=4 SV=1	1	tr|A1AZX7|A1AZX7_PARDP	tr|A1AZX7|A1AZX7_PARDP	2.1e-122	13	13	13	0.664212	0.501061	0.75437		0.25653	0.734317	0.430957	0.586882	+	0.0079211	0.844682	0.483743	0.572692	0.623952	0.378171	0.606091	0.844682	0.623952	0.738682	0.483743	0.378171	0.781762
>tr|A1AZY3|A1AZY3_PARDP Urocanate hydratase OS=Paracoccus denitrificans (strain Pd 1222) GN=Pden_0715 PE=3 SV=1	1	tr|A1AZY3|A1AZY3_PARDP	tr|A1AZY3|A1AZY3_PARDP	8.33e-79	12	12	12	0.668004	0.628823	0.941346		0.520672	0.664071	0.632757	0.952846		0.610201	0.724239	0.61177	0.844708	0.603902	0.653744	1.08253	0.724239	0.603902	0.833845	0.61177	0.653744	1.06861
>tr|A1AZY4|A1AZY4_PARDP Amino acid ABC transporter substrate-binding protein, PAAT family OS=Paracoccus denitrificans (strain Pd 1222) GN=Pden_0716 PE=4 SV=1	1	tr|A1AZY4|A1AZY4_PARDP	tr|A1AZY4|A1AZY4_PARDP	2.82e-272	14	14	14	1.4904	1.99428	1.33809		0.114875	1.9287	1.55598	0.80675		0.269535	1.60466	1.37613	0.857585	2.25274	1.73582	0.770539	1.60466	2.25274	1.40387	1.37613	1.73582	1.26138
>tr|A1AZY5|A1AZY5_PARDP Amino acid ABC transporter membrane protein 1, PAAT family OS=Paracoccus denitrificans (strain Pd 1222) GN=Pden_0717 PE=3 SV=1	1	tr|A1AZY5|A1AZY5_PARDP	tr|A1AZY5|A1AZY5_PARDP	1.05e-13	1	1	1	0.0160869	0.0154221	0.958672		0.796065	0.0183093	0.0131997	0.72093	+	0.00862861	0.0174283	0.0147456	0.846073	0.0191903	0.0116539	0.607277	0.0174283	0.0191903	1.1011	0.0147456	0.0116539	0.790328
>tr|A1AZY6|A1AZY6_PARDP Amino acid ABC transporter membrane protein 2, PAAT family OS=Paracoccus denitrificans (strain Pd 1222) GN=Pden_0718 PE=3 SV=1	1	tr|A1AZY6|A1AZY6_PARDP	tr|A1AZY6|A1AZY6_PARDP	1.62e-15	2	2	2	0.134399	0.108213	0.805161		0.264277	0.139447	0.103165	0.739814		0.0994367	0.143182	0.125617	0.877323	0.135713	0.0807132	0.594736	0.143182	0.135713	0.947835	0.125617	0.0807132	0.642536
>tr|A1AZY7|A1AZY7_PARDP Amino acid ABC transporter ATP-binding protein, PAAT family OS=Paracoccus denitrificans (strain Pd 1222) GN=Pden_0719 PE=3 SV=1	3	tr|A1AZY7|A1AZY7_PARDP	tr|A1AZY7|A1AZY7_PARDP;tr|A1BB18|A1BB18_PARDP;tr|A1BBM7|A1BBM7_PARDP	1.24e-66	6	6	6	0.435936	0.498438	1.14337		0.251895	0.49068	0.443693	0.904242		0.401867	0.458754	0.413117	0.90052	0.522606	0.47427	0.907509	0.458754	0.522606	1.13919	0.413117	0.47427	1.14803
>tr|A1AZY8|A1AZY8_PARDP NADH:flavin oxidoreductase/NADH oxidase OS=Paracoccus denitrificans (strain Pd 1222) GN=Pden_0720 PE=4 SV=1	1	tr|A1AZY8|A1AZY8_PARDP	tr|A1AZY8|A1AZY8_PARDP	9.96e-254	16	16	14	1.36694	1.32984	0.972853		0.918177	0.938918	1.75786	1.87222	+	0.000110745	0.922345	1.81154	1.96406	0.955491	1.70418	1.78356	0.922345	0.955491	1.03594	1.81154	1.70418	0.940734
>tr|A1AZY9|A1AZY9_PARDP Patatin OS=Paracoccus denitrificans (strain Pd 1222) GN=Pden_0721 PE=4 SV=1	1	tr|A1AZY9|A1AZY9_PARDP	tr|A1AZY9|A1AZY9_PARDP	7.08e-33	6	6	6	0.29521	0.291391	0.987065		0.911599	0.278739	0.307861	1.10448		0.380907	0.266774	0.323645	1.21318	0.290704	0.292078	1.00472	0.266774	0.290704	1.0897	0.323645	0.292078	0.902464
>tr|A1AZZ1|A1AZZ1_PARDP Uncharacterized protein OS=Paracoccus denitrificans (strain Pd 1222) GN=Pden_0723 PE=4 SV=1	1	tr|A1AZZ1|A1AZZ1_PARDP	tr|A1AZZ1|A1AZZ1_PARDP	1.16e-249	17	17	17	0.424798	0.380368	0.895409		0.321739	0.407436	0.39773	0.976178		0.835637	0.393908	0.455689	1.15684	0.420965	0.339772	0.807127	0.393908	0.420965	1.06869	0.455689	0.339772	0.745623
>tr|A1AZZ2|A1AZZ2_PARDP Transcriptional regulator, LysR family OS=Paracoccus denitrificans (strain Pd 1222) GN=Pden_0724 PE=4 SV=1	1	tr|A1AZZ2|A1AZZ2_PARDP	tr|A1AZZ2|A1AZZ2_PARDP	1.2e-105	18	18	18	0.716455	0.587925	0.820603		0.235202	0.755139	0.549241	0.727337	+	0.028771	0.823581	0.609329	0.739853	0.686698	0.489153	0.712327	0.823581	0.686698	0.833795	0.609329	0.489153	0.802773
>tr|A1AZZ3|A1AZZ3_PARDP TonB family protein OS=Paracoccus denitrificans (strain Pd 1222) GN=Pden_0725 PE=4 SV=1	1	tr|A1AZZ3|A1AZZ3_PARDP	tr|A1AZZ3|A1AZZ3_PARDP	7.09e-42	8	8	8	0.748024	0.738962	0.987886		0.879013	0.792455	0.694531	0.87643		0.0535915	0.761138	0.734909	0.965541	0.823771	0.654153	0.794095	0.761138	0.823771	1.08229	0.734909	0.654153	0.890113
>tr|A1AZZ4|A1AZZ4_PARDP Outer membrane transport energization protein ExbD OS=Paracoccus denitrificans (strain Pd 1222) GN=Pden_0726 PE=3 SV=1	1	tr|A1AZZ4|A1AZZ4_PARDP	tr|A1AZZ4|A1AZZ4_PARDP	1.6e-14	1	1	1	0.0471979	0.0473197	1.00258		0.980866	0.0494586	0.0450589	0.911042		0.368974	0.0448923	0.0495034	1.10272	0.054025	0.0406144	0.75177	0.0448923	0.054025	1.20344	0.0495034	0.0406144	0.820436
>tr|A1AZZ5|A1AZZ5_PARDP Outer membrane transport energization protein ExbB OS=Paracoccus denitrificans (strain Pd 1222) GN=Pden_0727 PE=3 SV=1	1	tr|A1AZZ5|A1AZZ5_PARDP	tr|A1AZZ5|A1AZZ5_PARDP	5.97e-90	6	6	6	0.439118	0.452305	1.03003		0.747589	0.454939	0.436485	0.959437		0.650946	0.403931	0.474306	1.17423	0.505947	0.398664	0.787956	0.403931	0.505947	1.25256	0.474306	0.398664	0.84052
>tr|A1AZZ6|A1AZZ6_PARDP FAD-binding 9, siderophore-interacting domain protein OS=Paracoccus denitrificans (strain Pd 1222) GN=Pden_0728 PE=4 SV=1	1	tr|A1AZZ6|A1AZZ6_PARDP	tr|A1AZZ6|A1AZZ6_PARDP	2.74e-45	5	5	5	0.387965	0.329889	0.850306		0.196377	0.351084	0.36677	1.04468		0.744855	0.395589	0.380341	0.961457	0.306579	0.353198	1.15206	0.395589	0.306579	0.774995	0.380341	0.353198	0.928635
>tr|A1AZZ7|A1AZZ7_PARDP Aminotransferase, class V OS=Paracoccus denitrificans (strain Pd 1222) GN=Pden_0729 PE=3 SV=1	1	tr|A1AZZ7|A1AZZ7_PARDP	tr|A1AZZ7|A1AZZ7_PARDP	6.68e-208	12	12	12	0.660028	0.629383	0.953571		0.743673	0.745242	0.544169	0.730191	+	0.0017833	0.733984	0.586072	0.798481	0.756501	0.502266	0.663933	0.733984	0.756501	1.03068	0.586072	0.502266	0.857004
>tr|A1AZZ8|A1AZZ8_PARDP ABC transporter related protein OS=Paracoccus denitrificans (strain Pd 1222) GN=Pden_0730 PE=3 SV=1	1	tr|A1AZZ8|A1AZZ8_PARDP	tr|A1AZZ8|A1AZZ8_PARDP	8.28e-174	18	18	17	0.802825	0.65299	0.813366		0.0925778	0.756394	0.699421	0.924677		0.566312	0.778467	0.827182	1.06258	0.734321	0.571659	0.778487	0.778467	0.734321	0.943291	0.827182	0.571659	0.691092
>tr|A1AZZ9|A1AZZ9_PARDP Glycine cleavage T protein (Aminomethyl transferase) OS=Paracoccus denitrificans (strain Pd 1222) GN=Pden_0731 PE=3 SV=1	1	tr|A1AZZ9|A1AZZ9_PARDP	tr|A1AZZ9|A1AZZ9_PARDP	2.82e-236	18	18	18	1.06037	1.43666	1.35487		0.0980776	1.09216	1.40488	1.28633		0.187733	0.945448	1.1753	1.24311	1.23887	1.63446	1.31932	0.945448	1.23887	1.31035	1.1753	1.63446	1.39068
>tr|A1B000|A1B000_PARDP DNA polymerase IV OS=Paracoccus denitrificans (strain Pd 1222) GN=dinB PE=3 SV=1	1	tr|A1B000|A1B000_PARDP	tr|A1B000|A1B000_PARDP	2.27e-05	1	1	1	0.0113126	0.00985665	0.871298		0.223961	0.0102956	0.0108736	1.05614		0.64833	0.01057	0.0120552	1.14051	0.0100213	0.00969205	0.967149	0.01057	0.0100213	0.948081	0.0120552	0.00969205	0.803973
>tr|A1B001|A1B001_PARDP Uncharacterized protein OS=Paracoccus denitrificans (strain Pd 1222) GN=Pden_0733 PE=4 SV=1	1	tr|A1B001|A1B001_PARDP	tr|A1B001|A1B001_PARDP	4.23e-181	12	12	12	0.470161	0.487681	1.03726		0.684529	0.473552	0.48429	1.02267		0.804273	0.451124	0.489198	1.0844	0.495981	0.479381	0.966531	0.451124	0.495981	1.09944	0.489198	0.479381	0.979932
>tr|A1B003|A1B003_PARDP Carboxymethylenebutenolidase OS=Paracoccus denitrificans (strain Pd 1222) GN=Pden_0735 PE=4 SV=1	1	tr|A1B003|A1B003_PARDP	tr|A1B003|A1B003_PARDP	1.77e-95	7	7	7	0.441682	0.499509	1.13092		0.592058	0.357714	0.583476	1.63113	+	0.00407295	0.32591	0.557454	1.71046	0.389518	0.609499	1.56475	0.32591	0.389518	1.19517	0.557454	0.609499	1.09336
>tr|A1B004|A1B004_PARDP Glyoxalase/bleomycin resistance protein/dioxygenase OS=Paracoccus denitrificans (strain Pd 1222) GN=Pden_0736 PE=4 SV=1	1	tr|A1B004|A1B004_PARDP	tr|A1B004|A1B004_PARDP	1.49e-122	5	5	5	0.158076	0.158435	1.00227		0.99377	0.109548	0.206963	1.88925	+	0.00220234	0.110357	0.205795	1.86482	0.108739	0.20813	1.91403	0.110357	0.108739	0.985344	0.205795	0.20813	1.01135
>tr|A1B005|A1B005_PARDP Glutathione-dependent formaldehyde-activating, GFA OS=Paracoccus denitrificans (strain Pd 1222) GN=Pden_0737 PE=4 SV=1	1	tr|A1B005|A1B005_PARDP	tr|A1B005|A1B005_PARDP	9.45e-55	2	2	2	0.138157	0.109377	0.791682		0.0926752	0.127151	0.120383	0.946774		0.725389	0.137249	0.139066	1.01324	0.117053	0.1017	0.868839	0.137249	0.117053	0.852854	0.139066	0.1017	0.731309
>tr|A1B007|A1B007_PARDP ABC transporter related protein OS=Paracoccus denitrificans (strain Pd 1222) GN=Pden_0739 PE=3 SV=1	1	tr|A1B007|A1B007_PARDP	tr|A1B007|A1B007_PARDP	1.86e-65	10	10	10	0.17049	0.137489	0.806432		0.357196	0.18433	0.123649	0.670805		0.0565677	0.183473	0.157507	0.858473	0.185186	0.0897915	0.484872	0.183473	0.185186	1.00933	0.157507	0.0897915	0.57008
>tr|A1B010|A1B010_PARDP Transcription antitermination protein nusG OS=Paracoccus denitrificans (strain Pd 1222) GN=Pden_0742 PE=3 SV=1	1	tr|A1B010|A1B010_PARDP	tr|A1B010|A1B010_PARDP	5.93e-242	16	16	16	2.12716	1.84006	0.86503		0.311176	2.27189	1.69533	0.74622	+	0.0114594	2.46789	1.78643	0.723867	2.07588	1.60423	0.772795	2.46789	2.07588	0.841156	1.78643	1.60423	0.898011
>tr|A1B020|A1B020_PARDP Uncharacterized protein OS=Paracoccus denitrificans (strain Pd 1222) GN=Pden_0752 PE=4 SV=1	1	tr|A1B020|A1B020_PARDP	tr|A1B020|A1B020_PARDP	0.00011533	2	2	2	0.0714426	0.0616721	0.86324		0.374833	0.0771757	0.055939	0.724827	+	0.0191254	0.0814836	0.0614017	0.753546	0.0728679	0.0504764	0.692712	0.0814836	0.0728679	0.894265	0.0614017	0.0504764	0.822069
>tr|A1B035|A1B035_PARDP 50S ribosomal protein L29 OS=Paracoccus denitrificans (strain Pd 1222) GN=rpmC PE=3 SV=1	1	tr|A1B035|A1B035_PARDP	tr|A1B035|A1B035_PARDP	1.33e-54	6	6	6	1.76834	1.47651	0.834967		0.272374	1.719	1.52585	0.887636		0.481558	2.0078	1.52889	0.761474	1.43021	1.52281	1.06475	2.0078	1.43021	0.712325	1.52889	1.52281	0.996025
>tr|A1B048|A1B048_PARDP Protein translocase subunit SecY OS=Paracoccus denitrificans (strain Pd 1222) GN=secY PE=3 SV=1	1	tr|A1B048|A1B048_PARDP	tr|A1B048|A1B048_PARDP	1.16e-49	8	8	8	0.35385	0.239194	0.675976		0.0560572	0.340766	0.252278	0.740325		0.171063	0.378408	0.329292	0.870202	0.303124	0.175264	0.578191	0.378408	0.303124	0.801051	0.329292	0.175264	0.532244
>tr|A1B054|A1B054_PARDP Transcriptional regulator, LuxR family OS=Paracoccus denitrificans (strain Pd 1222) GN=Pden_0786 PE=4 SV=1	1	tr|A1B054|A1B054_PARDP	tr|A1B054|A1B054_PARDP	2.57e-107	13	13	13	1.23361	1.26339	1.02414		0.51867	1.26832	1.22868	0.96875		0.383001	1.26755	1.19967	0.94645	1.26909	1.25769	0.991022	1.26755	1.26909	1.00121	1.19967	1.25769	1.04837
>tr|A1B056|A1B056_PARDP Recombination protein MgsA OS=Paracoccus denitrificans (strain Pd 1222) GN=Pden_0788 PE=4 SV=1	1	tr|A1B056|A1B056_PARDP	tr|A1B056|A1B056_PARDP	1.15e-28	7	7	7	0.292393	0.245614	0.840016	+	0.0426259	0.289071	0.248936	0.86116		0.100713	0.311187	0.273598	0.879208	0.266955	0.224274	0.840121	0.311187	0.266955	0.857859	0.273598	0.224274	0.819721
>tr|A1B058|A1B058_PARDP Pseudouridine synthase OS=Paracoccus denitrificans (strain Pd 1222) GN=Pden_0790 PE=3 SV=1	1	tr|A1B058|A1B058_PARDP	tr|A1B058|A1B058_PARDP	5.53e-97	10	10	10	1.04855	1.13652	1.0839		0.432412	1.18177	1.0033	0.848982		0.0754938	1.10282	0.994281	0.901582	1.26072	1.01232	0.80297	1.10282	1.26072	1.14318	0.994281	1.01232	1.01814
>tr|A1B059|A1B059_PARDP HAD-superfamily hydrolase, subfamily IA, variant 3 OS=Paracoccus denitrificans (strain Pd 1222) GN=Pden_0791 PE=4 SV=1	1	tr|A1B059|A1B059_PARDP	tr|A1B059|A1B059_PARDP	1.8e-299	7	7	7	0.212479	0.321238	1.51186		0.0768016	0.280554	0.253164	0.902373		0.695447	0.211974	0.212985	1.00477	0.349133	0.293343	0.840203	0.211974	0.349133	1.64706	0.212985	0.293343	1.37729
>tr|A1B060|A1B060_PARDP ATP12 ATPase OS=Paracoccus denitrificans (strain Pd 1222) GN=Pden_0792 PE=1 SV=1	1	tr|A1B060|A1B060_PARDP	tr|A1B060|A1B060_PARDP	2.33e-96	9	9	9	0.571929	0.650965	1.13819		0.0953564	0.643378	0.579516	0.900739		0.199136	0.588905	0.554954	0.942349	0.697852	0.604078	0.865625	0.588905	0.697852	1.185	0.554954	0.604078	1.08852
>tr|A1B061|A1B061_PARDP L-aspartate-binding protein / L-glutamate-binding protein / L-glutamine-binding protein / L-asparagine-binding protein OS=Paracoccus denitrificans (strain Pd 1222) GN=Pden_0793 PE=4 SV=1	1	tr|A1B061|A1B061_PARDP	tr|A1B061|A1B061_PARDP	1.57e-277	19	19	19	2.83976	3.57775	1.25988	+	0.0241032	3.30389	3.11362	0.942411		0.635528	2.88892	2.79061	0.965971	3.71886	3.43664	0.924109	2.88892	3.71886	1.28729	2.79061	3.43664	1.2315
>tr|A1B064|A1B064_PARDP L-aspartate ABC transporter ATP-binding protein / L-glutamine ABC transporter ATP-binding protein / L-glutamate ABC transporter ATP-binding protein / L-asparagine ABC transporter ATP-binding protein OS=Paracoccus denitrificans (stra	2	tr|A1B064|A1B064_PARDP	tr|A1B064|A1B064_PARDP;tr|A1B0Z0|A1B0Z0_PARDP	5.68e-30	7	7	7	0.324282	0.290563	0.896022		0.65232	0.389143	0.225702	0.579998	+	0.00117248	0.397949	0.250615	0.629766	0.380337	0.20079	0.527925	0.397949	0.380337	0.955744	0.250615	0.20079	0.801188
>tr|A1B065|A1B065_PARDP Uncharacterized protein OS=Paracoccus denitrificans (strain Pd 1222) GN=Pden_0797 PE=4 SV=1	1	tr|A1B065|A1B065_PARDP	tr|A1B065|A1B065_PARDP	3.71e-34	2	2	2	0.425265	0.680295	1.5997		0.130954	0.409979	0.69558	1.69662		0.0806184	0.341581	0.508948	1.48998	0.478377	0.882212	1.84418	0.341581	0.478377	1.40048	0.508948	0.882212	1.7334
>tr|A1B066|A1B066_PARDP Branched chain amino acid: 2-keto-4-methylthiobutyrate aminotransferase OS=Paracoccus denitrificans (strain Pd 1222) GN=Pden_0798 PE=3 SV=1	1	tr|A1B066|A1B066_PARDP	tr|A1B066|A1B066_PARDP	7.75e-200	13	13	13	1.27591	1.57972	1.23811		0.0877667	1.4021	1.45354	1.03669		0.798565	1.25075	1.30108	1.04024	1.55344	1.606	1.03383	1.25075	1.55344	1.24201	1.30108	1.606	1.23436
>tr|A1B067|A1B067_PARDP Citrate (Pro-3S)-lyase OS=Paracoccus denitrificans (strain Pd 1222) GN=Pden_0799 PE=4 SV=1	1	tr|A1B067|A1B067_PARDP	tr|A1B067|A1B067_PARDP	1.94e-203	16	16	16	2.25307	2.38319	1.05775		0.74192	1.88042	2.75584	1.46554	+	0.000564966	1.85281	2.65334	1.43206	1.90804	2.85835	1.49806	1.85281	1.90804	1.02981	2.65334	2.85835	1.07727
>tr|A1B070|A1B070_PARDP Binding-protein-dependent transport systems inner membrane component OS=Paracoccus denitrificans (strain Pd 1222) GN=Pden_0802 PE=3 SV=1	1	tr|A1B070|A1B070_PARDP	tr|A1B070|A1B070_PARDP	1.19e-07	1	1	1	0.0404006	0.0341115	0.84433		0.223328	0.034695	0.0398171	1.14763		0.332966	0.0352593	0.045542	1.29163	0.0341307	0.0340922	0.998871	0.0352593	0.0341307	0.967994	0.045542	0.0340922	0.748588
>tr|A1B071|A1B071_PARDP Uncharacterized protein OS=Paracoccus denitrificans (strain Pd 1222) GN=Pden_0803 PE=4 SV=1	1	tr|A1B071|A1B071_PARDP	tr|A1B071|A1B071_PARDP	1.11e-07	4	4	4	0.0599258	0.0391312	0.652995	+	0.0125553	0.0535387	0.0455183	0.850195		0.444979	0.0630709	0.0567807	0.900268	0.0440065	0.0342559	0.778429	0.0630709	0.0440065	0.697731	0.0567807	0.0342559	0.603302
>tr|A1B075|A1B075_PARDP ErfK/YbiS/YcfS/YnhG family protein OS=Paracoccus denitrificans (strain Pd 1222) GN=Pden_0807 PE=4 SV=1	1	tr|A1B075|A1B075_PARDP	tr|A1B075|A1B075_PARDP	0	13	13	13	1.86363	1.96529	1.05454		0.528314	1.77875	2.05017	1.15259		0.0514739	1.6469	2.08037	1.26321	1.9106	2.01997	1.05725	1.6469	1.9106	1.16012	2.08037	2.01997	0.970968
>tr|A1B076|A1B076_PARDP Uncharacterized protein OS=Paracoccus denitrificans (strain Pd 1222) GN=Pden_0808 PE=4 SV=1	1	tr|A1B076|A1B076_PARDP	tr|A1B076|A1B076_PARDP	1.24e-165	10	10	10	1.97742	2.10073	1.06236		0.616731	1.7987	2.27945	1.26727	+	0.0125095	1.76479	2.19006	1.24098	1.83262	2.36884	1.2926	1.76479	1.83262	1.03844	2.19006	2.36884	1.08163
>tr|A1B078|A1B078_PARDP Extracellular solute-binding protein, family 5 OS=Paracoccus denitrificans (strain Pd 1222) GN=Pden_0810 PE=4 SV=1	1	tr|A1B078|A1B078_PARDP	tr|A1B078|A1B078_PARDP	4.98e-216	18	18	18	1.06448	0.946861	0.889507		0.428281	0.887246	1.12409	1.26695		0.0750883	0.963298	1.16566	1.21007	0.811194	1.08253	1.33449	0.963298	0.811194	0.842101	1.16566	1.08253	0.928684
>tr|A1B080|A1B080_PARDP Phosphoserine phosphatase OS=Paracoccus denitrificans (strain Pd 1222) GN=Pden_0812 PE=4 SV=1	1	tr|A1B080|A1B080_PARDP	tr|A1B080|A1B080_PARDP	0	16	16	16	1.98477	2.37169	1.19494		0.127914	2.21046	2.14601	0.970843		0.818531	2.03307	1.93647	0.952488	2.38784	2.35554	0.986471	2.03307	2.38784	1.1745	1.93647	2.35554	1.21641
>tr|A1B081|A1B081_PARDP Phosphoserine aminotransferase apoenzyme OS=Paracoccus denitrificans (strain Pd 1222) GN=Pden_0813 PE=1 SV=1	1	tr|A1B081|A1B081_PARDP	tr|A1B081|A1B081_PARDP	2.62e-224	22	22	22	4.16379	3.86585	0.928445		0.45973	4.43495	3.5947	0.810538	+	0.00549465	4.66726	3.66033	0.784257	4.20264	3.52906	0.839725	4.66726	4.20264	0.900452	3.66033	3.52906	0.964139
>tr|A1B082|A1B082_PARDP D-3-phosphoglycerate dehydrogenase OS=Paracoccus denitrificans (strain Pd 1222) GN=Pden_0814 PE=3 SV=1	1	tr|A1B082|A1B082_PARDP	tr|A1B082|A1B082_PARDP	0	33	33	33	11.8815	11.7212	0.986509		0.8072	11.145	12.4577	1.11778	+	0.00779416	11.5615	12.2014	1.05535	10.7285	12.7139	1.18506	11.5615	10.7285	0.927944	12.2014	12.7139	1.042
>tr|A1B083|A1B083_PARDP Metallophosphoesterase OS=Paracoccus denitrificans (strain Pd 1222) GN=Pden_0815 PE=4 SV=1	1	tr|A1B083|A1B083_PARDP	tr|A1B083|A1B083_PARDP	1.07e-06	3	3	3	0.262349	0.202295	0.771091		0.125407	0.227881	0.236762	1.03897		0.837842	0.250017	0.27468	1.09864	0.205746	0.198844	0.966454	0.250017	0.205746	0.822925	0.27468	0.198844	0.72391
>tr|A1B084|A1B084_PARDP Sodium-dependent inorganic phosphate (Pi) transporter OS=Paracoccus denitrificans (strain Pd 1222) GN=Pden_0816 PE=4 SV=1	1	tr|A1B084|A1B084_PARDP	tr|A1B084|A1B084_PARDP	7.15e-09	2	2	2	0.108816	0.0795171	0.730747		0.157225	0.0850698	0.103263	1.21387		0.407065	0.0959074	0.121725	1.26919	0.0742321	0.0848021	1.14239	0.0959074	0.0742321	0.773997	0.121725	0.0848021	0.69667
>tr|A1B085|A1B085_PARDP CreA family protein OS=Paracoccus denitrificans (strain Pd 1222) GN=Pden_0817 PE=4 SV=1	1	tr|A1B085|A1B085_PARDP	tr|A1B085|A1B085_PARDP	7.72e-119	4	4	4	0.150638	0.121018	0.803374		0.1393	0.122695	0.148961	1.21408		0.200349	0.136517	0.164759	1.20688	0.108873	0.133164	1.22311	0.136517	0.108873	0.797506	0.164759	0.133164	0.808236
>tr|A1B086|A1B086_PARDP Hemimethylated DNA binding protein OS=Paracoccus denitrificans (strain Pd 1222) GN=Pden_0818 PE=4 SV=1	1	tr|A1B086|A1B086_PARDP	tr|A1B086|A1B086_PARDP	1.91e-19	2	2	2	0.315411	0.348037	1.10344		0.463479	0.332398	0.33105	0.995947		0.976432	0.354335	0.276488	0.7803	0.31046	0.385613	1.24207	0.354335	0.31046	0.876177	0.276488	0.385613	1.39469
>tr|A1B091|A1B091_PARDP Uncharacterized protein OS=Paracoccus denitrificans (strain Pd 1222) GN=Pden_0823 PE=4 SV=1	1	tr|A1B091|A1B091_PARDP	tr|A1B091|A1B091_PARDP	1.51e-20	6	6	6	0.165709	0.137519	0.829884		0.148172	0.14399	0.159238	1.1059		0.465173	0.162458	0.16896	1.04002	0.125522	0.149516	1.19116	0.162458	0.125522	0.772643	0.16896	0.149516	0.884923
>tr|A1B092|A1B092_PARDP Uncharacterized protein OS=Paracoccus denitrificans (strain Pd 1222) GN=Pden_0824 PE=4 SV=1	1	tr|A1B092|A1B092_PARDP	tr|A1B092|A1B092_PARDP	0.00013226	1	1	1	0.0282441	0.0232306	0.822495		0.656592	0.0272997	0.024175	0.885538		0.782866	0.0210408	0.0354473	1.68469	0.0335587	0.0129026	0.384478	0.0210408	0.0335587	1.59493	0.0354473	0.0129026	0.363993
>tr|A1B093|A1B093_PARDP Transglutaminase, N-terminal domain protein OS=Paracoccus denitrificans (strain Pd 1222) GN=Pden_0825 PE=4 SV=1	1	tr|A1B093|A1B093_PARDP	tr|A1B093|A1B093_PARDP	1.67e-15	2	2	2	0.0352641	0.0409475	1.16116		0.169775	0.0380992	0.0381124	1.00035		0.997653	0.0346878	0.0358405	1.03323	0.0415106	0.0403844	0.97287	0.0346878	0.0415106	1.19669	0.0358405	0.0403844	1.12678
>tr|A1B094|A1B094_PARDP 20S proteasome, A and B subunits OS=Paracoccus denitrificans (strain Pd 1222) GN=Pden_0826 PE=4 SV=1	1	tr|A1B094|A1B094_PARDP	tr|A1B094|A1B094_PARDP	1.15e-189	7	7	7	0.703903	0.690794	0.981378		0.783319	0.733287	0.661411	0.901981		0.0877844	0.72971	0.678095	0.929266	0.736863	0.644726	0.87496	0.72971	0.736863	1.0098	0.678095	0.644726	0.95079
>tr|A1B096|A1B096_PARDP Hydratase/decarboxylase OS=Paracoccus denitrificans (strain Pd 1222) GN=Pden_0828 PE=4 SV=1	1	tr|A1B096|A1B096_PARDP	tr|A1B096|A1B096_PARDP	1.09e-137	3	3	3	0.0572607	0.0576814	1.00735		0.956943	0.0585758	0.0563664	0.962281		0.775995	0.0588969	0.0556245	0.944438	0.0582546	0.0571083	0.980322	0.0588969	0.0582546	0.989094	0.0556245	0.0571083	1.02667
>tr|A1B097|A1B097_PARDP Extracellular solute-binding protein, family 1 OS=Paracoccus denitrificans (strain Pd 1222) GN=Pden_0829 PE=4 SV=1	1	tr|A1B097|A1B097_PARDP	tr|A1B097|A1B097_PARDP	1.48e-120	14	14	14	0.942042	0.99778	1.05917		0.450762	0.958483	0.981339	1.02385		0.762174	0.925143	0.958942	1.03653	0.991822	1.00374	1.01201	0.925143	0.991822	1.07208	0.958942	1.00374	1.04671
>tr|A1B0A0|A1B0A0_PARDP ABC transporter related protein OS=Paracoccus denitrificans (strain Pd 1222) GN=Pden_0832 PE=3 SV=1	1	tr|A1B0A0|A1B0A0_PARDP	tr|A1B0A0|A1B0A0_PARDP	3.35e-78	7	7	7	0.175993	0.169356	0.962288		0.740481	0.168342	0.177007	1.05147		0.664304	0.167622	0.184364	1.09988	0.169062	0.16965	1.00348	0.167622	0.169062	1.00859	0.184364	0.16965	0.920193
>tr|A1B0A2|A1B0A2_PARDP Glycosyl transferase, WecB/TagA/CpsF family OS=Paracoccus denitrificans (strain Pd 1222) GN=Pden_0834 PE=4 SV=1	1	tr|A1B0A2|A1B0A2_PARDP	tr|A1B0A2|A1B0A2_PARDP	5.74e-14	3	3	3	0.128187	0.144343	1.12603		0.335471	0.121537	0.150994	1.24237	+	0.0455059	0.120388	0.135986	1.12957	0.122685	0.166001	1.35306	0.120388	0.122685	1.01909	0.135986	0.166001	1.22071
>tr|A1B0A3|A1B0A3_PARDP Membrane protein, putative OS=Paracoccus denitrificans (strain Pd 1222) GN=Pden_0835 PE=4 SV=1	1	tr|A1B0A3|A1B0A3_PARDP	tr|A1B0A3|A1B0A3_PARDP	0.00066788	1	1	1	0.03131	0.0256238	0.818392		0.273318	0.0308588	0.026075	0.844978		0.364815	0.0305417	0.0320782	1.05031	0.0311758	0.0200718	0.643827	0.0305417	0.0311758	1.02076	0.0320782	0.0200718	0.625716
>tr|A1B0A4|A1B0A4_PARDP Beta-ketoacyl synthase OS=Paracoccus denitrificans (strain Pd 1222) GN=Pden_0836 PE=4 SV=1	1	tr|A1B0A4|A1B0A4_PARDP	tr|A1B0A4|A1B0A4_PARDP	2.91e-63	13	13	13	0.309577	0.205786	0.664732	+	0.0141253	0.279127	0.236236	0.846338		0.415811	0.33176	0.287395	0.866274	0.226495	0.185077	0.817135	0.33176	0.226495	0.682708	0.287395	0.185077	0.643982
>tr|A1B0A6|A1B0A6_PARDP Amino acid adenylation domain OS=Paracoccus denitrificans (strain Pd 1222) GN=Pden_0838 PE=4 SV=1	1	tr|A1B0A6|A1B0A6_PARDP	tr|A1B0A6|A1B0A6_PARDP	6.15e-133	15	15	15	0.554183	0.362847	0.654744	+	0.0187885	0.503271	0.413759	0.822138		0.365366	0.606259	0.502106	0.828205	0.400284	0.325411	0.81295	0.606259	0.400284	0.660253	0.502106	0.325411	0.648091
>tr|A1B0B2|A1B0B2_PARDP Glycosyl transferase, family 2 OS=Paracoccus denitrificans (strain Pd 1222) GN=Pden_0844 PE=4 SV=1	1	tr|A1B0B2|A1B0B2_PARDP	tr|A1B0B2|A1B0B2_PARDP	5.21e-12	3	3	3	0.0869054	0.0555342	0.639019	+	0.00205001	0.0714726	0.0709669	0.992924		0.972677	0.0855608	0.0882499	1.03143	0.0573845	0.053684	0.935513	0.0855608	0.0573845	0.670687	0.0882499	0.053684	0.608317
>tr|A1B0B3|A1B0B3_PARDP ATPases involved in chromosome partitioning-like protein OS=Paracoccus denitrificans (strain Pd 1222) GN=Pden_0845 PE=4 SV=1	1	tr|A1B0B3|A1B0B3_PARDP	tr|A1B0B3|A1B0B3_PARDP	9.78e-85	5	5	5	0.368101	0.334636	0.909087		0.492858	0.305123	0.397614	1.30312	+	0.0198131	0.318753	0.417449	1.30963	0.291493	0.377778	1.29601	0.318753	0.291493	0.91448	0.417449	0.377778	0.904968
>tr|A1B0B4|A1B0B4_PARDP Lipopolysaccharide biosynthesis OS=Paracoccus denitrificans (strain Pd 1222) GN=Pden_0846 PE=4 SV=1	1	tr|A1B0B4|A1B0B4_PARDP	tr|A1B0B4|A1B0B4_PARDP	1.24e-296	15	15	15	0.999838	0.656572	0.656678	+	0.00919563	0.841033	0.815376	0.969493		0.882711	0.951358	1.04832	1.10192	0.730708	0.582435	0.797083	0.951358	0.730708	0.768068	1.04832	0.582435	0.55559
>tr|A1B0B5|A1B0B5_PARDP Polysaccharide biosynthesis protein OS=Paracoccus denitrificans (strain Pd 1222) GN=Pden_0847 PE=4 SV=1	1	tr|A1B0B5|A1B0B5_PARDP	tr|A1B0B5|A1B0B5_PARDP	2.27e-05	2	2	2	0.0308316	0.0153591	0.498161	+	0.00396574	0.024956	0.0212347	0.850887		0.614962	0.0314908	0.0301724	0.958136	0.0184212	0.012297	0.667546	0.0314908	0.0184212	0.584972	0.0301724	0.012297	0.407557
>tr|A1B0B6|A1B0B6_PARDP Malate dehydrogenase (Oxaloacetate-decarboxylating) (NADP(+)), Phosphate acetyltransferase OS=Paracoccus denitrificans (strain Pd 1222) GN=Pden_0848 PE=3 SV=1	1	tr|A1B0B6|A1B0B6_PARDP	tr|A1B0B6|A1B0B6_PARDP	0	38	38	38	3.8231	3.86477	1.0109		0.923656	4.26033	3.42754	0.804524	+	0.0137909	3.99252	3.65368	0.915131	4.52815	3.2014	0.707	3.99252	4.52815	1.13416	3.65368	3.2014	0.876212
>tr|A1B0B7|A1B0B7_PARDP Putative outer membrane protein OS=Paracoccus denitrificans (strain Pd 1222) GN=Pden_0849 PE=4 SV=1	1	tr|A1B0B7|A1B0B7_PARDP	tr|A1B0B7|A1B0B7_PARDP	2.26e-226	11	11	11	0.840122	0.991403	1.18007		0.503673	0.664432	1.16709	1.75653	+	0.000941034	0.578986	1.10126	1.90204	0.749877	1.23293	1.64418	0.578986	0.749877	1.29515	1.10126	1.23293	1.11957
>tr|A1B0B8|A1B0B8_PARDP UPF0176 protein Pden_0850 OS=Paracoccus denitrificans (strain Pd 1222) GN=Pden_0850 PE=3 SV=1	1	tr|A1B0B8|A1B0B8_PARDP	tr|A1B0B8|A1B0B8_PARDP	5.76e-47	7	7	7	0.633356	0.614202	0.969757		0.916047	0.831824	0.415734	0.499786	+	4.33637e-05	0.80264	0.464072	0.578182	0.861007	0.367396	0.426704	0.80264	0.861007	1.07272	0.464072	0.367396	0.791678
>tr|A1B0B9|A1B0B9_PARDP Nicotinamidase OS=Paracoccus denitrificans (strain Pd 1222) GN=Pden_0851 PE=4 SV=1	1	tr|A1B0B9|A1B0B9_PARDP	tr|A1B0B9|A1B0B9_PARDP	1.3e-15	2	2	2	0.411324	0.28884	0.70222	+	0.00614276	0.341277	0.358886	1.0516		0.770487	0.406327	0.41632	1.02459	0.276226	0.301453	1.09132	0.406327	0.276226	0.679813	0.41632	0.301453	0.724089
>tr|A1B0C0|A1B0C0_PARDP Nicotinate phosphoribosyltransferase OS=Paracoccus denitrificans (strain Pd 1222) GN=pncB PE=3 SV=1	1	tr|A1B0C0|A1B0C0_PARDP	tr|A1B0C0|A1B0C0_PARDP	1.99e-160	18	18	18	0.92767	0.793315	0.855169	+	0.0296128	0.836779	0.884206	1.05668		0.522241	0.901943	0.953398	1.05705	0.771616	0.815014	1.05624	0.901943	0.771616	0.855504	0.953398	0.815014	0.854853
>tr|A1B0C1|A1B0C1_PARDP NH(3)-dependent NAD(+) synthetase OS=Paracoccus denitrificans (strain Pd 1222) GN=Pden_0853 PE=3 SV=1	1	tr|A1B0C1|A1B0C1_PARDP	tr|A1B0C1|A1B0C1_PARDP	5.08e-229	15	15	15	1.09898	0.997383	0.907557		0.260463	1.11727	0.979093	0.876328		0.104493	1.1272	1.07076	0.94993	1.10734	0.887428	0.801406	1.1272	1.10734	0.982384	1.07076	0.887428	0.828786
>tr|A1B0C2|A1B0C2_PARDP MORN repeat-containing protein OS=Paracoccus denitrificans (strain Pd 1222) GN=Pden_0854 PE=4 SV=1	1	tr|A1B0C2|A1B0C2_PARDP	tr|A1B0C2|A1B0C2_PARDP	2.48e-119	7	7	7	0.585826	0.422187	0.720669		0.0892195	0.544302	0.463711	0.851938		0.44905	0.649669	0.521984	0.803461	0.438934	0.405439	0.92369	0.649669	0.438934	0.675628	0.521984	0.405439	0.776728
>tr|A1B0C3|A1B0C3_PARDP Xanthine phosphoribosyltransferase OS=Paracoccus denitrificans (strain Pd 1222) GN=gpt PE=3 SV=1	1	tr|A1B0C3|A1B0C3_PARDP	tr|A1B0C3|A1B0C3_PARDP	3.58e-46	9	9	9	1.89099	1.98191	1.04808		0.633222	1.85418	2.01871	1.08874		0.375865	1.93302	1.84896	0.956511	1.77534	2.18847	1.2327	1.93302	1.77534	0.91843	1.84896	2.18847	1.18363
>tr|A1B0C5|A1B0C5_PARDP Enoyl-[acyl-carrier-protein] reductase [NADH] OS=Paracoccus denitrificans (strain Pd 1222) GN=Pden_0857 PE=3 SV=1	1	tr|A1B0C5|A1B0C5_PARDP	tr|A1B0C5|A1B0C5_PARDP	5.32e-271	18	18	17	2.79223	3.51179	1.2577		0.0899064	2.85937	3.44465	1.20469		0.189021	2.62041	2.96405	1.13114	3.09833	3.92524	1.26689	2.62041	3.09833	1.18238	2.96405	3.92524	1.32429
>tr|A1B0C7|A1B0C7_PARDP Cold-shock DNA-binding protein family OS=Paracoccus denitrificans (strain Pd 1222) GN=Pden_0859 PE=3 SV=1	1	tr|A1B0C7|A1B0C7_PARDP	tr|A1B0C7|A1B0C7_PARDP	2.5e-230	11	11	11	1.00749	1.06434	1.05643		0.466393	1.09255	0.979278	0.896322		0.113668	1.04213	0.972851	0.933523	1.14297	0.985704	0.862403	1.04213	1.14297	1.09677	0.972851	0.985704	1.01321
>tr|A1B0C8|A1B0C8_PARDP Uncharacterized protein OS=Paracoccus denitrificans (strain Pd 1222) GN=Pden_0860 PE=4 SV=1	1	tr|A1B0C8|A1B0C8_PARDP	tr|A1B0C8|A1B0C8_PARDP	6.88e-30	4	4	4	0.172621	0.150776	0.873449		0.13199	0.16943	0.153967	0.908736		0.312591	0.184029	0.161214	0.876027	0.154832	0.146721	0.947613	0.184029	0.154832	0.841345	0.161214	0.146721	0.910097
>tr|A1B0C9|A1B0C9_PARDP Aspartokinase OS=Paracoccus denitrificans (strain Pd 1222) GN=Pden_0862 PE=3 SV=1	1	tr|A1B0C9|A1B0C9_PARDP	tr|A1B0C9|A1B0C9_PARDP	0	19	19	19	3.77734	4.11213	1.08863	+	0.0415965	3.83878	4.05069	1.0552		0.252281	3.73365	3.82103	1.0234	3.94391	4.28035	1.0853	3.73365	3.94391	1.05632	3.82103	4.28035	1.12021
>tr|A1B0D0|A1B0D0_PARDP PTSINtr with GAF domain, PtsP OS=Paracoccus denitrificans (strain Pd 1222) GN=Pden_0863 PE=3 SV=1	1	tr|A1B0D0|A1B0D0_PARDP	tr|A1B0D0|A1B0D0_PARDP	7.68e-154	26	26	26	1.52912	1.11586	0.729739	+	0.0179092	1.36405	1.28093	0.939067		0.704633	1.54593	1.51232	0.978259	1.18217	1.04955	0.887817	1.54593	1.18217	0.7647	1.51232	1.04955	0.694002
>tr|A1B0D3|A1B0D3_PARDP Periplasmic binding protein OS=Paracoccus denitrificans (strain Pd 1222) GN=Pden_0866 PE=4 SV=1	1	tr|A1B0D3|A1B0D3_PARDP	tr|A1B0D3|A1B0D3_PARDP	1.99e-09	3	3	3	0.161593	0.178429	1.10419		0.8167	0.0994473	0.240574	2.41911	+	0.0117438	0.107714	0.215472	2.00041	0.0911811	0.265676	2.91372	0.107714	0.0911811	0.846514	0.215472	0.265676	1.233
>tr|A1B0D4|A1B0D4_PARDP Uncharacterized protein OS=Paracoccus denitrificans (strain Pd 1222) GN=Pden_0867 PE=4 SV=1	1	tr|A1B0D4|A1B0D4_PARDP	tr|A1B0D4|A1B0D4_PARDP	3.37e-35	2	2	2	0.0211978	0.0221666	1.0457		0.923468	0.012628	0.0307365	2.43399	+	0.0273837	0.0151197	0.027276	1.804	0.0101363	0.034197	3.37371	0.0151197	0.0101363	0.670403	0.027276	0.034197	1.25374
>tr|A1B0D6|A1B0D6_PARDP Uncharacterized protein OS=Paracoccus denitrificans (strain Pd 1222) GN=Pden_0869 PE=4 SV=1	1	tr|A1B0D6|A1B0D6_PARDP	tr|A1B0D6|A1B0D6_PARDP	1.93e-93	9	9	9	0.296387	0.406386	1.37113		0.593069	0.179632	0.523142	2.9123		0.0527675	0.200196	0.392578	1.96096	0.159067	0.653705	4.10963	0.200196	0.159067	0.794553	0.392578	0.653705	1.66516
>tr|A1B0D8|A1B0D8_PARDP Integral membrane sensor signal transduction histidine kinase OS=Paracoccus denitrificans (strain Pd 1222) GN=Pden_0871 PE=4 SV=1	1	tr|A1B0D8|A1B0D8_PARDP	tr|A1B0D8|A1B0D8_PARDP	9.99e-78	6	6	6	0.236381	0.191243	0.809045		0.131023	0.208481	0.219143	1.05114		0.745928	0.213735	0.259028	1.21191	0.203228	0.179259	0.88206	0.213735	0.203228	0.950839	0.259028	0.179259	0.692045
>tr|A1B0D9|A1B0D9_PARDP 50S ribosomal protein L34 OS=Paracoccus denitrificans (strain Pd 1222) GN=rpmH PE=3 SV=1	1	tr|A1B0D9|A1B0D9_PARDP	tr|A1B0D9|A1B0D9_PARDP	4.37e-27	2	2	2	0.8522	0.71172	0.835156		0.312413	0.732697	0.831223	1.13447		0.489272	0.803589	0.900812	1.12098	0.661805	0.761635	1.15084	0.803589	0.661805	0.823561	0.900812	0.761635	0.845499
>tr|A1B0E0|A1B0E0_PARDP Ribonuclease P protein component OS=Paracoccus denitrificans (strain Pd 1222) GN=rnpA PE=3 SV=1	1	tr|A1B0E0|A1B0E0_PARDP	tr|A1B0E0|A1B0E0_PARDP	3.81e-44	5	5	5	0.262034	0.25562	0.975522		0.700797	0.255434	0.26222	1.02656		0.684136	0.265786	0.258282	0.971765	0.245082	0.266158	1.08599	0.265786	0.245082	0.922103	0.258282	0.266158	1.03049
>tr|A1B0E5|A1B0E5_PARDP MOSC domain containing protein OS=Paracoccus denitrificans (strain Pd 1222) GN=Pden_0878 PE=4 SV=1	1	tr|A1B0E5|A1B0E5_PARDP	tr|A1B0E5|A1B0E5_PARDP	6.8e-69	10	10	10	0.54494	0.53705	0.985521		0.892046	0.596002	0.485988	0.815413	+	0.0160297	0.580554	0.509325	0.877309	0.611449	0.46265	0.756645	0.580554	0.611449	1.05322	0.509325	0.46265	0.908359
>tr|A1B0E6|A1B0E6_PARDP Probable GTP-binding protein EngB OS=Paracoccus denitrificans (strain Pd 1222) GN=engB PE=3 SV=1	1	tr|A1B0E6|A1B0E6_PARDP	tr|A1B0E6|A1B0E6_PARDP	2.89e-112	12	12	12	1.02013	1.34305	1.31655		0.0900221	1.10956	1.25362	1.12983		0.495849	0.997331	1.04293	1.04572	1.22179	1.46431	1.19849	0.997331	1.22179	1.22506	1.04293	1.46431	1.40404
>tr|A1B0E8|A1B0E8_PARDP Putative phosphohistidine phosphatase, SixA OS=Paracoccus denitrificans (strain Pd 1222) GN=Pden_0881 PE=4 SV=1	1	tr|A1B0E8|A1B0E8_PARDP	tr|A1B0E8|A1B0E8_PARDP	5.19e-245	10	10	10	0.548548	0.54772	0.998491		0.991189	0.471517	0.624751	1.32498	+	0.00495761	0.479106	0.61799	1.28988	0.463928	0.631513	1.36123	0.479106	0.463928	0.968321	0.61799	0.631513	1.02188
>tr|A1B0E9|A1B0E9_PARDP 6-phosphofructokinase OS=Paracoccus denitrificans (strain Pd 1222) GN=Pden_0882 PE=4 SV=1	1	tr|A1B0E9|A1B0E9_PARDP	tr|A1B0E9|A1B0E9_PARDP	5.21e-193	10	10	10	0.542577	0.567416	1.04578		0.579274	0.583481	0.526512	0.902364		0.173207	0.560655	0.5245	0.935514	0.606307	0.528525	0.871711	0.560655	0.606307	1.08143	0.5245	0.528525	1.00767
>tr|A1B0F0|A1B0F0_PARDP Uncharacterized protein OS=Paracoccus denitrificans (strain Pd 1222) GN=Pden_0883 PE=4 SV=1	1	tr|A1B0F0|A1B0F0_PARDP	tr|A1B0F0|A1B0F0_PARDP	4.77e-53	4	4	4	0.225041	0.280907	1.24825		0.406035	0.212307	0.29364	1.38309		0.208236	0.217982	0.2321	1.06477	0.206633	0.35518	1.71889	0.217982	0.206633	0.947939	0.2321	0.35518	1.53029
>tr|A1B0F5|A1B0F5_PARDP Uncharacterized protein OS=Paracoccus denitrificans (strain Pd 1222) GN=Pden_0888 PE=4 SV=1	1	tr|A1B0F5|A1B0F5_PARDP	tr|A1B0F5|A1B0F5_PARDP	0.0023164	1	1	1	0.0700757	0.059199	0.844786		0.193088	0.0644079	0.0648669	1.00713		0.959388	0.0704439	0.0697075	0.989546	0.0583719	0.0600262	1.02834	0.0704439	0.0583719	0.828629	0.0697075	0.0600262	0.861115
>tr|A1B0F9|A1B0F9_PARDP YceI family protein OS=Paracoccus denitrificans (strain Pd 1222) GN=Pden_0892 PE=4 SV=1	1	tr|A1B0F9|A1B0F9_PARDP	tr|A1B0F9|A1B0F9_PARDP	7.35e-271	13	13	13	4.73798	4.19445	0.885283		0.150289	4.61307	4.31936	0.93633		0.467627	4.8768	4.59916	0.943068	4.34934	4.03956	0.928774	4.8768	4.34934	0.891843	4.59916	4.03956	0.878326
>tr|A1B0G0|A1B0G0_PARDP Cytochrome-c peroxidase OS=Paracoccus denitrificans (strain Pd 1222) GN=Pden_0893 PE=4 SV=1	1	tr|A1B0G0|A1B0G0_PARDP	tr|A1B0G0|A1B0G0_PARDP	2.33e-177	9	9	9	0.706509	0.620127	0.877733		0.837358	1.14407	0.182567	0.159577	+	6.33193e-05	1.2251	0.187923	0.153394	1.06304	0.177212	0.166703	1.2251	1.06304	0.867721	0.187923	0.177212	0.943005
>tr|A1B0G2|A1B0G2_PARDP Release factor glutamine methyltransferase OS=Paracoccus denitrificans (strain Pd 1222) GN=prmC PE=3 SV=1	1	tr|A1B0G2|A1B0G2_PARDP	tr|A1B0G2|A1B0G2_PARDP	1.34e-107	9	9	9	0.369872	0.379225	1.02529		0.719192	0.391859	0.357239	0.911653		0.146255	0.382033	0.357712	0.93634	0.401685	0.356766	0.888173	0.382033	0.401685	1.05144	0.357712	0.356766	0.997354
>tr|A1B0G3|A1B0G3_PARDP Uncharacterized protein OS=Paracoccus denitrificans (strain Pd 1222) GN=Pden_0896 PE=4 SV=1	1	tr|A1B0G3|A1B0G3_PARDP	tr|A1B0G3|A1B0G3_PARDP	2.47e-34	8	8	8	1.2812	1.59387	1.24405		0.222477	1.64413	1.23095	0.748693		0.086285	1.44419	1.11821	0.774287	1.84407	1.34368	0.728649	1.44419	1.84407	1.27689	1.11821	1.34368	1.20163
>tr|A1B0G6|A1B0G6_PARDP PpiC-type peptidyl-prolyl cis-trans isomerase OS=Paracoccus denitrificans (strain Pd 1222) GN=Pden_0899 PE=4 SV=1	1	tr|A1B0G6|A1B0G6_PARDP	tr|A1B0G6|A1B0G6_PARDP	0	18	18	18	2.044	1.68538	0.82455		0.0793291	1.93811	1.79127	0.924235		0.522233	2.21095	1.87706	0.848983	1.66528	1.70549	1.02415	2.21095	1.66528	0.753196	1.87706	1.70549	0.908596
>tr|A1B0G7|A1B0G7_PARDP Organic solvent tolerance protein OS=Paracoccus denitrificans (strain Pd 1222) GN=Pden_0900 PE=4 SV=1	1	tr|A1B0G7|A1B0G7_PARDP	tr|A1B0G7|A1B0G7_PARDP	6.7e-233	24	24	24	1.26444	1.08701	0.859672		0.203421	1.12631	1.22514	1.08775		0.501111	1.15107	1.37782	1.19699	1.10154	1.07247	0.973609	1.15107	1.10154	0.956972	1.37782	1.07247	0.778386
>tr|A1B0G8|A1B0G8_PARDP Permease YjgP/YjgQ family protein OS=Paracoccus denitrificans (strain Pd 1222) GN=Pden_0901 PE=4 SV=1	1	tr|A1B0G8|A1B0G8_PARDP	tr|A1B0G8|A1B0G8_PARDP	2.56e-118	7	7	7	0.255412	0.223721	0.875923		0.357074	0.25655	0.222583	0.8676		0.320604	0.24862	0.262204	1.05464	0.26448	0.182962	0.691778	0.24862	0.26448	1.06379	0.262204	0.182962	0.697785
>tr|A1B0G9|A1B0G9_PARDP Permease YjgP/YjgQ family protein OS=Paracoccus denitrificans (strain Pd 1222) GN=Pden_0902 PE=4 SV=1	2	tr|A1B0G9|A1B0G9_PARDP	tr|A1B0G9|A1B0G9_PARDP;REV__tr|A1B1I3|A1B1I3_PARDP	7.8e-201	11	11	11	0.292547	0.260497	0.890443		0.437054	0.289358	0.263686	0.911281		0.537755	0.270458	0.314637	1.16335	0.308258	0.212736	0.690122	0.270458	0.308258	1.13976	0.314637	0.212736	0.67613
>tr|A1B0H0|A1B0H0_PARDP Probable cytosol aminopeptidase OS=Paracoccus denitrificans (strain Pd 1222) GN=pepA PE=3 SV=1	1	tr|A1B0H0|A1B0H0_PARDP	tr|A1B0H0|A1B0H0_PARDP	0	32	32	32	3.73562	3.63132	0.972079		0.749866	3.39277	3.97417	1.17137	+	0.0311321	3.39494	4.07629	1.2007	3.39059	3.87205	1.142	3.39494	3.39059	0.998717	4.07629	3.87205	0.949894
>tr|A1B0H1|A1B0H1_PARDP DNA polymerase III chi subunit, HolC OS=Paracoccus denitrificans (strain Pd 1222) GN=Pden_0904 PE=4 SV=1	1	tr|A1B0H1|A1B0H1_PARDP	tr|A1B0H1|A1B0H1_PARDP	3.85e-72	7	7	7	0.392151	0.351588	0.896561		0.163935	0.370825	0.372914	1.00563		0.94758	0.406285	0.378018	0.930425	0.335366	0.367809	1.09674	0.406285	0.335366	0.825445	0.378018	0.367809	0.972996
>tr|A1B0H2|A1B0H2_PARDP Uncharacterized protein OS=Paracoccus denitrificans (strain Pd 1222) GN=Pden_0905 PE=4 SV=1	1	tr|A1B0H2|A1B0H2_PARDP	tr|A1B0H2|A1B0H2_PARDP	1.71e-07	3	3	3	0.0960543	0.0653702	0.680555	+	0.033279	0.086468	0.0749565	0.86687		0.501546	0.10176	0.090349	0.887867	0.0711764	0.0595641	0.836852	0.10176	0.0711764	0.699456	0.090349	0.0595641	0.659267
>tr|A1B0H4|A1B0H4_PARDP Sec-independent protein translocase protein TatA OS=Paracoccus denitrificans (strain Pd 1222) GN=tatA PE=3 SV=1	1	tr|A1B0H4|A1B0H4_PARDP	tr|A1B0H4|A1B0H4_PARDP	1.53e-57	8	8	8	1.88454	1.91068	1.01387		0.883501	1.77543	2.0198	1.13764		0.129741	1.63585	2.13324	1.30405	1.915	1.90636	0.995488	1.63585	1.915	1.17064	2.13324	1.90636	0.893646
>tr|A1B0H5|A1B0H5_PARDP Twin-arginine translocation protein, TatB subunit OS=Paracoccus denitrificans (strain Pd 1222) GN=Pden_0908 PE=3 SV=1	1	tr|A1B0H5|A1B0H5_PARDP	tr|A1B0H5|A1B0H5_PARDP	6.12e-53	5	5	5	0.897808	0.94244	1.04971		0.576356	0.835201	1.00505	1.20336	+	0.00290401	0.808144	0.987471	1.2219	0.862258	1.02262	1.18598	0.808144	0.862258	1.06696	0.987471	1.02262	1.0356
>tr|A1B0H6|A1B0H6_PARDP Sec-independent protein translocase, TatC subunit OS=Paracoccus denitrificans (strain Pd 1222) GN=Pden_0909 PE=4 SV=1	1	tr|A1B0H6|A1B0H6_PARDP	tr|A1B0H6|A1B0H6_PARDP	0.0010649	1	1	1	0.0852867	0.0596727	0.699671		0.168605	0.0835996	0.0613597	0.733971		0.242792	0.0880721	0.0825013	0.936747	0.0791272	0.0402182	0.508273	0.0880721	0.0791272	0.898436	0.0825013	0.0402182	0.487485
>tr|A1B0H7|A1B0H7_PARDP Uncharacterized protein OS=Paracoccus denitrificans (strain Pd 1222) GN=Pden_0910 PE=4 SV=1	1	tr|A1B0H7|A1B0H7_PARDP	tr|A1B0H7|A1B0H7_PARDP	1.22e-163	18	18	18	1.96428	2.27631	1.15885		0.349645	1.79938	2.44121	1.3567	+	0.0204995	1.7176	2.21096	1.28724	1.88116	2.67145	1.42011	1.7176	1.88116	1.09523	2.21096	2.67145	1.20828
>tr|A1B0H8|A1B0H8_PARDP Penicillin amidase, Cysteine peptidase, MEROPS family C59 OS=Paracoccus denitrificans (strain Pd 1222) GN=Pden_0911 PE=4 SV=1	1	tr|A1B0H8|A1B0H8_PARDP	tr|A1B0H8|A1B0H8_PARDP	4.04e-50	9	9	9	0.738287	0.752814	1.01968		0.852078	0.811383	0.679717	0.837726	+	0.044855	0.776489	0.700085	0.901603	0.846278	0.65935	0.779117	0.776489	0.846278	1.08988	0.700085	0.65935	0.941814
>tr|A1B0I0|A1B0I0_PARDP Homogentisate 1,2-dioxygenase OS=Paracoccus denitrificans (strain Pd 1222) GN=Pden_0913 PE=3 SV=1	1	tr|A1B0I0|A1B0I0_PARDP	tr|A1B0I0|A1B0I0_PARDP	1.18e-41	3	3	3	0.0801124	0.0310033	0.386998		0.207045	0.0856202	0.0254955	0.297775		0.106729	0.127007	0.0332179	0.261544	0.0442336	0.0177731	0.401802	0.127007	0.0442336	0.348277	0.0332179	0.0177731	0.535046
>tr|A1B0I1|A1B0I1_PARDP Transcriptional regulator, MarR family OS=Paracoccus denitrificans (strain Pd 1222) GN=Pden_0914 PE=4 SV=1	1	tr|A1B0I1|A1B0I1_PARDP	tr|A1B0I1|A1B0I1_PARDP	3.94e-31	4	4	4	0.157568	0.137208	0.870788		0.261292	0.143325	0.151451	1.0567		0.669249	0.157272	0.157865	1.00377	0.129378	0.145038	1.12104	0.157272	0.129378	0.822643	0.157865	0.145038	0.918753
>tr|A1B0I5|A1B0I5_PARDP Alpha/beta hydrolase fold protein OS=Paracoccus denitrificans (strain Pd 1222) GN=Pden_0918 PE=4 SV=1	1	tr|A1B0I5|A1B0I5_PARDP	tr|A1B0I5|A1B0I5_PARDP	4.2e-48	11	11	11	0.888987	1.00188	1.12699		0.0652581	0.943169	0.947693	1.0048		0.94917	0.876388	0.901585	1.02875	1.00995	0.993801	0.98401	0.876388	1.00995	1.1524	0.901585	0.993801	1.10228
>tr|A1B0I6|A1B0I6_PARDP Uncharacterized protein OS=Paracoccus denitrificans (strain Pd 1222) GN=Pden_0919 PE=4 SV=1	1	tr|A1B0I6|A1B0I6_PARDP	tr|A1B0I6|A1B0I6_PARDP	1.58e-39	5	5	5	0.126708	0.106272	0.838719		0.193931	0.11	0.12298	1.11799		0.431283	0.120065	0.133351	1.11066	0.0999357	0.112609	1.12681	0.120065	0.0999357	0.83235	0.133351	0.112609	0.844454
>tr|A1B0I8|A1B0I8_PARDP Probable inorganic polyphosphate/ATP-NAD kinase OS=Paracoccus denitrificans (strain Pd 1222) GN=ppnK PE=3 SV=1	1	tr|A1B0I8|A1B0I8_PARDP	tr|A1B0I8|A1B0I8_PARDP	4.14e-53	4	4	4	0.264417	0.307411	1.1626		0.444372	0.249269	0.32256	1.29402		0.166882	0.254041	0.274794	1.08169	0.244497	0.370326	1.51465	0.254041	0.244497	0.96243	0.274794	0.370326	1.34765
>tr|A1B0I9|A1B0I9_PARDP Bacterial peptide chain release factor 3 (BRF-3) OS=Paracoccus denitrificans (strain Pd 1222) GN=Pden_0922 PE=3 SV=1	1	tr|A1B0I9|A1B0I9_PARDP	tr|A1B0I9|A1B0I9_PARDP	0	29	29	29	2.08996	1.74073	0.832901		0.102388	2.1043	1.72639	0.820412		0.0697087	2.23025	1.94968	0.874199	1.97836	1.50311	0.759776	2.23025	1.97836	0.887057	1.94968	1.50311	0.770951
>tr|A1B0J0|A1B0J0_PARDP Uncharacterized protein OS=Paracoccus denitrificans (strain Pd 1222) GN=Pden_0923 PE=4 SV=1	1	tr|A1B0J0|A1B0J0_PARDP	tr|A1B0J0|A1B0J0_PARDP	3.54e-56	6	6	6	0.247123	0.328626	1.3298		0.378168	0.38773	0.188019	0.484922	+	0.00329846	0.321997	0.172249	0.53494	0.453463	0.203789	0.449405	0.321997	0.453463	1.40828	0.172249	0.203789	1.1831
>tr|A1B0J1|A1B0J1_PARDP OsmC family protein OS=Paracoccus denitrificans (strain Pd 1222) GN=Pden_0924 PE=4 SV=1	1	tr|A1B0J1|A1B0J1_PARDP	tr|A1B0J1|A1B0J1_PARDP	7.08e-21	2	2	2	0.203631	0.159241	0.782009		0.168799	0.160588	0.202284	1.25965		0.20121	0.18602	0.221242	1.18934	0.135155	0.183327	1.35642	0.18602	0.135155	0.726564	0.221242	0.183327	0.828628
>tr|A1B0J3|A1B0J3_PARDP Uncharacterized protein OS=Paracoccus denitrificans (strain Pd 1222) GN=Pden_0926 PE=4 SV=1	1	tr|A1B0J3|A1B0J3_PARDP	tr|A1B0J3|A1B0J3_PARDP	3.31e-84	6	6	6	1.33507	1.49854	1.12244		0.496264	1.17508	1.65853	1.41142	+	0.00931447	1.18737	1.48277	1.24879	1.16279	1.83428	1.57748	1.18737	1.16279	0.9793	1.48277	1.83428	1.23706
>tr|A1B0J5|A1B0J5_PARDP Iron-sulfur cluster assembly accessory protein OS=Paracoccus denitrificans (strain Pd 1222) GN=Pden_0928 PE=4 SV=1	1	tr|A1B0J5|A1B0J5_PARDP	tr|A1B0J5|A1B0J5_PARDP	5.38e-13	1	1	1	0.0640058	0.0681799	1.06521		0.828641	0.0465309	0.0856548	1.84082	+	0.00597807	0.051332	0.0766795	1.4938	0.0417297	0.09463	2.26769	0.051332	0.0417297	0.812939	0.0766795	0.09463	1.2341
>tr|A1B0J6|A1B0J6_PARDP Exodeoxyribonuclease III OS=Paracoccus denitrificans (strain Pd 1222) GN=Pden_0929 PE=4 SV=1	1	tr|A1B0J6|A1B0J6_PARDP	tr|A1B0J6|A1B0J6_PARDP	7.53e-165	10	10	10	0.529039	0.563066	1.06432		0.530375	0.592229	0.499876	0.844059	+	0.0476835	0.550169	0.507909	0.923187	0.634289	0.491844	0.775426	0.550169	0.634289	1.1529	0.507909	0.491844	0.968371
>tr|A1B0J7|A1B0J7_PARDP Uncharacterized protein OS=Paracoccus denitrificans (strain Pd 1222) GN=Pden_0930 PE=4 SV=1	1	tr|A1B0J7|A1B0J7_PARDP	tr|A1B0J7|A1B0J7_PARDP	1.64e-99	5	5	5	0.26335	0.293857	1.11584		0.553799	0.239882	0.317324	1.32283		0.0944943	0.243517	0.283183	1.16289	0.236248	0.351466	1.4877	0.243517	0.236248	0.970151	0.283183	0.351466	1.24113
>tr|A1B0J8|A1B0J8_PARDP Extracellular solute-binding protein, family 5 OS=Paracoccus denitrificans (strain Pd 1222) GN=Pden_0931 PE=4 SV=1	1	tr|A1B0J8|A1B0J8_PARDP	tr|A1B0J8|A1B0J8_PARDP	4.74e-180	22	22	22	1.15056	0.948126	0.824053		0.118295	1.08304	1.01565	0.93777		0.63713	1.14564	1.15549	1.00859	1.02045	0.875806	0.858258	1.14564	1.02045	0.890719	1.15549	0.875806	0.757954
>tr|A1B0J9|A1B0J9_PARDP 3-hydroxybutyrate dehydrogenase OS=Paracoccus denitrificans (strain Pd 1222) GN=Pden_0932 PE=3 SV=1	1	tr|A1B0J9|A1B0J9_PARDP	tr|A1B0J9|A1B0J9_PARDP	3.65e-224	8	8	8	1.06566	1.19312	1.11961		0.241425	1.0595	1.19928	1.13192		0.192599	0.987725	1.14359	1.1578	1.13128	1.25496	1.10933	0.987725	1.13128	1.14534	1.14359	1.25496	1.09739
>tr|A1B0K0|A1B0K0_PARDP Nucleoside-binding protein OS=Paracoccus denitrificans (strain Pd 1222) GN=Pden_0933 PE=4 SV=1	1	tr|A1B0K0|A1B0K0_PARDP	tr|A1B0K0|A1B0K0_PARDP	0.0005394	2	2	2	0.131823	0.106647	0.809015		0.0629201	0.109134	0.129336	1.18511		0.161036	0.119736	0.143909	1.20189	0.0985317	0.114762	1.16472	0.119736	0.0985317	0.822906	0.143909	0.114762	0.797457
>tr|A1B0K1|A1B0K1_PARDP Thymidylate synthase ThyX OS=Paracoccus denitrificans (strain Pd 1222) GN=thyX PE=3 SV=1	1	tr|A1B0K1|A1B0K1_PARDP	tr|A1B0K1|A1B0K1_PARDP	1.18e-297	19	19	19	2.80672	2.81162	1.00175		0.962599	2.77559	2.84275	1.02419		0.512504	2.70501	2.90842	1.0752	2.84617	2.77707	0.975721	2.70501	2.84617	1.05218	2.90842	2.77707	0.954837
>tr|A1B0K2|A1B0K2_PARDP Glyoxalase/bleomycin resistance protein/dioxygenase OS=Paracoccus denitrificans (strain Pd 1222) GN=Pden_0935 PE=4 SV=1	1	tr|A1B0K2|A1B0K2_PARDP	tr|A1B0K2|A1B0K2_PARDP	4.42e-59	8	8	8	0.877169	0.719533	0.82029	+	0.010259	0.800336	0.796365	0.995038		0.960669	0.910987	0.843351	0.925755	0.689686	0.74938	1.08655	0.910987	0.689686	0.757076	0.843351	0.74938	0.888574
>tr|A1B0K4|A1B0K4_PARDP Uncharacterized protein OS=Paracoccus denitrificans (strain Pd 1222) GN=Pden_0937 PE=4 SV=1	1	tr|A1B0K4|A1B0K4_PARDP	tr|A1B0K4|A1B0K4_PARDP	7.93e-115	4	4	4	0.343901	0.396765	1.15372		0.339844	0.345336	0.395329	1.14477		0.368938	0.355817	0.331985	0.933023	0.334856	0.458673	1.36976	0.355817	0.334856	0.941091	0.331985	0.458673	1.38161
>tr|A1B0K5|A1B0K5_PARDP Aminotransferase OS=Paracoccus denitrificans (strain Pd 1222) GN=Pden_0938 PE=3 SV=1	1	tr|A1B0K5|A1B0K5_PARDP	tr|A1B0K5|A1B0K5_PARDP	0	15	15	15	3.05094	3.0684	1.00572		0.902299	3.10118	3.01816	0.97323		0.553372	3.13294	2.96894	0.947652	3.06941	3.06738	0.999338	3.13294	3.06941	0.979723	2.96894	3.06738	1.03316
>tr|A1B0K6|A1B0K6_PARDP Fumarate hydratase class II OS=Paracoccus denitrificans (strain Pd 1222) GN=fumC PE=3 SV=1	1	tr|A1B0K6|A1B0K6_PARDP	tr|A1B0K6|A1B0K6_PARDP	1.74e-38	7	7	7	0.198147	0.154409	0.779265		0.100765	0.197398	0.155158	0.786016		0.116487	0.227261	0.169032	0.743778	0.167534	0.141284	0.843313	0.227261	0.167534	0.737186	0.169032	0.141284	0.835839
>tr|A1B0K7|A1B0K7_PARDP Transcriptional regulator, LysR family OS=Paracoccus denitrificans (strain Pd 1222) GN=Pden_0940 PE=4 SV=1	1	tr|A1B0K7|A1B0K7_PARDP	tr|A1B0K7|A1B0K7_PARDP	2.24e-38	7	7	7	0.241396	0.248153	1.02799		0.725882	0.263949	0.2256	0.854708	+	0.00872024	0.256984	0.225808	0.878685	0.270914	0.225391	0.831965	0.256984	0.270914	1.05421	0.225808	0.225391	0.998154
>tr|A1B0K8|A1B0K8_PARDP Malate/L-lactate dehydrogenase OS=Paracoccus denitrificans (strain Pd 1222) GN=Pden_0941 PE=4 SV=1	1	tr|A1B0K8|A1B0K8_PARDP	tr|A1B0K8|A1B0K8_PARDP	1.49e-79	10	10	10	0.283177	0.291652	1.02993		0.716345	0.303986	0.270842	0.89097		0.115074	0.293016	0.273337	0.93284	0.314956	0.268348	0.852016	0.293016	0.314956	1.07488	0.273337	0.268348	0.981746
>tr|A1B0K9|A1B0K9_PARDP Transcriptional regulator, AsnC family OS=Paracoccus denitrificans (strain Pd 1222) GN=Pden_0942 PE=4 SV=1	1	tr|A1B0K9|A1B0K9_PARDP	tr|A1B0K9|A1B0K9_PARDP	6.76e-29	3	3	3	0.101205	0.0863657	0.853376	+	0.0325328	0.0894222	0.0981482	1.09758		0.27489	0.0974498	0.10496	1.07706	0.0813946	0.0913368	1.12215	0.0974498	0.0813946	0.835246	0.10496	0.0913368	0.870209
>tr|A1B0L0|A1B0L0_PARDP L-proline dehydrogenase OS=Paracoccus denitrificans (strain Pd 1222) GN=Pden_0943 PE=3 SV=1	1	tr|A1B0L0|A1B0L0_PARDP	tr|A1B0L0|A1B0L0_PARDP	1.17e-187	19	19	19	0.444885	0.342547	0.769968		0.0793128	0.388303	0.399129	1.02788		0.870941	0.422934	0.466837	1.10381	0.353673	0.331422	0.937085	0.422934	0.353673	0.836238	0.466837	0.331422	0.709931
>tr|A1B0L2|A1B0L2_PARDP Substrate-binding region of ABC-type glycine betaine transport system OS=Paracoccus denitrificans (strain Pd 1222) GN=Pden_0945 PE=4 SV=1	1	tr|A1B0L2|A1B0L2_PARDP	tr|A1B0L2|A1B0L2_PARDP	4.48e-16	3	3	3	0.130268	0.0911233	0.699508	+	0.0380918	0.115553	0.105838	0.915932		0.665862	0.134709	0.125826	0.934061	0.0963963	0.0858503	0.890597	0.134709	0.0963963	0.715589	0.125826	0.0858503	0.682291
>tr|A1B0L7|A1B0L7_PARDP Fervidolysin, Serine peptidase, MEROPS family S08A OS=Paracoccus denitrificans (strain Pd 1222) GN=Pden_0950 PE=4 SV=1	1	tr|A1B0L7|A1B0L7_PARDP	tr|A1B0L7|A1B0L7_PARDP	8.04e-49	7	7	7	0.462325	0.51256	1.10866		0.473754	0.421814	0.553072	1.31117	+	0.022963	0.424091	0.50056	1.18031	0.419536	0.605584	1.44346	0.424091	0.419536	0.98926	0.50056	0.605584	1.20981
>tr|A1B0L8|A1B0L8_PARDP Ribonucleoside-diphosphate reductase OS=Paracoccus denitrificans (strain Pd 1222) GN=Pden_0951 PE=3 SV=1	1	tr|A1B0L8|A1B0L8_PARDP	tr|A1B0L8|A1B0L8_PARDP	0	37	37	37	3.67382	3.17828	0.865116		0.297715	3.90455	2.94756	0.754904	+	0.0137346	3.98093	3.36671	0.845709	3.82816	2.5284	0.660475	3.98093	3.82816	0.961624	3.36671	2.5284	0.751001
>tr|A1B0L9|A1B0L9_PARDP DSBA oxidoreductase OS=Paracoccus denitrificans (strain Pd 1222) GN=Pden_0952 PE=4 SV=1	1	tr|A1B0L9|A1B0L9_PARDP	tr|A1B0L9|A1B0L9_PARDP	5.61e-80	8	8	8	0.593279	0.691758	1.16599		0.100527	0.663878	0.621159	0.935652		0.518991	0.590621	0.595937	1.009	0.737135	0.646381	0.876883	0.590621	0.737135	1.24807	0.595937	0.646381	1.08465
>tr|A1B0M0|A1B0M0_PARDP AMP-dependent synthetase and ligase OS=Paracoccus denitrificans (strain Pd 1222) GN=Pden_0953 PE=4 SV=1	1	tr|A1B0M0|A1B0M0_PARDP	tr|A1B0M0|A1B0M0_PARDP	1.82e-60	8	8	8	0.569963	0.457269	0.802277		0.125697	0.581337	0.445895	0.767017		0.0503279	0.618256	0.52167	0.843777	0.544418	0.37012	0.679845	0.618256	0.544418	0.880569	0.52167	0.37012	0.70949
>tr|A1B0M1|A1B0M1_PARDP Cold-shock DNA-binding protein family OS=Paracoccus denitrificans (strain Pd 1222) GN=Pden_0954 PE=3 SV=1	1	tr|A1B0M1|A1B0M1_PARDP	tr|A1B0M1|A1B0M1_PARDP	7.11e-93	10	10	10	3.94064	3.36086	0.852872		0.298195	3.35741	3.94408	1.17474		0.291875	3.84968	4.03159	1.04725	2.86514	3.85657	1.34603	3.84968	2.86514	0.744255	4.03159	3.85657	0.956588
>tr|A1B0M3|A1B0M3_PARDP Uncharacterized protein OS=Paracoccus denitrificans (strain Pd 1222) GN=Pden_0956 PE=4 SV=1	1	tr|A1B0M3|A1B0M3_PARDP	tr|A1B0M3|A1B0M3_PARDP	0	15	15	15	0.762726	0.960407	1.25918		0.0833582	0.773545	0.949588	1.22758		0.135481	0.707932	0.81752	1.1548	0.839159	1.08166	1.28898	0.707932	0.839159	1.18537	0.81752	1.08166	1.32309
>tr|A1B0M4|A1B0M4_PARDP Polyhydroxyalkanoate depolymerase, intracellular OS=Paracoccus denitrificans (strain Pd 1222) GN=Pden_0957 PE=4 SV=1	1	tr|A1B0M4|A1B0M4_PARDP	tr|A1B0M4|A1B0M4_PARDP	0	17	17	17	1.72587	1.53689	0.890502		0.470382	1.87289	1.38988	0.742108	+	0.0264552	2.06747	1.38427	0.669548	1.6783	1.39549	0.831493	2.06747	1.6783	0.811762	1.38427	1.39549	1.0081
>tr|A1B0M5|A1B0M5_PARDP Poly(R)-hydroxyalkanoic acid synthase, class I OS=Paracoccus denitrificans (strain Pd 1222) GN=Pden_0958 PE=4 SV=1	1	tr|A1B0M5|A1B0M5_PARDP	tr|A1B0M5|A1B0M5_PARDP	2.52e-187	26	26	26	2.04959	1.77298	0.865039	+	0.0380004	1.8444	1.97817	1.07253		0.387951	1.94989	2.14929	1.10226	1.7389	1.80705	1.03919	1.94989	1.7389	0.891794	2.14929	1.80705	0.840766
>tr|A1B0M6|A1B0M6_PARDP Uncharacterized protein OS=Paracoccus denitrificans (strain Pd 1222) GN=Pden_0959 PE=4 SV=1	1	tr|A1B0M6|A1B0M6_PARDP	tr|A1B0M6|A1B0M6_PARDP	0	24	24	24	9.64215	7.57144	0.785245		0.510668	12.11	5.1036	0.421437	+	0.000861444	13.7634	5.52087	0.401126	10.4566	4.68633	0.448171	13.7634	10.4566	0.759735	5.52087	4.68633	0.848839
>tr|A1B0M7|A1B0M7_PARDP Polyhydroxyalkonate synthesis repressor, PhaR OS=Paracoccus denitrificans (strain Pd 1222) GN=Pden_0960 PE=4 SV=1	1	tr|A1B0M7|A1B0M7_PARDP	tr|A1B0M7|A1B0M7_PARDP	3.96e-215	15	15	15	0.846395	1.10761	1.30863		0.10909	0.849189	1.10482	1.30103		0.119005	0.71088	0.981909	1.38126	0.987498	1.22773	1.24327	0.71088	0.987498	1.38912	0.981909	1.22773	1.25035
>tr|A1B0P0|A1B0P0_PARDP Uncharacterized protein OS=Paracoccus denitrificans (strain Pd 1222) GN=Pden_0973 PE=4 SV=1	1	tr|A1B0P0|A1B0P0_PARDP	tr|A1B0P0|A1B0P0_PARDP	3.36e-77	7	7	7	0.406283	0.673562	1.65786		0.305252	0.349812	0.730033	2.08693		0.122187	0.34538	0.467186	1.35267	0.354244	0.99288	2.80281	0.34538	0.354244	1.02567	0.467186	0.99288	2.12523
>tr|A1B0P1|A1B0P1_PARDP Uncharacterized protein OS=Paracoccus denitrificans (strain Pd 1222) GN=Pden_0974 PE=4 SV=1	1	tr|A1B0P1|A1B0P1_PARDP	tr|A1B0P1|A1B0P1_PARDP	0.00093466	1	1	1	0.107004	0.10064	0.940519		0.571585	0.0978915	0.109752	1.12116		0.272739	0.0921352	0.121873	1.32277	0.103648	0.0976313	0.941952	0.0921352	0.103648	1.12495	0.121873	0.0976313	0.801088
>tr|A1B0P2|A1B0P2_PARDP Putative phage repressor OS=Paracoccus denitrificans (strain Pd 1222) GN=Pden_0975 PE=4 SV=1	1	tr|A1B0P2|A1B0P2_PARDP	tr|A1B0P2|A1B0P2_PARDP	4.36e-51	5	5	5	0.337126	0.395116	1.17201		0.0700119	0.359951	0.372291	1.03428		0.736919	0.325862	0.34839	1.06913	0.394041	0.396191	1.00546	0.325862	0.394041	1.20923	0.34839	0.396191	1.1372
>tr|A1B0P5|A1B0P5_PARDP Uncharacterized protein OS=Paracoccus denitrificans (strain Pd 1222) GN=Pden_0978 PE=4 SV=1	1	tr|A1B0P5|A1B0P5_PARDP	tr|A1B0P5|A1B0P5_PARDP	3.26e-60	5	5	5	0.413348	0.626005	1.51447		0.272013	0.386062	0.653291	1.69219		0.15215	0.366004	0.460693	1.25871	0.406121	0.845889	2.08285	0.366004	0.406121	1.10961	0.460693	0.845889	1.83612
>tr|A1B0S4|A1B0S4_PARDP Transposase, IS5 family OS=Paracoccus denitrificans (strain Pd 1222) GN=Pden_1007 PE=4 SV=1	1	tr|A1B0S4|A1B0S4_PARDP	tr|A1B0S4|A1B0S4_PARDP	4.48e-19	6	6	6	0.336765	0.275873	0.819187		0.259614	0.361138	0.2515	0.696411	+	0.0135605	0.394641	0.278889	0.70669	0.327634	0.224112	0.68403	0.394641	0.327634	0.830209	0.278889	0.224112	0.803589
>tr|A1B0S7|A1B0S7_PARDP Sulfoacetaldehyde acetyltransferase OS=Paracoccus denitrificans (strain Pd 1222) GN=Pden_1010 PE=3 SV=1;>tr|A1B2J5|A1B2J5_PARDP Sulfoacetaldehyde acetyltransferase OS=Paracoccus denitrificans (strain Pd 1222) GN=Pden_1642 PE=3 SV=1	2	tr|A1B0S7|A1B0S7_PARDP;tr|A1B2J5|A1B2J5_PARDP	tr|A1B0S7|A1B0S7_PARDP;tr|A1B2J5|A1B2J5_PARDP	3.49e-85	5	5	5	0.0722585	0.034878	0.482684		0.108822	0.0686994	0.038437	0.559496		0.214187	0.0915448	0.0529721	0.578647	0.045854	0.0239019	0.521262	0.0915448	0.045854	0.500891	0.0529721	0.0239019	0.451217
>tr|A1B0W0|A1B0W0_PARDP Cupin 2, conserved barrel domain protein OS=Paracoccus denitrificans (strain Pd 1222) GN=Pden_1043 PE=4 SV=1	1	tr|A1B0W0|A1B0W0_PARDP	tr|A1B0W0|A1B0W0_PARDP	2.89e-05	1	1	1	0.0150629	0.0108247	0.718631		0.0721945	0.0132109	0.0126766	0.959559		0.84365	0.0140215	0.0161042	1.14854	0.0124003	0.00924904	0.745874	0.0140215	0.0124003	0.884374	0.0161042	0.00924904	0.574323
>tr|A1B0W1|A1B0W1_PARDP Glucose-methanol-choline oxidoreductase OS=Paracoccus denitrificans (strain Pd 1222) GN=Pden_1044 PE=3 SV=1	1	tr|A1B0W1|A1B0W1_PARDP	tr|A1B0W1|A1B0W1_PARDP	1.51e-08	3	3	3	0.0732328	0.0554169	0.756722		0.0661113	0.0720158	0.0566338	0.786409		0.1293	0.0776892	0.0687764	0.885276	0.0663424	0.0444913	0.670632	0.0776892	0.0663424	0.853946	0.0687764	0.0444913	0.646898
>tr|A1B0W3|A1B0W3_PARDP Transcriptional regulator, LacI family OS=Paracoccus denitrificans (strain Pd 1222) GN=Pden_1046 PE=4 SV=1	1	tr|A1B0W3|A1B0W3_PARDP	tr|A1B0W3|A1B0W3_PARDP	6.14e-30	5	5	5	0.406804	0.28896	0.710316	+	0.0310802	0.388597	0.307167	0.790452		0.186268	0.445708	0.367901	0.825431	0.331486	0.246433	0.74342	0.445708	0.331486	0.74373	0.367901	0.246433	0.669836
>tr|A1B0W8|A1B0W8_PARDP Aldehyde dehydrogenase (NAD(+)) OS=Paracoccus denitrificans (strain Pd 1222) GN=Pden_1051 PE=3 SV=1	1	tr|A1B0W8|A1B0W8_PARDP	tr|A1B0W8|A1B0W8_PARDP	2.91e-27	3	2	2	0.01356	0.0100505	0.741185		0.660138	0.0113347	0.0122759	1.08304		0.906888	0.0190977	0.00802243	0.420074	0.00357164	0.0165294	4.62794	0.0190977	0.00357164	0.18702	0.00802243	0.0165294	2.06039
>tr|A1B0X5|A1B0X5_PARDP Glyceraldehyde-3-phosphate dehydrogenase, type I OS=Paracoccus denitrificans (strain Pd 1222) GN=Pden_1060 PE=3 SV=1	1	tr|A1B0X5|A1B0X5_PARDP	tr|A1B0X5|A1B0X5_PARDP	5.03e-77	6	6	6	0.378896	0.263916	0.696541	+	0.00876423	0.342278	0.300535	0.878045		0.461672	0.398944	0.358848	0.899495	0.285611	0.242222	0.848083	0.398944	0.285611	0.715918	0.358848	0.242222	0.674999
>tr|A1B0X7|A1B0X7_PARDP Flavin reductase domain protein, FMN-binding protein OS=Paracoccus denitrificans (strain Pd 1222) GN=Pden_1062 PE=4 SV=1	1	tr|A1B0X7|A1B0X7_PARDP	tr|A1B0X7|A1B0X7_PARDP	1.57e-07	3	3	3	0.127138	0.0735401	0.578427		0.0592451	0.0747557	0.125922	1.68445		0.07681	0.0928968	0.161379	1.73719	0.0566146	0.0904656	1.59792	0.0928968	0.0566146	0.609435	0.161379	0.0904656	0.560577
>tr|A1B0Y2|A1B0Y2_PARDP OsmC family protein OS=Paracoccus denitrificans (strain Pd 1222) GN=Pden_1067 PE=4 SV=1	1	tr|A1B0Y2|A1B0Y2_PARDP	tr|A1B0Y2|A1B0Y2_PARDP	1.82e-27	6	6	6	0.522628	0.27399	0.524253		0.05565	0.508863	0.287755	0.565487		0.102393	0.68739	0.357866	0.520616	0.330335	0.217644	0.658859	0.68739	0.330335	0.480564	0.357866	0.217644	0.608172
>tr|A1B0Y3|A1B0Y3_PARDP Transcriptional regulator, MarR family OS=Paracoccus denitrificans (strain Pd 1222) GN=Pden_1068 PE=4 SV=1	1	tr|A1B0Y3|A1B0Y3_PARDP	tr|A1B0Y3|A1B0Y3_PARDP	5.54e-49	5	5	5	0.676125	0.430315	0.636442	+	0.00476065	0.556515	0.549926	0.98816		0.956194	0.706766	0.645485	0.913294	0.406264	0.454366	1.1184	0.706766	0.406264	0.574821	0.645485	0.454366	0.703914
>tr|A1B0Y5|A1B0Y5_PARDP Regulatory protein, IclR OS=Paracoccus denitrificans (strain Pd 1222) GN=Pden_1070 PE=4 SV=1	1	tr|A1B0Y5|A1B0Y5_PARDP	tr|A1B0Y5|A1B0Y5_PARDP	1.32e-20	3	3	3	0.0982305	0.0637258	0.648738	+	0.00552477	0.086812	0.0751442	0.865597		0.481952	0.105758	0.0907034	0.857654	0.0678664	0.0595851	0.877976	0.105758	0.0678664	0.641717	0.0907034	0.0595851	0.656923
>tr|A1B106|A1B106_PARDP Acetolactate synthase, large subunit OS=Paracoccus denitrificans (strain Pd 1222) GN=Pden_1092 PE=3 SV=1	1	tr|A1B106|A1B106_PARDP	tr|A1B106|A1B106_PARDP	8.73e-07	3	3	3	0.20446	0.144384	0.70617		0.0602185	0.152623	0.196221	1.28566		0.209184	0.167879	0.241041	1.4358	0.137367	0.1514	1.10215	0.167879	0.137367	0.818252	0.241041	0.1514	0.628108
>tr|A1B107|A1B107_PARDP Putative transcriptional regulator, XRE family OS=Paracoccus denitrificans (strain Pd 1222) GN=Pden_1093 PE=4 SV=1	1	tr|A1B107|A1B107_PARDP	tr|A1B107|A1B107_PARDP	1.47e-13	2	2	2	0.0584268	0.0605613	1.03653		0.764812	0.0634104	0.0555777	0.876476		0.245357	0.0600242	0.0568295	0.946777	0.0667966	0.0543259	0.813303	0.0600242	0.0667966	1.11283	0.0568295	0.0543259	0.955946
>tr|A1B117|A1B117_PARDP Major facilitator superfamily MFS_1 OS=Paracoccus denitrificans (strain Pd 1222) GN=Pden_1103 PE=4 SV=1	1	tr|A1B117|A1B117_PARDP	tr|A1B117|A1B117_PARDP	3.53e-13	1	1	1	0.0228581	0.0138269	0.604901		0.0503372	0.0220527	0.0146323	0.663513		0.131696	0.0266202	0.0190961	0.717352	0.0174853	0.0101685	0.581546	0.0266202	0.0174853	0.656844	0.0190961	0.0101685	0.532493
>tr|A1B119|A1B119_PARDP Peptidase M19, renal dipeptidase OS=Paracoccus denitrificans (strain Pd 1222) GN=Pden_1105 PE=4 SV=1	1	tr|A1B119|A1B119_PARDP	tr|A1B119|A1B119_PARDP	0.0062348	1	1	1	0.0170317	0.0387562	2.27553		0.257347	0.0412949	0.0144931	0.350965		0.147722	0.0203198	0.0137437	0.676371	0.06227	0.0152424	0.24478	0.0203198	0.06227	3.0645	0.0137437	0.0152424	1.10905
>tr|A1B120|A1B120_PARDP Transcriptional regulator, GntR family OS=Paracoccus denitrificans (strain Pd 1222) GN=Pden_1106 PE=4 SV=1	1	tr|A1B120|A1B120_PARDP	tr|A1B120|A1B120_PARDP	2.42e-08	3	3	3	0.134659	0.0952505	0.707348	+	0.0117012	0.11723	0.112679	0.961182		0.822451	0.141536	0.127782	0.902823	0.0929242	0.0975768	1.05007	0.141536	0.0929242	0.656543	0.127782	0.0975768	0.763621
>tr|A1B121|A1B121_PARDP Alcohol dehydrogenase GroES domain protein OS=Paracoccus denitrificans (strain Pd 1222) GN=Pden_1107 PE=4 SV=1	1	tr|A1B121|A1B121_PARDP	tr|A1B121|A1B121_PARDP	8.79e-49	6	6	6	0.189718	0.135073	0.711967	+	0.0171376	0.157989	0.166801	1.05578		0.760786	0.189624	0.189811	1.00099	0.126353	0.143792	1.13801	0.189624	0.126353	0.666337	0.189811	0.143792	0.757552
>tr|A1B122|A1B122_PARDP AMP-dependent synthetase and ligase OS=Paracoccus denitrificans (strain Pd 1222) GN=Pden_1108 PE=4 SV=1	1	tr|A1B122|A1B122_PARDP	tr|A1B122|A1B122_PARDP	7.93e-40	9	9	9	0.525612	0.411499	0.782896	+	0.00311503	0.491587	0.445525	0.9063		0.382514	0.54812	0.503104	0.917872	0.435053	0.387946	0.89172	0.54812	0.435053	0.793719	0.503104	0.387946	0.771104
>tr|A1B124|A1B124_PARDP Uncharacterized protein OS=Paracoccus denitrificans (strain Pd 1222) GN=Pden_1110 PE=4 SV=1	1	tr|A1B124|A1B124_PARDP	tr|A1B124|A1B124_PARDP	0.0009089	1	1	1	0.174421	0.143855	0.824757		0.343551	0.134466	0.183811	1.36697		0.0976917	0.160396	0.188446	1.17488	0.108536	0.179175	1.65084	0.160396	0.108536	0.676671	0.188446	0.179175	0.9508
>tr|A1B126|A1B126_PARDP Dihydropyrimidinase OS=Paracoccus denitrificans (strain Pd 1222) GN=Pden_1112 PE=4 SV=1	1	tr|A1B126|A1B126_PARDP	tr|A1B126|A1B126_PARDP	1.12e-12	1	1	1	0.0271421	0.00850276	0.313268	+	0.0112666	0.0193859	0.016259	0.838702		0.743098	0.0290828	0.0252014	0.866539	0.00968894	0.00731658	0.755147	0.0290828	0.00968894	0.33315	0.0252014	0.00731658	0.290325
>tr|A1B127|A1B127_PARDP Amidase, hydantoinase/carbamoylase family OS=Paracoccus denitrificans (strain Pd 1222) GN=Pden_1113 PE=4 SV=1	1	tr|A1B127|A1B127_PARDP	tr|A1B127|A1B127_PARDP	1.72e-06	4	4	4	0.127012	0.151712	1.19447		0.350616	0.121456	0.157268	1.29485		0.154591	0.10728	0.146744	1.36786	0.135633	0.167791	1.2371	0.10728	0.135633	1.26429	0.146744	0.167791	1.14343
>tr|A1B133|A1B133_PARDP Reduced coenzyme F420:NADP oxidoreductase OS=Paracoccus denitrificans (strain Pd 1222) GN=Pden_1119 PE=4 SV=1	1	tr|A1B133|A1B133_PARDP	tr|A1B133|A1B133_PARDP	8.44e-12	2	2	2	0.14826	0.09845	0.664035		0.571881	0.0367329	0.209977	5.71632	+	0.0117931	0.0359314	0.260589	7.25241	0.0375345	0.159365	4.24584	0.0359314	0.0375345	1.04462	0.260589	0.159365	0.611558
>tr|A1B135|A1B135_PARDP Transcriptional regulator, TetR family OS=Paracoccus denitrificans (strain Pd 1222) GN=Pden_1121 PE=4 SV=1	1	tr|A1B135|A1B135_PARDP	tr|A1B135|A1B135_PARDP	0.0071019	1	1	1	0.1654	0.118523	0.716581	+	0.014706	0.149429	0.134494	0.900051		0.536965	0.176183	0.154617	0.877591	0.122675	0.114371	0.932308	0.176183	0.122675	0.69629	0.154617	0.114371	0.739702
>tr|A1B136|A1B136_PARDP Uncharacterized protein OS=Paracoccus denitrificans (strain Pd 1222) GN=Pden_1122 PE=4 SV=1	1	tr|A1B136|A1B136_PARDP	tr|A1B136|A1B136_PARDP	3.48e-19	2	2	2	0.103651	0.0625233	0.603208	+	0.000768481	0.0799545	0.0862202	1.07837		0.737515	0.103496	0.103807	1.00301	0.0564134	0.0686333	1.21661	0.103496	0.0564134	0.54508	0.103807	0.0686333	0.661162
>tr|A1B176|A1B176_PARDP NUDIX hydrolase OS=Paracoccus denitrificans (strain Pd 1222) GN=Pden_1163 PE=3 SV=1	1	tr|A1B176|A1B176_PARDP	tr|A1B176|A1B176_PARDP	3.9e-48	3	3	3	0.150533	0.104455	0.693896	+	0.00971081	0.130482	0.124506	0.954203		0.798299	0.161238	0.139828	0.867215	0.0997252	0.109184	1.09485	0.161238	0.0997252	0.618495	0.139828	0.109184	0.780842
>tr|A1B177|A1B177_PARDP Major facilitator superfamily MFS_1 OS=Paracoccus denitrificans (strain Pd 1222) GN=Pden_1166 PE=4 SV=1	1	tr|A1B177|A1B177_PARDP	tr|A1B177|A1B177_PARDP	2.6e-05	1	1	1	0.00882284	0.00368639	0.417824	+	0.0140029	0.00679166	0.00571757	0.841851		0.687085	0.00995886	0.00768681	0.771856	0.00362446	0.00374832	1.03417	0.00995886	0.00362446	0.363943	0.00768681	0.00374832	0.48763
>tr|A1B178|A1B178_PARDP Molybdenum ABC transporter, periplasmic molybdate-binding protein OS=Paracoccus denitrificans (strain Pd 1222) GN=Pden_1167 PE=4 SV=1	1	tr|A1B178|A1B178_PARDP	tr|A1B178|A1B178_PARDP	8.45e-27	2	2	2	0.0227156	0.0403304	1.77545		0.203583	0.0233946	0.0396514	1.6949		0.24625	0.0135644	0.0318667	2.34928	0.0332247	0.0474361	1.42773	0.0135644	0.0332247	2.4494	0.0318667	0.0474361	1.48858
>tr|A1B179|A1B179_PARDP Periplasmic binding protein OS=Paracoccus denitrificans (strain Pd 1222) GN=Pden_1168 PE=4 SV=1	1	tr|A1B179|A1B179_PARDP	tr|A1B179|A1B179_PARDP	3.21e-10	4	4	4	0.33568	0.262585	0.782249		0.512829	0.200822	0.397444	1.97909	+	0.0379149	0.206372	0.464988	2.25315	0.195271	0.3299	1.68944	0.206372	0.195271	0.946208	0.464988	0.3299	0.70948
>tr|A1B182|A1B182_PARDP TonB-dependent receptor OS=Paracoccus denitrificans (strain Pd 1222) GN=Pden_1171 PE=3 SV=1	1	tr|A1B182|A1B182_PARDP	tr|A1B182|A1B182_PARDP	0	30	30	30	1.78143	1.30476	0.732421		0.675068	0.517457	2.56873	4.96415	+	0.0281384	0.658235	2.90463	4.41275	0.376678	2.23284	5.92771	0.658235	0.376678	0.572254	2.90463	2.23284	0.768718
>tr|A1B183|A1B183_PARDP TOBE domain protein OS=Paracoccus denitrificans (strain Pd 1222) GN=Pden_1172 PE=4 SV=1	1	tr|A1B183|A1B183_PARDP	tr|A1B183|A1B183_PARDP	4.46e-86	2	2	2	0.0253406	0.0372769	1.47103		0.444686	0.0185096	0.0441079	2.38298		0.0639472	0.016244	0.0344372	2.11999	0.0207751	0.0537786	2.5886	0.016244	0.0207751	1.27894	0.0344372	0.0537786	1.56164
>tr|A1B194|A1B194_PARDP Transcriptional regulator, GntR family OS=Paracoccus denitrificans (strain Pd 1222) GN=Pden_1183 PE=4 SV=1	1	tr|A1B194|A1B194_PARDP	tr|A1B194|A1B194_PARDP	5.13e-28	4	4	4	0.192093	0.156427	0.814329		0.12762	0.156445	0.192075	1.22775		0.1281	0.175486	0.208701	1.18928	0.137405	0.17545	1.27688	0.175486	0.137405	0.782997	0.208701	0.17545	0.840675
>tr|A1B195|A1B195_PARDP Proline racemase OS=Paracoccus denitrificans (strain Pd 1222) GN=Pden_1184 PE=4 SV=1	1	tr|A1B195|A1B195_PARDP	tr|A1B195|A1B195_PARDP	1.43e-11	4	4	4	0.201873	0.145209	0.719307		0.250306	0.226786	0.120295	0.530435	+	0.00538789	0.256771	0.146975	0.572398	0.196802	0.0936157	0.475685	0.256771	0.196802	0.766449	0.146975	0.0936157	0.636949
>tr|A1B196|A1B196_PARDP Ornithine cyclodeaminase OS=Paracoccus denitrificans (strain Pd 1222) GN=Pden_1185 PE=4 SV=1	1	tr|A1B196|A1B196_PARDP	tr|A1B196|A1B196_PARDP	0.0014755	1	1	1	0.0478635	0.0441513	0.922441		0.450295	0.048308	0.0437068	0.904753		0.342245	0.0470985	0.0486286	1.03249	0.0495175	0.038785	0.783259	0.0470985	0.0495175	1.05136	0.0486286	0.038785	0.797577
>tr|A1B1A2|A1B1A2_PARDP FAD dependent oxidoreductase OS=Paracoccus denitrificans (strain Pd 1222) GN=Pden_1191 PE=3 SV=1	1	tr|A1B1A2|A1B1A2_PARDP	tr|A1B1A2|A1B1A2_PARDP	0.0010705	1	1	1	0.0233961	0.0155932	0.666488		0.0967966	0.0197284	0.0192609	0.976301		0.929728	0.0199624	0.0268297	1.34401	0.0194944	0.011692	0.599763	0.0199624	0.0194944	0.976554	0.0268297	0.011692	0.435786
>tr|A1B1A3|A1B1A3_PARDP NADP oxidoreductase, coenzyme F420-dependent OS=Paracoccus denitrificans (strain Pd 1222) GN=Pden_1192 PE=4 SV=1	1	tr|A1B1A3|A1B1A3_PARDP	tr|A1B1A3|A1B1A3_PARDP	7.98e-05	1	1	1	0.0718694	0.0551213	0.766965	+	0.00449685	0.061268	0.0657228	1.07271		0.579376	0.0693109	0.074428	1.07383	0.053225	0.0570176	1.07126	0.0693109	0.053225	0.767917	0.074428	0.0570176	0.766078
>tr|A1B1A8|A1B1A8_PARDP NADH:flavin oxidoreductase/NADH oxidase OS=Paracoccus denitrificans (strain Pd 1222) GN=Pden_1197 PE=4 SV=1	1	tr|A1B1A8|A1B1A8_PARDP	tr|A1B1A8|A1B1A8_PARDP	4.27e-62	11	11	11	0.471463	0.200986	0.426303	+	0.0121756	0.418282	0.254167	0.607645		0.207989	0.555022	0.387904	0.698898	0.281542	0.12043	0.427751	0.555022	0.281542	0.507263	0.387904	0.12043	0.310463
>tr|A1B1A9|A1B1A9_PARDP Transcriptional regulator, MarR family OS=Paracoccus denitrificans (strain Pd 1222) GN=Pden_1198 PE=4 SV=1	1	tr|A1B1A9|A1B1A9_PARDP	tr|A1B1A9|A1B1A9_PARDP	6.72e-17	2	2	2	0.0931606	0.0776612	0.833627		0.147369	0.0768617	0.09396	1.22246		0.101308	0.0828436	0.103478	1.24907	0.0708799	0.0844424	1.19135	0.0828436	0.0708799	0.855587	0.103478	0.0844424	0.816045
>tr|A1B1B3|A1B1B3_PARDP Resolvase, N-terminal domain OS=Paracoccus denitrificans (strain Pd 1222) GN=Pden_1202 PE=4 SV=1	1	tr|A1B1B3|A1B1B3_PARDP	tr|A1B1B3|A1B1B3_PARDP	2.91e-11	4	4	4	0.10172	0.110757	1.08884		0.322168	0.102797	0.10968	1.06696		0.459533	0.0926003	0.11084	1.19697	0.112993	0.108521	0.960422	0.0926003	0.112993	1.22022	0.11084	0.108521	0.979081
>tr|A1B1C5|A1B1C5_PARDP Transcriptional regulator, ArsR family OS=Paracoccus denitrificans (strain Pd 1222) GN=Pden_1214 PE=4 SV=1	1	tr|A1B1C5|A1B1C5_PARDP	tr|A1B1C5|A1B1C5_PARDP	9.46e-06	1	1	1	0.0151177	0.0129701	0.857942		0.221336	0.0133801	0.0147077	1.09922		0.469014	0.0147419	0.0154935	1.05098	0.0120183	0.0139219	1.15839	0.0147419	0.0120183	0.815246	0.0154935	0.0139219	0.898566
>tr|A1B1C6|A1B1C6_PARDP Activator of Hsp90 ATPase 1 family protein OS=Paracoccus denitrificans (strain Pd 1222) GN=Pden_1215 PE=4 SV=1	1	tr|A1B1C6|A1B1C6_PARDP	tr|A1B1C6|A1B1C6_PARDP	1.8e-65	3	3	3	0.274568	0.121695	0.443224	+	0.00211152	0.178636	0.217627	1.21827		0.583137	0.248083	0.301053	1.21352	0.109189	0.134201	1.22907	0.248083	0.109189	0.440132	0.301053	0.134201	0.445772
>tr|A1B1C8|A1B1C8_PARDP Uncharacterized protein OS=Paracoccus denitrificans (strain Pd 1222) GN=Pden_1217 PE=4 SV=1	1	tr|A1B1C8|A1B1C8_PARDP	tr|A1B1C8|A1B1C8_PARDP	0.0027279	1	1	1	0.0184526	0.0246025	1.33328		0.205746	0.0190636	0.0239915	1.2585		0.324015	0.015389	0.0215161	1.39815	0.0227382	0.0264668	1.16398	0.015389	0.0227382	1.47756	0.0215161	0.0264668	1.23009
>tr|A1B1D0|A1B1D0_PARDP Uncharacterized protein OS=Paracoccus denitrificans (strain Pd 1222) GN=Pden_1219 PE=4 SV=1	1	tr|A1B1D0|A1B1D0_PARDP	tr|A1B1D0|A1B1D0_PARDP	2.77e-17	3	3	3	0.091939	0.0745817	0.811209		0.215116	0.0708688	0.0956519	1.3497		0.0517369	0.0751661	0.108712	1.44629	0.0665716	0.0825919	1.24065	0.0751661	0.0665716	0.88566	0.108712	0.0825919	0.759732
>tr|A1B1D3|A1B1D3_PARDP Transposase-like protein OS=Paracoccus denitrificans (strain Pd 1222) GN=Pden_1222 PE=4 SV=1	1	tr|A1B1D3|A1B1D3_PARDP	tr|A1B1D3|A1B1D3_PARDP	0.0017175	1	1	1	0.0450323	0.0406942	0.903667		0.449829	0.0487987	0.0369277	0.756737	+	0.00649561	0.0508744	0.0391901	0.770329	0.0467229	0.0346654	0.741936	0.0508744	0.0467229	0.918397	0.0391901	0.0346654	0.884546
>tr|A1B1D7|A1B1D7_PARDP Uncharacterized protein OS=Paracoccus denitrificans (strain Pd 1222) GN=Pden_1226 PE=4 SV=1	1	tr|A1B1D7|A1B1D7_PARDP	tr|A1B1D7|A1B1D7_PARDP	1.05e-07	3	3	3	0.087377	0.104772	1.19908		0.0943187	0.0984946	0.0936542	0.950856		0.678136	0.0862575	0.0884965	1.02596	0.110732	0.098812	0.892355	0.0862575	0.110732	1.28373	0.0884965	0.098812	1.11656
>tr|A1B1D9|A1B1D9_PARDP Putative transcriptional regulator, XRE family OS=Paracoccus denitrificans (strain Pd 1222) GN=Pden_1228 PE=4 SV=1	1	tr|A1B1D9|A1B1D9_PARDP	tr|A1B1D9|A1B1D9_PARDP	1.06e-32	4	4	4	0.261792	0.456017	1.7419		0.311807	0.238625	0.479185	2.00811		0.197647	0.221807	0.301777	1.36054	0.255442	0.656592	2.57042	0.221807	0.255442	1.15164	0.301777	0.656592	2.17575
>tr|A1B1E0|A1B1E0_PARDP Uncharacterized protein OS=Paracoccus denitrificans (strain Pd 1222) GN=Pden_1229 PE=4 SV=1	1	tr|A1B1E0|A1B1E0_PARDP	tr|A1B1E0|A1B1E0_PARDP	2.82e-24	2	2	2	0.0686171	0.0628858	0.916474		0.795992	0.0898717	0.0416312	0.463229	+	0.00106891	0.090846	0.0463882	0.510624	0.0888974	0.0368742	0.414795	0.090846	0.0888974	0.97855	0.0463882	0.0368742	0.794905
>tr|A1B1E3|A1B1E3_PARDP HI0933 family protein OS=Paracoccus denitrificans (strain Pd 1222) GN=Pden_1232 PE=4 SV=1	1	tr|A1B1E3|A1B1E3_PARDP	tr|A1B1E3|A1B1E3_PARDP	5.65e-60	6	6	6	0.557364	0.507018	0.909671		0.524243	0.605694	0.458688	0.757293	+	0.0233657	0.618193	0.496536	0.803206	0.593196	0.42084	0.709446	0.618193	0.593196	0.959565	0.496536	0.42084	0.847552
>tr|A1B1E4|A1B1E4_PARDP 2-dehydro-3-deoxyphosphooctonate aldolase OS=Paracoccus denitrificans (strain Pd 1222) GN=kdsA PE=3 SV=1	1	tr|A1B1E4|A1B1E4_PARDP	tr|A1B1E4|A1B1E4_PARDP	9.85e-190	16	16	16	1.52238	1.94436	1.27718	+	0.0426064	1.62779	1.83895	1.12972		0.378338	1.47026	1.57451	1.07091	1.78532	2.10339	1.17816	1.47026	1.78532	1.21429	1.57451	2.10339	1.3359
>tr|A1B1E5|A1B1E5_PARDP Capsule polysaccharide export protein-like protein OS=Paracoccus denitrificans (strain Pd 1222) GN=Pden_1234 PE=4 SV=1	1	tr|A1B1E5|A1B1E5_PARDP	tr|A1B1E5|A1B1E5_PARDP	4.18e-201	16	16	16	1.19716	1.03252	0.862474		0.453077	1.31831	0.911374	0.691318	+	0.0256646	1.36995	1.02438	0.747748	1.26668	0.79837	0.630288	1.36995	1.26668	0.924615	1.02438	0.79837	0.779371
>tr|A1B1E7|A1B1E7_PARDP Uracil-DNA glycosylase superfamily OS=Paracoccus denitrificans (strain Pd 1222) GN=Pden_1236 PE=4 SV=1	1	tr|A1B1E7|A1B1E7_PARDP	tr|A1B1E7|A1B1E7_PARDP	6.73e-10	2	2	2	0.0205306	0.0107323	0.522748		0.179716	0.0201987	0.0110642	0.54777		0.216452	0.0280835	0.0129777	0.462111	0.0123139	0.00915076	0.743126	0.0280835	0.0123139	0.438474	0.0129777	0.00915076	0.705115
>tr|A1B1E8|A1B1E8_PARDP Uncharacterized protein OS=Paracoccus denitrificans (strain Pd 1222) GN=Pden_1237 PE=4 SV=1	1	tr|A1B1E8|A1B1E8_PARDP	tr|A1B1E8|A1B1E8_PARDP	3.82e-180	8	8	8	0.391265	0.555787	1.42049	+	0.0413781	0.446583	0.500469	1.12066		0.570595	0.372838	0.409692	1.09885	0.520329	0.591246	1.13629	0.372838	0.520329	1.39559	0.409692	0.591246	1.44315
>tr|A1B1E9|A1B1E9_PARDP Uncharacterized protein OS=Paracoccus denitrificans (strain Pd 1222) GN=Pden_1238 PE=4 SV=1	1	tr|A1B1E9|A1B1E9_PARDP	tr|A1B1E9|A1B1E9_PARDP	1.82e-06	2	2	2	0.0992211	0.117547	1.1847		0.264315	0.105223	0.111545	1.06008		0.714156	0.0972721	0.10117	1.04007	0.113175	0.121919	1.07727	0.0972721	0.113175	1.16349	0.10117	0.121919	1.20509
>tr|A1B1F1|A1B1F1_PARDP Peptidoglycan-binding domain 1 protein OS=Paracoccus denitrificans (strain Pd 1222) GN=Pden_1240 PE=4 SV=1	1	tr|A1B1F1|A1B1F1_PARDP	tr|A1B1F1|A1B1F1_PARDP	2.72e-236	16	16	16	0.927831	0.744415	0.802318		0.110659	0.859475	0.812771	0.945661		0.714856	0.930686	0.924976	0.993865	0.788264	0.700567	0.888747	0.930686	0.788264	0.846971	0.924976	0.700567	0.757389
>tr|A1B1F3|A1B1F3_PARDP Phosphopantetheine-binding protein OS=Paracoccus denitrificans (strain Pd 1222) GN=Pden_1242 PE=4 SV=1	1	tr|A1B1F3|A1B1F3_PARDP	tr|A1B1F3|A1B1F3_PARDP	3.1e-20	1	1	1	0.0406151	0.0359879	0.886071		0.515739	0.0377254	0.0388776	1.03054		0.873716	0.0393036	0.0419267	1.06674	0.0361471	0.0358286	0.991188	0.0393036	0.0361471	0.919691	0.0419267	0.0358286	0.854554
>tr|A1B1F4|A1B1F4_PARDP 3-oxoacyl-[acyl-carrier-protein] synthase II OS=Paracoccus denitrificans (strain Pd 1222) GN=Pden_1243 PE=3 SV=1	1	tr|A1B1F4|A1B1F4_PARDP	tr|A1B1F4|A1B1F4_PARDP	3.36e-121	8	8	8	0.68435	0.646258	0.944339		0.114854	0.673316	0.657292	0.976201		0.545571	0.694491	0.674209	0.970796	0.652142	0.640375	0.981957	0.694491	0.652142	0.93902	0.674209	0.640375	0.949816
>tr|A1B1F6|A1B1F6_PARDP 2-keto-3-deoxy-phosphogluconate aldolase OS=Paracoccus denitrificans (strain Pd 1222) GN=Pden_1245 PE=4 SV=1	1	tr|A1B1F6|A1B1F6_PARDP	tr|A1B1F6|A1B1F6_PARDP	1.73e-243	11	11	11	1.48004	1.73141	1.16984		0.079176	1.67928	1.53217	0.912399		0.350209	1.53941	1.42067	0.922869	1.81915	1.64367	0.90354	1.53941	1.81915	1.18172	1.42067	1.64367	1.15697
>tr|A1B1F7|A1B1F7_PARDP Uncharacterized protein OS=Paracoccus denitrificans (strain Pd 1222) GN=Pden_1246 PE=4 SV=1	1	tr|A1B1F7|A1B1F7_PARDP	tr|A1B1F7|A1B1F7_PARDP	4.33e-196	10	10	10	1.07993	1.19111	1.10295		0.275344	1.10118	1.16985	1.06236		0.515021	0.974779	1.18508	1.21574	1.22759	1.15462	0.940561	0.974779	1.22759	1.25935	1.18508	1.15462	0.974299
>tr|A1B1F8|A1B1F8_PARDP Glutathionylspermidine synthase OS=Paracoccus denitrificans (strain Pd 1222) GN=Pden_1247 PE=4 SV=1	1	tr|A1B1F8|A1B1F8_PARDP	tr|A1B1F8|A1B1F8_PARDP	8.93e-149	8	8	8	0.465826	0.420757	0.90325		0.263594	0.48358	0.403003	0.833374	+	0.0161633	0.496453	0.435198	0.876616	0.470707	0.370807	0.787766	0.496453	0.470707	0.94814	0.435198	0.370807	0.852041
>tr|A1B1F9|A1B1F9_PARDP Extracellular solute-binding protein, family 5 OS=Paracoccus denitrificans (strain Pd 1222) GN=Pden_1248 PE=4 SV=1	1	tr|A1B1F9|A1B1F9_PARDP	tr|A1B1F9|A1B1F9_PARDP	2.26e-300	18	18	18	1.85322	1.92518	1.03883		0.779902	2.18047	1.59793	0.732838	+	0.000165834	2.14859	1.55784	0.725052	2.21235	1.63802	0.7404	2.14859	2.21235	1.02967	1.55784	1.63802	1.05147
>tr|A1B1G1|A1B1G1_PARDP Binding-protein-dependent transport systems inner membrane component OS=Paracoccus denitrificans (strain Pd 1222) GN=Pden_1250 PE=3 SV=1	1	tr|A1B1G1|A1B1G1_PARDP	tr|A1B1G1|A1B1G1_PARDP	2.63e-16	3	3	3	0.151789	0.127134	0.837573		0.178812	0.150379	0.128544	0.854801		0.242863	0.152939	0.150639	0.984965	0.14782	0.106449	0.720128	0.152939	0.14782	0.966528	0.150639	0.106449	0.706649
>tr|A1B1G2|A1B1G2_PARDP ABC transporter related protein OS=Paracoccus denitrificans (strain Pd 1222) GN=Pden_1251 PE=4 SV=1	1	tr|A1B1G2|A1B1G2_PARDP	tr|A1B1G2|A1B1G2_PARDP	1.47e-57	8	8	8	0.561192	0.668842	1.19182		0.418535	0.517296	0.712738	1.37782		0.110777	0.467739	0.654645	1.39959	0.566852	0.770831	1.35984	0.467739	0.566852	1.2119	0.654645	0.770831	1.17748
>tr|A1B1G3|A1B1G3_PARDP ABC transporter related protein OS=Paracoccus denitrificans (strain Pd 1222) GN=Pden_1252 PE=3 SV=1	2	tr|A1B1G3|A1B1G3_PARDP	tr|A1B1G3|A1B1G3_PARDP;tr|A1AY22|A1AY22_PARDP	2.31e-63	7	7	7	0.406313	0.38177	0.939596		0.579069	0.43357	0.354513	0.817662	+	0.0321814	0.440804	0.371821	0.843507	0.426335	0.337205	0.790939	0.440804	0.426335	0.967176	0.371821	0.337205	0.906901
>tr|A1B1G5|A1B1G5_PARDP Aldehyde dehydrogenase OS=Paracoccus denitrificans (strain Pd 1222) GN=Pden_1254 PE=3 SV=1	1	tr|A1B1G5|A1B1G5_PARDP	tr|A1B1G5|A1B1G5_PARDP	5.35e-57	5	5	5	0.221895	0.126838	0.571612		0.0678511	0.16888	0.179853	1.06498		0.855092	0.222793	0.220997	0.991942	0.114967	0.138709	1.20651	0.222793	0.114967	0.516026	0.220997	0.138709	0.62765
>tr|A1B1G6|A1B1G6_PARDP Short-chain dehydrogenase/reductase SDR OS=Paracoccus denitrificans (strain Pd 1222) GN=Pden_1255 PE=4 SV=1	1	tr|A1B1G6|A1B1G6_PARDP	tr|A1B1G6|A1B1G6_PARDP	9.59e-111	10	10	10	1.35782	1.77018	1.30369		0.258845	1.21733	1.91068	1.56957	+	0.0276934	1.12385	1.59179	1.41637	1.3108	2.22956	1.70091	1.12385	1.3108	1.16635	1.59179	2.22956	1.40066
>tr|A1B1G9|A1B1G9_PARDP ABC transporter related protein OS=Paracoccus denitrificans (strain Pd 1222) GN=Pden_1258 PE=3 SV=1	1	tr|A1B1G9|A1B1G9_PARDP	tr|A1B1G9|A1B1G9_PARDP	2.04e-187	20	20	20	2.18301	2.0562	0.941909		0.377527	2.21345	2.02576	0.915205		0.170421	2.25769	2.10833	0.933842	2.16921	1.94319	0.895807	2.25769	2.16921	0.960806	2.10833	1.94319	0.921673
>tr|A1B1H0|A1B1H0_PARDP Periplasmic solute binding protein OS=Paracoccus denitrificans (strain Pd 1222) GN=Pden_1259 PE=3 SV=1	2	tr|A1B1H0|A1B1H0_PARDP	tr|A1B1H0|A1B1H0_PARDP;REV__tr|A1B6R0|A1B6R0_PARDP	0	16	16	16	2.35553	2.63021	1.11661		0.350154	2.39	2.59575	1.08609		0.491867	2.26353	2.44754	1.08129	2.51647	2.74396	1.0904	2.26353	2.51647	1.11175	2.44754	2.74396	1.12111
>tr|A1B1H1|A1B1H1_PARDP Manganese uptake regulator, Fur family OS=Paracoccus denitrificans (strain Pd 1222) GN=Pden_1260 PE=4 SV=1	1	tr|A1B1H1|A1B1H1_PARDP	tr|A1B1H1|A1B1H1_PARDP	1.8e-144	7	7	7	0.21249	0.165146	0.777196		0.0695164	0.181206	0.19643	1.08401		0.608806	0.202268	0.222712	1.10107	0.160145	0.170147	1.06246	0.202268	0.160145	0.791749	0.222712	0.170147	0.76398
>tr|A1B1H2|A1B1H2_PARDP Uncharacterized protein OS=Paracoccus denitrificans (strain Pd 1222) GN=Pden_1261 PE=4 SV=1	1	tr|A1B1H2|A1B1H2_PARDP	tr|A1B1H2|A1B1H2_PARDP	6.81e-27	4	4	4	0.291761	0.223005	0.764342		0.113111	0.247889	0.266876	1.07659		0.693222	0.273046	0.310475	1.13708	0.222733	0.223277	1.00244	0.273046	0.222733	0.815734	0.310475	0.223277	0.719146
>tr|A1B1H3|A1B1H3_PARDP Uncharacterized protein OS=Paracoccus denitrificans (strain Pd 1222) GN=Pden_1262 PE=4 SV=1	1	tr|A1B1H3|A1B1H3_PARDP	tr|A1B1H3|A1B1H3_PARDP	4.3e-128	3	3	3	0.109198	0.10502	0.961739		0.712204	0.106245	0.107973	1.01627		0.879305	0.114657	0.103739	0.904771	0.0978319	0.112208	1.14695	0.114657	0.0978319	0.853254	0.103739	0.112208	1.08164
>tr|A1B1H4|A1B1H4_PARDP Uncharacterized protein OS=Paracoccus denitrificans (strain Pd 1222) GN=Pden_1263 PE=4 SV=1	1	tr|A1B1H4|A1B1H4_PARDP	tr|A1B1H4|A1B1H4_PARDP	1.08e-05	2	2	2	0.0273128	0.0279481	1.02326		0.834438	0.0295073	0.0257536	0.872786		0.182089	0.0294238	0.0252018	0.856509	0.0295909	0.0263054	0.888971	0.0294238	0.0295909	1.00568	0.0252018	0.0263054	1.04379
>tr|A1B1H6|A1B1H6_PARDP ATP-dependent Clp protease proteolytic subunit OS=Paracoccus denitrificans (strain Pd 1222) GN=clpP PE=3 SV=1	1	tr|A1B1H6|A1B1H6_PARDP	tr|A1B1H6|A1B1H6_PARDP	1.78e-274	13	13	13	2.36455	2.45154	1.03679		0.328938	2.36214	2.45396	1.03887		0.30025	2.3105	2.4186	1.04679	2.41378	2.48931	1.03129	2.3105	2.41378	1.0447	2.4186	2.48931	1.02923
>tr|A1B1H8|A1B1H8_PARDP NADH:ubiquinone oxidoreductase 17.2 kD subunit OS=Paracoccus denitrificans (strain Pd 1222) GN=Pden_1267 PE=4 SV=1	1	tr|A1B1H8|A1B1H8_PARDP	tr|A1B1H8|A1B1H8_PARDP	1.78e-102	5	5	5	0.293798	0.271139	0.922874		0.706653	0.342735	0.222202	0.648321	+	0.0080499	0.378555	0.209041	0.552207	0.306914	0.235363	0.76687	0.378555	0.306914	0.810751	0.209041	0.235363	1.12592
>tr|A1B1H9|A1B1H9_PARDP Mammalian cell entry related domain protein OS=Paracoccus denitrificans (strain Pd 1222) GN=Pden_1268 PE=4 SV=1	1	tr|A1B1H9|A1B1H9_PARDP	tr|A1B1H9|A1B1H9_PARDP	8.95e-76	5	5	5	0.388011	0.325919	0.839973		0.137996	0.374955	0.338975	0.904041		0.422058	0.414122	0.3619	0.873898	0.335788	0.316049	0.941217	0.414122	0.335788	0.810843	0.3619	0.316049	0.873305
>tr|A1B1I0|A1B1I0_PARDP Uncharacterized protein OS=Paracoccus denitrificans (strain Pd 1222) GN=Pden_1269 PE=4 SV=1	1	tr|A1B1I0|A1B1I0_PARDP	tr|A1B1I0|A1B1I0_PARDP	9.76e-89	7	7	7	0.461008	0.476182	1.03291		0.735287	0.444483	0.492707	1.10849		0.257466	0.476268	0.445749	0.93592	0.412698	0.539665	1.30765	0.476268	0.412698	0.866525	0.445749	0.539665	1.21069
>tr|A1B1I2|A1B1I2_PARDP Acetyl-CoA carboxylase carboxyltransferase subunit alpha OS=Paracoccus denitrificans (strain Pd 1222) GN=Pden_1271 PE=4 SV=1	1	tr|A1B1I2|A1B1I2_PARDP	tr|A1B1I2|A1B1I2_PARDP	1.26e-301	18	18	18	2.3813	2.07095	0.869669		0.131794	2.41568	2.03657	0.843062	+	0.0491924	2.58008	2.18252	0.845913	2.25128	1.89061	0.839796	2.58008	2.25128	0.87256	2.18252	1.89061	0.866251
>tr|A1B1I3|A1B1I3_PARDP Biotin carboxyl carrier protein OS=Paracoccus denitrificans (strain Pd 1222) GN=Pden_1272 PE=4 SV=1	1	tr|A1B1I3|A1B1I3_PARDP	tr|A1B1I3|A1B1I3_PARDP	3.56e-185	12	12	12	1.51843	1.63508	1.07683		0.138302	1.54031	1.6132	1.04732		0.384585	1.54244	1.49442	0.968867	1.53819	1.73198	1.12599	1.54244	1.53819	0.997243	1.49442	1.73198	1.15897
>tr|A1B1I4|A1B1I4_PARDP Lipid A biosynthesis acyltransferase OS=Paracoccus denitrificans (strain Pd 1222) GN=Pden_1273 PE=4 SV=1	1	tr|A1B1I4|A1B1I4_PARDP	tr|A1B1I4|A1B1I4_PARDP	5.99e-79	6	6	6	0.369018	0.464349	1.25834		0.118947	0.380015	0.453352	1.19298		0.25322	0.334957	0.40308	1.20338	0.425074	0.503623	1.18479	0.334957	0.425074	1.26904	0.40308	0.503623	1.24944
>tr|A1B1I6|A1B1I6_PARDP Transketolase OS=Paracoccus denitrificans (strain Pd 1222) GN=Pden_1275 PE=4 SV=1	1	tr|A1B1I6|A1B1I6_PARDP	tr|A1B1I6|A1B1I6_PARDP	0	46	46	46	9.32387	9.36599	1.00452		0.936052	9.59398	9.09588	0.948082		0.321388	9.24689	9.40086	1.01665	9.94108	8.79091	0.884301	9.24689	9.94108	1.07507	9.40086	8.79091	0.935118
>tr|A1B1I7|A1B1I7_PARDP Uncharacterized protein OS=Paracoccus denitrificans (strain Pd 1222) GN=Pden_1276 PE=4 SV=1	1	tr|A1B1I7|A1B1I7_PARDP	tr|A1B1I7|A1B1I7_PARDP	1.96e-07	1	1	1	0.0201269	0.022242	1.10508		0.731209	0.0216087	0.0207602	0.960734		0.890886	0.019051	0.0212029	1.11295	0.0241664	0.0203175	0.840735	0.019051	0.0241664	1.26851	0.0212029	0.0203175	0.958244
>tr|A1B1I8|A1B1I8_PARDP Uracil-xanthine permease OS=Paracoccus denitrificans (strain Pd 1222) GN=Pden_1277 PE=4 SV=1	1	tr|A1B1I8|A1B1I8_PARDP	tr|A1B1I8|A1B1I8_PARDP	0.0024798	1	1	1	0.0120063	0.00874569	0.728422		0.197646	0.0121865	0.00856557	0.702876		0.144276	0.0138776	0.010135	0.730313	0.0104953	0.00699611	0.666597	0.0138776	0.0104953	0.756271	0.010135	0.00699611	0.69029
>tr|A1B1I9|A1B1I9_PARDP Uncharacterized protein OS=Paracoccus denitrificans (strain Pd 1222) GN=Pden_1278 PE=4 SV=1	1	tr|A1B1I9|A1B1I9_PARDP	tr|A1B1I9|A1B1I9_PARDP	3.77e-43	4	4	4	0.142011	0.130624	0.919815		0.515481	0.141217	0.131418	0.930616		0.577723	0.134382	0.14964	1.11354	0.148051	0.113197	0.764581	0.134382	0.148051	1.10171	0.14964	0.113197	0.756462
>tr|A1B1J0|A1B1J0_PARDP Tyrosine recombinase XerC OS=Paracoccus denitrificans (strain Pd 1222) GN=xerC PE=3 SV=1	1	tr|A1B1J0|A1B1J0_PARDP	tr|A1B1J0|A1B1J0_PARDP	8.22e-21	7	7	7	0.197929	0.206474	1.04317		0.709166	0.208009	0.196394	0.944158		0.610171	0.19576	0.200099	1.02217	0.220259	0.192689	0.874827	0.19576	0.220259	1.12515	0.200099	0.192689	0.962966
>tr|A1B1J1|A1B1J1_PARDP Uncharacterized protein OS=Paracoccus denitrificans (strain Pd 1222) GN=Pden_1280 PE=4 SV=1	1	tr|A1B1J1|A1B1J1_PARDP	tr|A1B1J1|A1B1J1_PARDP	7.57e-72	10	10	10	0.437364	0.314433	0.718928	+	0.0385218	0.396031	0.355765	0.898326		0.566762	0.45497	0.419758	0.922606	0.337093	0.291773	0.865555	0.45497	0.337093	0.740914	0.419758	0.291773	0.695098
>tr|A1B1J3|A1B1J3_PARDP Shikimate kinase OS=Paracoccus denitrificans (strain Pd 1222) GN=aroK PE=3 SV=1	1	tr|A1B1J3|A1B1J3_PARDP	tr|A1B1J3|A1B1J3_PARDP	1.23e-127	10	10	10	1.12992	1.08265	0.958169		0.571748	1.18098	1.03159	0.873505	+	0.0322805	1.19546	1.06437	0.890342	1.16649	0.998808	0.856249	1.19546	1.16649	0.975767	1.06437	0.998808	0.938403
>tr|A1B1J5|A1B1J5_PARDP Multisubunit potassium/proton antiporter, PhaG subunit OS=Paracoccus denitrificans (strain Pd 1222) GN=Pden_1284 PE=4 SV=1	1	tr|A1B1J5|A1B1J5_PARDP	tr|A1B1J5|A1B1J5_PARDP	2.39e-08	2	2	2	0.109423	0.0869074	0.794232		0.0757252	0.104248	0.0920824	0.883299		0.386926	0.111225	0.107622	0.967604	0.0972717	0.0765432	0.786901	0.111225	0.0972717	0.87455	0.107622	0.0765432	0.711225
>tr|A1B1J7|A1B1J7_PARDP Multisubunit potassium/proton antiporter, PhaE subunit OS=Paracoccus denitrificans (strain Pd 1222) GN=Pden_1286 PE=4 SV=1	1	tr|A1B1J7|A1B1J7_PARDP	tr|A1B1J7|A1B1J7_PARDP	7.82e-10	2	2	2	0.0701325	0.0483981	0.690095		0.0767183	0.0665932	0.0519373	0.77992		0.271628	0.0720353	0.0682297	0.947171	0.0611511	0.035645	0.5829	0.0720353	0.0611511	0.848905	0.0682297	0.035645	0.522426
>tr|A1B1J8|A1B1J8_PARDP Multisubunit potassium/proton antiporter, PhaD subunit OS=Paracoccus denitrificans (strain Pd 1222) GN=Pden_1287 PE=3 SV=1	1	tr|A1B1J8|A1B1J8_PARDP	tr|A1B1J8|A1B1J8_PARDP	4.71e-123	4	4	4	0.294588	0.242822	0.824276		0.135934	0.285313	0.252097	0.88358		0.368422	0.283016	0.30616	1.08178	0.28761	0.198034	0.68855	0.283016	0.28761	1.01623	0.30616	0.198034	0.646832
>tr|A1B1K0|A1B1K0_PARDP Multisubunit potassium/proton antiporter, PhaB subunit / multisubunit potassium/proton antiporter, PhaA subunit OS=Paracoccus denitrificans (strain Pd 1222) GN=Pden_1289 PE=3 SV=1	1	tr|A1B1K0|A1B1K0_PARDP	tr|A1B1K0|A1B1K0_PARDP	4.6e-19	4	4	4	0.125738	0.110953	0.882412		0.536472	0.138269	0.0984216	0.71181		0.0548552	0.127423	0.124053	0.97355	0.149116	0.0727902	0.488146	0.127423	0.149116	1.17024	0.124053	0.0727902	0.586767
>tr|A1B1K1|A1B1K1_PARDP Orn/DAP/Arg decarboxylase 2 OS=Paracoccus denitrificans (strain Pd 1222) GN=Pden_1290 PE=3 SV=1	1	tr|A1B1K1|A1B1K1_PARDP	tr|A1B1K1|A1B1K1_PARDP	5.88e-72	12	12	12	0.817917	0.814177	0.995427		0.963834	0.886128	0.745966	0.841826	+	0.0426931	0.848379	0.787455	0.928188	0.923878	0.704476	0.762521	0.848379	0.923878	1.08899	0.787455	0.704476	0.894624
>tr|A1B1K2|A1B1K2_PARDP Uncharacterized protein OS=Paracoccus denitrificans (strain Pd 1222) GN=Pden_1291 PE=4 SV=1	1	tr|A1B1K2|A1B1K2_PARDP	tr|A1B1K2|A1B1K2_PARDP	1.38e-05	2	2	2	0.205989	0.250443	1.21581		0.44501	0.188987	0.267446	1.41515		0.150118	0.186209	0.225769	1.21245	0.191765	0.309122	1.61198	0.186209	0.191765	1.02984	0.225769	0.309122	1.36919
>tr|A1B1K3|A1B1K3_PARDP AMP-dependent synthetase and ligase OS=Paracoccus denitrificans (strain Pd 1222) GN=Pden_1292 PE=4 SV=1	1	tr|A1B1K3|A1B1K3_PARDP	tr|A1B1K3|A1B1K3_PARDP	3.28e-145	10	10	10	0.484158	0.413915	0.854916		0.114619	0.464217	0.433855	0.934595		0.53397	0.489963	0.478354	0.976306	0.438472	0.389357	0.887985	0.489963	0.438472	0.894909	0.478354	0.389357	0.813952
>tr|A1B1K4|A1B1K4_PARDP Serine acetyltransferase OS=Paracoccus denitrificans (strain Pd 1222) GN=Pden_1293 PE=3 SV=1	1	tr|A1B1K4|A1B1K4_PARDP	tr|A1B1K4|A1B1K4_PARDP	0.00010171	2	2	2	0.0347106	0.0706361	2.035		0.148802	0.0410763	0.0642705	1.56466		0.37879	0.0333336	0.0360877	1.08262	0.048819	0.0924533	1.8938	0.0333336	0.048819	1.46456	0.0360877	0.0924533	2.56191
>tr|A1B1K5|A1B1K5_PARDP Uncharacterized protein OS=Paracoccus denitrificans (strain Pd 1222) GN=Pden_1294 PE=4 SV=1	1	tr|A1B1K5|A1B1K5_PARDP	tr|A1B1K5|A1B1K5_PARDP	4.25e-89	9	9	9	0.39032	0.338314	0.866762		0.245014	0.381231	0.347403	0.911266		0.46595	0.394213	0.386427	0.980248	0.368249	0.30838	0.83742	0.394213	0.368249	0.934138	0.386427	0.30838	0.798029
>tr|A1B1K7|A1B1K7_PARDP DegT/DnrJ/EryC1/StrS aminotransferase OS=Paracoccus denitrificans (strain Pd 1222) GN=Pden_1296 PE=3 SV=1	1	tr|A1B1K7|A1B1K7_PARDP	tr|A1B1K7|A1B1K7_PARDP	5.01e-05	2	2	2	0.0657578	0.0653072	0.993147		0.944996	0.0693905	0.0616745	0.888803		0.204306	0.0652799	0.0662358	1.01464	0.0735011	0.0571133	0.77704	0.0652799	0.0735011	1.12594	0.0662358	0.0571133	0.862273
>tr|A1B1L1|A1B1L1_PARDP Uncharacterized protein OS=Paracoccus denitrificans (strain Pd 1222) GN=Pden_1300 PE=4 SV=1	1	tr|A1B1L1|A1B1L1_PARDP	tr|A1B1L1|A1B1L1_PARDP	1.1e-14	4	4	4	0.151717	0.14202	0.936084		0.67064	0.161586	0.132151	0.817839		0.16265	0.150424	0.153009	1.01718	0.172747	0.111293	0.644253	0.150424	0.172747	1.1484	0.153009	0.111293	0.727359
>tr|A1B1L2|A1B1L2_PARDP Uncharacterized protein OS=Paracoccus denitrificans (strain Pd 1222) GN=Pden_1301 PE=4 SV=1	1	tr|A1B1L2|A1B1L2_PARDP	tr|A1B1L2|A1B1L2_PARDP	1.13e-08	3	3	3	0.0245668	0.0445248	1.8124	+	0.0409477	0.0307844	0.0383071	1.24437		0.511238	0.0213857	0.0277479	1.2975	0.0401832	0.0488664	1.21609	0.0213857	0.0401832	1.87897	0.0277479	0.0488664	1.76108
>tr|A1B1L3|A1B1L3_PARDP Polyphosphate kinase OS=Paracoccus denitrificans (strain Pd 1222) GN=ppk PE=3 SV=1	1	tr|A1B1L3|A1B1L3_PARDP	tr|A1B1L3|A1B1L3_PARDP	1.53e-186	21	21	17	1.3898	1.14424	0.823309		0.102593	1.33592	1.19812	0.896847		0.400124	1.44506	1.33455	0.923525	1.22679	1.06169	0.865422	1.44506	1.22679	0.848953	1.33455	1.06169	0.795542
>tr|A1B1L4|A1B1L4_PARDP Ppx/GppA phosphatase OS=Paracoccus denitrificans (strain Pd 1222) GN=Pden_1303 PE=4 SV=1	2	tr|A1B1L4|A1B1L4_PARDP	tr|A1B1L4|A1B1L4_PARDP;REV__tr|A1B5T2|A1B5T2_PARDP	0	31	31	31	3.93334	3.68171	0.936027		0.104393	3.75953	3.85552	1.02553		0.575732	3.78663	4.08004	1.07748	3.73242	3.631	0.972829	3.78663	3.73242	0.985682	4.08004	3.631	0.889943
>tr|A1B1L5|A1B1L5_PARDP Dipeptidase AC, Metallo peptidase, MEROPS family M19 OS=Paracoccus denitrificans (strain Pd 1222) GN=Pden_1304 PE=4 SV=1	1	tr|A1B1L5|A1B1L5_PARDP	tr|A1B1L5|A1B1L5_PARDP	2.12e-163	13	13	13	1.07669	1.06654	0.990575		0.918557	1.14375	0.999474	0.873858		0.102234	1.1107	1.04267	0.938757	1.1768	0.956274	0.812604	1.1107	1.1768	1.05952	1.04267	0.956274	0.917136
>tr|A1B1L6|A1B1L6_PARDP Antibiotic biosynthesis monooxygenase OS=Paracoccus denitrificans (strain Pd 1222) GN=Pden_1305 PE=4 SV=1	1	tr|A1B1L6|A1B1L6_PARDP	tr|A1B1L6|A1B1L6_PARDP	7.36e-46	5	5	5	0.475184	0.583452	1.22784		0.43426	0.396949	0.661687	1.66693	+	0.0193163	0.427578	0.522791	1.22268	0.366321	0.800583	2.18547	0.427578	0.366321	0.856735	0.522791	0.800583	1.53136
>tr|A1B1L7|A1B1L7_PARDP Cobyrinic acid a,c-diamide synthase OS=Paracoccus denitrificans (strain Pd 1222) GN=Pden_1306 PE=4 SV=1	1	tr|A1B1L7|A1B1L7_PARDP	tr|A1B1L7|A1B1L7_PARDP	5.11e-207	11	11	11	1.40716	1.69438	1.20411		0.181717	1.37789	1.72365	1.25093		0.092876	1.24835	1.56596	1.25442	1.50742	1.88133	1.24805	1.24835	1.50742	1.20753	1.56596	1.88133	1.20139
>tr|A1B1L8|A1B1L8_PARDP Uncharacterized protein OS=Paracoccus denitrificans (strain Pd 1222) GN=Pden_1307 PE=4 SV=1	1	tr|A1B1L8|A1B1L8_PARDP	tr|A1B1L8|A1B1L8_PARDP	1.72e-49	3	3	3	0.128907	0.107629	0.834932		0.122526	0.112536	0.124001	1.10188		0.441719	0.113926	0.143889	1.263	0.111145	0.104113	0.936725	0.113926	0.111145	0.975592	0.143889	0.104113	0.723563
>tr|A1B1L9|A1B1L9_PARDP UvrABC system protein B OS=Paracoccus denitrificans (strain Pd 1222) GN=uvrB PE=3 SV=1;>tr|A1B2E4|A1B2E4_PARDP UvrABC system protein B OS=Paracoccus denitrificans (strain Pd 1222) GN=uvrB PE=3 SV=1	2	tr|A1B1L9|A1B1L9_PARDP;tr|A1B2E4|A1B2E4_PARDP	tr|A1B1L9|A1B1L9_PARDP;tr|A1B2E4|A1B2E4_PARDP	1.51e-244	23	23	23	1.99216	1.73579	0.871307		0.106221	1.81529	1.91267	1.05364		0.579064	1.8536	2.13073	1.14951	1.77697	1.6946	0.953648	1.8536	1.77697	0.958657	2.13073	1.6946	0.795318
>tr|A1B1M0|A1B1M0_PARDP ETC complex I subunit conserved region OS=Paracoccus denitrificans (strain Pd 1222) GN=Pden_1309 PE=4 SV=1	1	tr|A1B1M0|A1B1M0_PARDP	tr|A1B1M0|A1B1M0_PARDP	7.63e-96	8	8	8	1.28382	1.34106	1.04459		0.86919	1.65805	0.966835	0.583117	+	0.00823355	1.75463	0.813009	0.463351	1.56146	1.12066	0.717699	1.75463	1.56146	0.889911	0.813009	1.12066	1.37841
>tr|A1B1M2|A1B1M2_PARDP Two component transcriptional regulator, winged helix family OS=Paracoccus denitrificans (strain Pd 1222) GN=Pden_1311 PE=4 SV=1;>tr|A1B2E1|A1B2E1_PARDP Two component transcriptional regulator, winged helix family OS=Paracoccus deni	2	tr|A1B1M2|A1B1M2_PARDP;tr|A1B2E1|A1B2E1_PARDP	tr|A1B1M2|A1B1M2_PARDP;tr|A1B2E1|A1B2E1_PARDP	3.3e-07	4	4	4	0.058412	0.062395	1.06819		0.628077	0.0667466	0.0540604	0.809934		0.0812847	0.067235	0.0495889	0.737546	0.0662582	0.0585318	0.883389	0.067235	0.0662582	0.985471	0.0495889	0.0585318	1.18034
>tr|A1B1M3|A1B1M3_PARDP Uncharacterized protein OS=Paracoccus denitrificans (strain Pd 1222) GN=Pden_1312 PE=4 SV=1	1	tr|A1B1M3|A1B1M3_PARDP	tr|A1B1M3|A1B1M3_PARDP	5.36e-05	2	2	2	0.105854	0.100448	0.948933		0.383446	0.103311	0.102991	0.996896		0.96015	0.109759	0.101949	0.928844	0.0968639	0.104032	1.07401	0.109759	0.0968639	0.882516	0.101949	0.104032	1.02044
>tr|A1B1M4|A1B1M4_PARDP Uncharacterized protein OS=Paracoccus denitrificans (strain Pd 1222) GN=Pden_1313 PE=4 SV=1	1	tr|A1B1M4|A1B1M4_PARDP	tr|A1B1M4|A1B1M4_PARDP	3.18e-23	4	4	4	0.2563	0.28698	1.1197		0.412096	0.23478	0.308501	1.314	+	0.0140454	0.217005	0.295595	1.36216	0.252554	0.321406	1.27262	0.217005	0.252554	1.16381	0.295595	0.321406	1.08732
>tr|A1B1M5|A1B1M5_PARDP Periplasmic glucan biosynthesis protein, MdoG OS=Paracoccus denitrificans (strain Pd 1222) GN=Pden_1314 PE=4 SV=1	1	tr|A1B1M5|A1B1M5_PARDP	tr|A1B1M5|A1B1M5_PARDP	3.9e-214	20	20	20	2.79481	2.49545	0.892889		0.185712	2.71391	2.57635	0.949315		0.568138	2.8249	2.76471	0.978692	2.60291	2.38799	0.917432	2.8249	2.60291	0.921416	2.76471	2.38799	0.863741
>tr|A1B1M6|A1B1M6_PARDP Glycosyl transferase, family 2 OS=Paracoccus denitrificans (strain Pd 1222) GN=Pden_1315 PE=4 SV=1	1	tr|A1B1M6|A1B1M6_PARDP	tr|A1B1M6|A1B1M6_PARDP	5.3e-268	26	26	26	1.69191	1.57393	0.930267		0.445924	1.68899	1.57685	0.933604		0.469942	1.61912	1.7647	1.08991	1.75886	1.389	0.789716	1.61912	1.75886	1.0863	1.7647	1.389	0.787102
>tr|A1B1M9|A1B1M9_PARDP Probable nicotinate-nucleotide adenylyltransferase OS=Paracoccus denitrificans (strain Pd 1222) GN=nadD PE=3 SV=1	1	tr|A1B1M9|A1B1M9_PARDP	tr|A1B1M9|A1B1M9_PARDP	6.2e-15	5	5	5	0.324197	0.318223	0.981572		0.72739	0.33034	0.312081	0.944727		0.262227	0.329668	0.318727	0.966813	0.331011	0.305435	0.922731	0.329668	0.331011	1.00408	0.318727	0.305435	0.958295
>tr|A1B1N1|A1B1N1_PARDP Uncharacterized protein OS=Paracoccus denitrificans (strain Pd 1222) GN=Pden_1320 PE=4 SV=1	1	tr|A1B1N1|A1B1N1_PARDP	tr|A1B1N1|A1B1N1_PARDP	3.63e-202	9	9	9	0.970812	0.946713	0.975176		0.776597	0.916645	1.00088	1.09189		0.299572	0.935529	1.00609	1.07543	0.897762	0.995663	1.10905	0.935529	0.897762	0.959631	1.00609	0.995663	0.989632
>tr|A1B1N2|A1B1N2_PARDP Lysine--tRNA ligase OS=Paracoccus denitrificans (strain Pd 1222) GN=lysS PE=3 SV=1	1	tr|A1B1N2|A1B1N2_PARDP	tr|A1B1N2|A1B1N2_PARDP	0	32	32	32	4.46051	4.18789	0.938881		0.218887	4.50218	4.14622	0.920937		0.0884833	4.5358	4.38522	0.966801	4.46855	3.90722	0.874383	4.5358	4.46855	0.985173	4.38522	3.90722	0.890999
>tr|A1B1N4|A1B1N4_PARDP Pyridoxamine 5-phosphate oxidase-related, FMN-binding protein OS=Paracoccus denitrificans (strain Pd 1222) GN=Pden_1323 PE=4 SV=1	1	tr|A1B1N4|A1B1N4_PARDP	tr|A1B1N4|A1B1N4_PARDP	4.96e-125	9	9	9	0.428847	0.405645	0.945897		0.585026	0.39618	0.438311	1.10634		0.305027	0.397965	0.459729	1.1552	0.394396	0.416894	1.05704	0.397965	0.394396	0.991031	0.459729	0.416894	0.906826
>tr|A1B1N5|A1B1N5_PARDP Oligopeptide/dipeptide ABC transporter, ATPase subunit OS=Paracoccus denitrificans (strain Pd 1222) GN=Pden_1324 PE=3 SV=1	1	tr|A1B1N5|A1B1N5_PARDP	tr|A1B1N5|A1B1N5_PARDP	3.18e-86	10	10	10	1.10857	1.04383	0.941601		0.23577	1.10441	1.04799	0.948909		0.309383	1.12569	1.09145	0.969583	1.08314	1.00453	0.927423	1.12569	1.08314	0.962197	1.09145	1.00453	0.920358
>tr|A1B1N6|A1B1N6_PARDP Oligopeptide/dipeptide ABC transporter, ATPase subunit OS=Paracoccus denitrificans (strain Pd 1222) GN=Pden_1325 PE=3 SV=1	2	tr|A1B1N6|A1B1N6_PARDP	tr|A1B1N6|A1B1N6_PARDP;REV__tr|A1B6U3|A1B6U3_PARDP	8.14e-150	9	9	9	0.47636	0.466037	0.978329		0.78503	0.496988	0.445408	0.896216		0.133455	0.488991	0.463729	0.948338	0.504985	0.427088	0.845745	0.488991	0.504985	1.03271	0.463729	0.427088	0.920987
>tr|A1B1N7|A1B1N7_PARDP Binding-protein-dependent transport systems inner membrane component OS=Paracoccus denitrificans (strain Pd 1222) GN=Pden_1326 PE=3 SV=1	1	tr|A1B1N7|A1B1N7_PARDP	tr|A1B1N7|A1B1N7_PARDP	1.47e-15	6	6	6	0.468842	0.411192	0.877036		0.291103	0.450049	0.429984	0.955416		0.725289	0.428118	0.509567	1.19025	0.471981	0.350402	0.742407	0.428118	0.471981	1.10246	0.509567	0.350402	0.687647
>tr|A1B1N8|A1B1N8_PARDP Binding-protein-dependent transport systems inner membrane component OS=Paracoccus denitrificans (strain Pd 1222) GN=Pden_1327 PE=3 SV=1	1	tr|A1B1N8|A1B1N8_PARDP	tr|A1B1N8|A1B1N8_PARDP	8.11e-32	4	4	4	0.0611692	0.0493974	0.807553		0.0980824	0.060164	0.0504026	0.837753		0.188894	0.0625913	0.0597472	0.95456	0.0577367	0.0410581	0.711126	0.0625913	0.0577367	0.922439	0.0597472	0.0410581	0.687197
>tr|A1B1N9|A1B1N9_PARDP Extracellular solute-binding protein, family 5 OS=Paracoccus denitrificans (strain Pd 1222) GN=Pden_1328 PE=4 SV=1	1	tr|A1B1N9|A1B1N9_PARDP	tr|A1B1N9|A1B1N9_PARDP	0	42	1	1	0.356914	0.392144	1.09871		0.37616	0.404131	0.344926	0.853501		0.107727	0.369843	0.343984	0.930079	0.438419	0.345869	0.788901	0.369843	0.438419	1.18542	0.343984	0.345869	1.00548
>tr|A1B1R0|A1B1R0_PARDP Transcriptional regulator, XRE family OS=Paracoccus denitrificans (strain Pd 1222) GN=Pden_1350 PE=4 SV=1	1	tr|A1B1R0|A1B1R0_PARDP	tr|A1B1R0|A1B1R0_PARDP	0.00019899	2	2	2	0.00919219	0.0126481	1.37596		0.372207	0.0076074	0.0142328	1.87092		0.0521676	0.0060448	0.0123396	2.04136	0.00917	0.0161261	1.75857	0.0060448	0.00917	1.51701	0.0123396	0.0161261	1.30686
>tr|A1B1R2|A1B1R2_PARDP Uncharacterized protein OS=Paracoccus denitrificans (strain Pd 1222) GN=Pden_1354 PE=4 SV=1	1	tr|A1B1R2|A1B1R2_PARDP	tr|A1B1R2|A1B1R2_PARDP	8.21e-28	5	5	5	0.218079	0.182807	0.83826		0.413222	0.246001	0.154885	0.629611	+	0.00469835	0.278305	0.157854	0.567198	0.213698	0.151916	0.710893	0.278305	0.213698	0.767856	0.157854	0.151916	0.962386
>tr|A1B1R3|A1B1R3_PARDP Methionine synthase (B12-independent) OS=Paracoccus denitrificans (strain Pd 1222) GN=Pden_1355 PE=4 SV=1	1	tr|A1B1R3|A1B1R3_PARDP	tr|A1B1R3|A1B1R3_PARDP	3.72e-164	15	15	15	0.870699	0.894611	1.02746		0.886159	1.0517	0.713607	0.678526	+	0.00608577	1.11096	0.630439	0.567473	0.992446	0.796775	0.80284	1.11096	0.992446	0.893324	0.630439	0.796775	1.26384
>tr|A1B1R6|A1B1R6_PARDP Pseudoazurin OS=Paracoccus denitrificans (strain Pd 1222) GN=Pden_1359 PE=4 SV=1	1	tr|A1B1R6|A1B1R6_PARDP	tr|A1B1R6|A1B1R6_PARDP	2.5e-38	3	3	3	0.221616	0.288999	1.30405		0.332369	0.273309	0.237305	0.868266		0.615565	0.299523	0.143709	0.479792	0.247096	0.330902	1.33917	0.299523	0.247096	0.824964	0.143709	0.330902	2.30259
>tr|A1B1R9|A1B1R9_PARDP Periplasmic binding protein OS=Paracoccus denitrificans (strain Pd 1222) GN=Pden_1362 PE=4 SV=1	1	tr|A1B1R9|A1B1R9_PARDP	tr|A1B1R9|A1B1R9_PARDP	5.79e-69	12	12	12	0.706907	0.773477	1.09417		0.767371	0.964072	0.516311	0.535553	+	0.00852361	0.995677	0.418137	0.419952	0.932467	0.614486	0.658989	0.995677	0.932467	0.936516	0.418137	0.614486	1.46958
>tr|A1B1S0|A1B1S0_PARDP Isocitrate lyase OS=Paracoccus denitrificans (strain Pd 1222) GN=Pden_1363 PE=3 SV=1	1	tr|A1B1S0|A1B1S0_PARDP	tr|A1B1S0|A1B1S0_PARDP	1.07e-18	3	3	3	0.123875	0.0669233	0.540249		0.0516361	0.0988925	0.0919056	0.929349		0.839027	0.129526	0.118223	0.912733	0.0682584	0.065588	0.960878	0.129526	0.0682584	0.526984	0.118223	0.065588	0.554782
>tr|A1B1S2|A1B1S2_PARDP Transcriptional regulator, XRE family OS=Paracoccus denitrificans (strain Pd 1222) GN=Pden_1365 PE=4 SV=1;>tr|A1B6C4|A1B6C4_PARDP Transcriptional regulator, XRE family OS=Paracoccus denitrificans (strain Pd 1222) PE=4 SV=1	2	tr|A1B1S2|A1B1S2_PARDP;tr|A1B6C4|A1B6C4_PARDP	tr|A1B1S2|A1B1S2_PARDP;tr|A1B6C4|A1B6C4_PARDP	9.31e-07	1	1	1	0.0120864	0.00502314	0.415602		0.0817745	0.00989635	0.00721319	0.728874		0.556257	0.0140293	0.0101435	0.723027	0.00576343	0.00428285	0.743108	0.0140293	0.00576343	0.410814	0.0101435	0.00428285	0.422224
>tr|A1B1S3|A1B1S3_PARDP Uncharacterized protein OS=Paracoccus denitrificans (strain Pd 1222) GN=Pden_1366 PE=4 SV=1	1	tr|A1B1S3|A1B1S3_PARDP	tr|A1B1S3|A1B1S3_PARDP	4.25e-09	4	4	4	0.112791	0.0770211	0.682868		0.117029	0.114779	0.0750323	0.653708		0.0719529	0.135438	0.0901436	0.665573	0.0941212	0.059921	0.636636	0.135438	0.0941212	0.694941	0.0901436	0.059921	0.664728
>tr|A1B1S5|A1B1S5_PARDP TonB-dependent receptor OS=Paracoccus denitrificans (strain Pd 1222) GN=Pden_1368 PE=3 SV=1	1	tr|A1B1S5|A1B1S5_PARDP	tr|A1B1S5|A1B1S5_PARDP	5.59e-265	19	19	19	1.78646	1.25269	0.701212		0.508067	2.24742	0.791736	0.352287	+	0.0310791	2.83708	0.735851	0.259369	1.65776	0.847621	0.511306	2.83708	1.65776	0.584319	0.735851	0.847621	1.15189
>tr|A1B1T4|A1B1T4_PARDP Redoxin domain protein OS=Paracoccus denitrificans (strain Pd 1222) GN=Pden_1377 PE=4 SV=1	1	tr|A1B1T4|A1B1T4_PARDP	tr|A1B1T4|A1B1T4_PARDP	4.14e-262	14	14	14	3.20992	2.41244	0.751559		0.437597	3.93057	1.6918	0.430421	+	0.00216675	4.55533	1.86451	0.409303	3.3058	1.51909	0.459521	4.55533	3.3058	0.7257	1.86451	1.51909	0.814737
>tr|A1B1T7|A1B1T7_PARDP Uncharacterized protein OS=Paracoccus denitrificans (strain Pd 1222) GN=Pden_1380 PE=4 SV=1	1	tr|A1B1T7|A1B1T7_PARDP	tr|A1B1T7|A1B1T7_PARDP	0	22	22	22	2.41783	2.16274	0.894495		0.392791	1.9801	2.60047	1.31331	+	0.00674335	2.14602	2.68965	1.25332	1.81418	2.5113	1.38426	2.14602	1.81418	0.84537	2.68965	2.5113	0.933691
>tr|A1B1T8|A1B1T8_PARDP Invasion associated locus B family protein OS=Paracoccus denitrificans (strain Pd 1222) GN=Pden_1381 PE=4 SV=1	1	tr|A1B1T8|A1B1T8_PARDP	tr|A1B1T8|A1B1T8_PARDP	5.52e-156	9	9	9	1.54548	1.89657	1.22717	+	0.0182079	1.6542	1.78786	1.0808		0.465856	1.44869	1.64227	1.13363	1.8597	1.93344	1.03965	1.44869	1.8597	1.28371	1.64227	1.93344	1.1773
>tr|A1B1T9|A1B1T9_PARDP Protease Do OS=Paracoccus denitrificans (strain Pd 1222) GN=Pden_1382 PE=4 SV=1	1	tr|A1B1T9|A1B1T9_PARDP	tr|A1B1T9|A1B1T9_PARDP	0	23	23	23	3.39132	2.84577	0.839133		0.140871	2.93576	3.30133	1.12452		0.351185	3.13943	3.64321	1.16047	2.73209	2.95945	1.08322	3.13943	2.73209	0.87025	3.64321	2.95945	0.81232
>tr|A1B1U1|A1B1U1_PARDP Ribonucleoside-diphosphate reductase class II OS=Paracoccus denitrificans (strain Pd 1222) GN=Pden_1384 PE=4 SV=1	1	tr|A1B1U1|A1B1U1_PARDP	tr|A1B1U1|A1B1U1_PARDP	0	33	33	33	3.08694	2.36088	0.764798		0.266899	2.05061	3.39721	1.65668	+	0.0109653	2.23373	3.94015	1.76393	1.8675	2.85427	1.52839	2.23373	1.8675	0.836044	3.94015	2.85427	0.724407
>tr|A1B1U2|A1B1U2_PARDP 5-formyltetrahydrofolate cyclo-ligase OS=Paracoccus denitrificans (strain Pd 1222) GN=Pden_1385 PE=4 SV=1	1	tr|A1B1U2|A1B1U2_PARDP	tr|A1B1U2|A1B1U2_PARDP	9.74e-92	9	9	9	0.553084	0.479812	0.867521		0.15645	0.503349	0.529547	1.05205		0.639728	0.548765	0.557403	1.01574	0.457933	0.501691	1.09556	0.548765	0.457933	0.834479	0.557403	0.501691	0.900051
>tr|A1B1U3|A1B1U3_PARDP Magnesium transporter OS=Paracoccus denitrificans (strain Pd 1222) GN=Pden_1386 PE=4 SV=1	1	tr|A1B1U3|A1B1U3_PARDP	tr|A1B1U3|A1B1U3_PARDP	3.1e-114	6	6	6	0.339196	0.31877	0.939781		0.60558	0.316909	0.341056	1.0762		0.539537	0.298582	0.37981	1.27204	0.335237	0.302303	0.901761	0.298582	0.335237	1.12276	0.37981	0.302303	0.795933
>tr|A1B1U4|A1B1U4_PARDP Inositol monophosphatase OS=Paracoccus denitrificans (strain Pd 1222) GN=Pden_1387 PE=4 SV=1	1	tr|A1B1U4|A1B1U4_PARDP	tr|A1B1U4|A1B1U4_PARDP	1.27e-173	9	9	9	1.08556	1.20465	1.1097		0.208613	1.06528	1.22493	1.14986		0.0700532	0.995964	1.17516	1.17992	1.1346	1.27469	1.12347	0.995964	1.1346	1.1392	1.17516	1.27469	1.0847
>tr|A1B1U6|A1B1U6_PARDP Alcohol dehydrogenase, zinc-binding domain protein OS=Paracoccus denitrificans (strain Pd 1222) GN=Pden_1389 PE=4 SV=1	1	tr|A1B1U6|A1B1U6_PARDP	tr|A1B1U6|A1B1U6_PARDP	1.58e-80	5	5	5	0.385795	0.493797	1.27995		0.164261	0.413744	0.465848	1.12593		0.530801	0.385888	0.385701	0.999517	0.441601	0.545994	1.2364	0.385888	0.441601	1.14438	0.385701	0.545994	1.41559
>tr|A1B1U7|A1B1U7_PARDP Uncharacterized protein OS=Paracoccus denitrificans (strain Pd 1222) GN=Pden_1390 PE=4 SV=1	1	tr|A1B1U7|A1B1U7_PARDP	tr|A1B1U7|A1B1U7_PARDP	7.38e-14	4	4	4	0.671676	0.518935	0.772597		0.152352	0.562716	0.627895	1.11583		0.571488	0.588499	0.754854	1.28268	0.536933	0.500937	0.93296	0.588499	0.536933	0.912377	0.754854	0.500937	0.663621
>tr|A1B1U8|A1B1U8_PARDP BolA family protein OS=Paracoccus denitrificans (strain Pd 1222) GN=Pden_1391 PE=3 SV=1	1	tr|A1B1U8|A1B1U8_PARDP	tr|A1B1U8|A1B1U8_PARDP	3.33e-207	5	5	5	0.669231	0.822562	1.22911		0.434455	0.603349	0.888444	1.47252		0.114718	0.633908	0.704554	1.11145	0.57279	1.07233	1.87212	0.633908	0.57279	0.903585	0.704554	1.07233	1.522
>tr|A1B1U9|A1B1U9_PARDP Glutaredoxin OS=Paracoccus denitrificans (strain Pd 1222) GN=Pden_1392 PE=3 SV=1	1	tr|A1B1U9|A1B1U9_PARDP	tr|A1B1U9|A1B1U9_PARDP	1.1e-119	8	8	8	1.32956	1.52847	1.14961		0.322579	1.29745	1.56057	1.2028		0.174032	1.31982	1.3393	1.01476	1.27508	1.78185	1.39744	1.31982	1.27508	0.966104	1.3393	1.78185	1.33044
>tr|A1B1V0|A1B1V0_PARDP Uncharacterized protein OS=Paracoccus denitrificans (strain Pd 1222) GN=Pden_1393 PE=4 SV=1	1	tr|A1B1V0|A1B1V0_PARDP	tr|A1B1V0|A1B1V0_PARDP	2.92e-15	4	4	4	0.0402573	0.0405256	1.00667		0.977212	0.030695	0.050088	1.6318	+	0.00408534	0.0275163	0.0529983	1.92607	0.0338736	0.0471776	1.39275	0.0275163	0.0338736	1.23104	0.0529983	0.0471776	0.890173
>tr|A1B1V1|A1B1V1_PARDP Uncharacterized protein OS=Paracoccus denitrificans (strain Pd 1222) GN=Pden_1394 PE=4 SV=1	1	tr|A1B1V1|A1B1V1_PARDP	tr|A1B1V1|A1B1V1_PARDP	8.87e-197	8	8	8	0.664333	0.668874	1.00684		0.964295	0.574499	0.758708	1.32064	+	0.0246246	0.612809	0.715856	1.16815	0.536189	0.80156	1.49492	0.612809	0.536189	0.874969	0.715856	0.80156	1.11972
>tr|A1B1V2|A1B1V2_PARDP Aminotransferase, class V OS=Paracoccus denitrificans (strain Pd 1222) GN=Pden_1395 PE=3 SV=1	1	tr|A1B1V2|A1B1V2_PARDP	tr|A1B1V2|A1B1V2_PARDP	2.15e-265	19	19	19	2.14069	2.3208	1.08414		0.505662	2.0055	2.45599	1.22462		0.0560631	2.02663	2.25475	1.11256	1.98438	2.65723	1.33907	2.02663	1.98438	0.979149	2.25475	2.65723	1.1785
>tr|A1B1V3|A1B1V3_PARDP Glutamine amidotransferase class-I OS=Paracoccus denitrificans (strain Pd 1222) GN=Pden_1396 PE=4 SV=1	1	tr|A1B1V3|A1B1V3_PARDP	tr|A1B1V3|A1B1V3_PARDP	4.03e-153	10	10	10	1.08182	1.33143	1.23074		0.261572	1.02716	1.38609	1.34945		0.0815936	0.939762	1.22387	1.30232	1.11455	1.54832	1.38918	0.939762	1.11455	1.186	1.22387	1.54832	1.2651
>tr|A1B1V4|A1B1V4_PARDP L-glutamine synthetase OS=Paracoccus denitrificans (strain Pd 1222) GN=Pden_1397 PE=3 SV=1	1	tr|A1B1V4|A1B1V4_PARDP	tr|A1B1V4|A1B1V4_PARDP	4.83e-176	9	9	9	0.645067	0.651452	1.0099		0.956973	0.51652	0.779999	1.5101	+	0.000350822	0.522824	0.767311	1.46763	0.510217	0.792687	1.55363	0.522824	0.510217	0.975887	0.767311	0.792687	1.03307
>tr|A1B1V5|A1B1V5_PARDP Gamma-glutamylputrescine oxidase OS=Paracoccus denitrificans (strain Pd 1222) GN=Pden_1398 PE=4 SV=1	1	tr|A1B1V5|A1B1V5_PARDP	tr|A1B1V5|A1B1V5_PARDP	4.84e-57	7	7	7	0.438969	0.407563	0.928456		0.3303	0.446487	0.400045	0.895982		0.126145	0.446011	0.431927	0.968422	0.446964	0.368162	0.823696	0.446011	0.446964	1.00214	0.431927	0.368162	0.852372
>tr|A1B1V7|A1B1V7_PARDP (P)ppGpp synthetase I, SpoT/RelA OS=Paracoccus denitrificans (strain Pd 1222) GN=Pden_1400 PE=3 SV=1	1	tr|A1B1V7|A1B1V7_PARDP	tr|A1B1V7|A1B1V7_PARDP	0	34	34	34	2.13986	1.67105	0.780916		0.0768248	2.03762	1.7733	0.870278		0.366513	2.18662	2.0931	0.957231	1.88862	1.45349	0.769605	2.18662	1.88862	0.863714	2.0931	1.45349	0.694418
>tr|A1B1V9|A1B1V9_PARDP 2-amino-4-hydroxy-6-hydroxymethyldihydropteridine pyrophosphokinase OS=Paracoccus denitrificans (strain Pd 1222) GN=Pden_1402 PE=4 SV=1	1	tr|A1B1V9|A1B1V9_PARDP	tr|A1B1V9|A1B1V9_PARDP	4.37e-46	4	4	4	0.129715	0.138816	1.07016		0.253555	0.130951	0.13758	1.05063		0.4191	0.12379	0.13564	1.09573	0.138112	0.13952	1.0102	0.12379	0.138112	1.1157	0.13564	0.13952	1.0286
>tr|A1B1W0|A1B1W0_PARDP Uncharacterized protein OS=Paracoccus denitrificans (strain Pd 1222) GN=Pden_1403 PE=4 SV=1	1	tr|A1B1W0|A1B1W0_PARDP	tr|A1B1W0|A1B1W0_PARDP	1.63e-133	12	12	12	0.929578	1.19423	1.2847	+	0.0136303	1.05476	1.06905	1.01355		0.917545	0.868674	0.990481	1.14022	1.24084	1.14762	0.924871	0.868674	1.24084	1.42843	0.990481	1.14762	1.15865
>tr|A1B1W1|A1B1W1_PARDP OmpA/MotB domain protein OS=Paracoccus denitrificans (strain Pd 1222) GN=Pden_1404 PE=4 SV=1	1	tr|A1B1W1|A1B1W1_PARDP	tr|A1B1W1|A1B1W1_PARDP	0	17	17	17	0.792641	0.709679	0.895335		0.487373	0.655271	0.847049	1.29267		0.0700401	0.63221	0.953072	1.50752	0.678331	0.741027	1.09243	0.63221	0.678331	1.07295	0.953072	0.741027	0.777514
>tr|A1B1W2|A1B1W2_PARDP Uncharacterized protein OS=Paracoccus denitrificans (strain Pd 1222) GN=Pden_1405 PE=4 SV=1	2	tr|A1B1W2|A1B1W2_PARDP	tr|A1B1W2|A1B1W2_PARDP;tr|A1BAW8|A1BAW8_PARDP	0	16	16	16	0.740052	0.662217	0.894825		0.480136	0.608868	0.793401	1.30307		0.0550214	0.593659	0.886445	1.49319	0.624078	0.700357	1.12223	0.593659	0.624078	1.05124	0.886445	0.700357	0.790073
>tr|A1B1W3|A1B1W3_PARDP ChaC family protein OS=Paracoccus denitrificans (strain Pd 1222) GN=Pden_1406 PE=4 SV=1	1	tr|A1B1W3|A1B1W3_PARDP	tr|A1B1W3|A1B1W3_PARDP	2.44e-09	3	3	3	0.0711522	0.0720654	1.01283		0.923851	0.0627013	0.0805163	1.28412	+	0.0188389	0.0587708	0.0835335	1.42135	0.0666318	0.077499	1.16309	0.0587708	0.0666318	1.13376	0.0835335	0.077499	0.927759
>tr|A1B1W4|A1B1W4_PARDP Uncharacterized protein OS=Paracoccus denitrificans (strain Pd 1222) GN=Pden_1407 PE=4 SV=1	1	tr|A1B1W4|A1B1W4_PARDP	tr|A1B1W4|A1B1W4_PARDP	3.33e-84	7	7	7	0.496849	0.46255	0.930967		0.293439	0.451364	0.508036	1.12556		0.0518648	0.464989	0.52871	1.13704	0.437739	0.487362	1.11336	0.464989	0.437739	0.941396	0.52871	0.487362	0.921795
>tr|A1B1W5|A1B1W5_PARDP Prephenate dehydrogenase OS=Paracoccus denitrificans (strain Pd 1222) GN=Pden_1408 PE=4 SV=1	1	tr|A1B1W5|A1B1W5_PARDP	tr|A1B1W5|A1B1W5_PARDP	3.42e-185	13	13	13	0.795425	0.868067	1.09132		0.362661	0.871506	0.791986	0.908756		0.315113	0.835137	0.755713	0.904897	0.907875	0.828259	0.912305	0.835137	0.907875	1.0871	0.755713	0.828259	1.096
>tr|A1B1X1|A1B1X1_PARDP Uncharacterized protein OS=Paracoccus denitrificans (strain Pd 1222) GN=Pden_1414 PE=4 SV=1	1	tr|A1B1X1|A1B1X1_PARDP	tr|A1B1X1|A1B1X1_PARDP	5.88e-28	4	4	4	0.194204	0.320091	1.64822		0.370519	0.185222	0.329072	1.77663		0.300342	0.194601	0.193807	0.995918	0.175844	0.464337	2.64062	0.194601	0.175844	0.903611	0.193807	0.464337	2.39588
>tr|A1B1X2|A1B1X2_PARDP Protein-export membrane protein SecF OS=Paracoccus denitrificans (strain Pd 1222) GN=secF PE=3 SV=1	1	tr|A1B1X2|A1B1X2_PARDP	tr|A1B1X2|A1B1X2_PARDP	1.39e-85	6	6	6	0.285621	0.252011	0.882328		0.314896	0.278353	0.25928	0.93148		0.580587	0.264594	0.306648	1.15894	0.292111	0.211912	0.725449	0.264594	0.292111	1.104	0.306648	0.211912	0.691059
>tr|A1B1X3|A1B1X3_PARDP Protein translocase subunit SecD OS=Paracoccus denitrificans (strain Pd 1222) GN=secD PE=3 SV=1	1	tr|A1B1X3|A1B1X3_PARDP	tr|A1B1X3|A1B1X3_PARDP	0	25	25	25	2.09927	1.99205	0.948928		0.57801	2.07781	2.0135	0.969051		0.740922	1.97364	2.22489	1.1273	2.18198	1.80212	0.825913	1.97364	2.18198	1.10556	2.22489	1.80212	0.809985
>tr|A1B1X4|A1B1X4_PARDP Protein translocase subunit yajC OS=Paracoccus denitrificans (strain Pd 1222) GN=Pden_1417 PE=4 SV=1	1	tr|A1B1X4|A1B1X4_PARDP	tr|A1B1X4|A1B1X4_PARDP	9.4e-56	4	4	4	2.08608	2.4283	1.16405	+	0.0323193	2.21051	2.30387	1.04223		0.627223	1.92059	2.25157	1.17233	2.50043	2.35618	0.942308	1.92059	2.50043	1.30191	2.25157	2.35618	1.04646
>tr|A1B1X5|A1B1X5_PARDP MazG family protein OS=Paracoccus denitrificans (strain Pd 1222) GN=Pden_1418 PE=4 SV=1	1	tr|A1B1X5|A1B1X5_PARDP	tr|A1B1X5|A1B1X5_PARDP	8.08e-30	4	4	4	0.249081	0.248648	0.998261		0.981029	0.254417	0.243312	0.956353		0.534919	0.250052	0.24811	0.992232	0.258781	0.238515	0.921685	0.250052	0.258781	1.03491	0.24811	0.238515	0.961327
>tr|A1B1X7|A1B1X7_PARDP tRNA-dihydrouridine synthase OS=Paracoccus denitrificans (strain Pd 1222) GN=Pden_1420 PE=3 SV=1	1	tr|A1B1X7|A1B1X7_PARDP	tr|A1B1X7|A1B1X7_PARDP	5.72e-73	8	8	8	0.294289	0.236794	0.804631		0.17359	0.304906	0.226176	0.74179	+	0.039735	0.330354	0.258224	0.781659	0.279459	0.194129	0.694659	0.330354	0.279459	0.84594	0.258224	0.194129	0.751784
>tr|A1B1X9|A1B1X9_PARDP Transcriptional regulator, BadM/Rrf2 family OS=Paracoccus denitrificans (strain Pd 1222) GN=Pden_1422 PE=4 SV=1	1	tr|A1B1X9|A1B1X9_PARDP	tr|A1B1X9|A1B1X9_PARDP	1.67e-17	2	2	2	0.0274139	0.0242203	0.883504		0.198605	0.0270934	0.0245408	0.905789		0.318159	0.0293461	0.0254817	0.868315	0.0248406	0.0236	0.950059	0.0293461	0.0248406	0.846469	0.0254817	0.0236	0.926157
>tr|A1B1Y0|A1B1Y0_PARDP FAD-dependent pyridine nucleotide-disulfide oxidoreductase OS=Paracoccus denitrificans (strain Pd 1222) GN=Pden_1423 PE=4 SV=1	1	tr|A1B1Y0|A1B1Y0_PARDP	tr|A1B1Y0|A1B1Y0_PARDP	4.23e-14	3	3	3	0.101805	0.0936056	0.919461		0.461318	0.107219	0.0881911	0.82253	+	0.0485942	0.107119	0.0964907	0.90078	0.10732	0.0798915	0.744426	0.107119	0.10732	1.00187	0.0964907	0.0798915	0.827971
>tr|A1B1Y8|A1B1Y8_PARDP Transcriptional regulator, GntR family OS=Paracoccus denitrificans (strain Pd 1222) GN=Pden_1431 PE=4 SV=1	1	tr|A1B1Y8|A1B1Y8_PARDP	tr|A1B1Y8|A1B1Y8_PARDP	1.02e-07	2	2	2	0.0306064	0.0630167	2.05894		0.0589426	0.0443359	0.0492872	1.11168		0.804198	0.0285899	0.0326229	1.14106	0.0600819	0.0659515	1.09769	0.0285899	0.0600819	2.10151	0.0326229	0.0659515	2.02163
>tr|A1B1Z5|A1B1Z5_PARDP Pathogenesis-related protein OS=Paracoccus denitrificans (strain Pd 1222) GN=Pden_1438 PE=4 SV=1	1	tr|A1B1Z5|A1B1Z5_PARDP	tr|A1B1Z5|A1B1Z5_PARDP	2.09e-73	10	10	10	0.335802	0.250789	0.746837		0.205452	0.326941	0.259651	0.794182		0.3302	0.355292	0.316312	0.890288	0.29859	0.202989	0.679825	0.355292	0.29859	0.840407	0.316312	0.202989	0.641736
>tr|A1B1Z6|A1B1Z6_PARDP Uncharacterized protein OS=Paracoccus denitrificans (strain Pd 1222) GN=Pden_1439 PE=4 SV=1	1	tr|A1B1Z6|A1B1Z6_PARDP	tr|A1B1Z6|A1B1Z6_PARDP	1.38e-06	2	2	2	0.141019	0.129943	0.921458		0.493835	0.139582	0.13138	0.941233		0.615822	0.154932	0.127106	0.820401	0.124233	0.135653	1.09192	0.154932	0.124233	0.801856	0.127106	0.135653	1.06724
>tr|A1B200|A1B200_PARDP Uncharacterized protein OS=Paracoccus denitrificans (strain Pd 1222) GN=Pden_1443 PE=4 SV=1	1	tr|A1B200|A1B200_PARDP	tr|A1B200|A1B200_PARDP	0.00082023	1	1	1	0.032487	0.0312273	0.961225		0.706664	0.032622	0.0310922	0.953104		0.646604	0.034412	0.0305619	0.888117	0.0308321	0.0316225	1.02564	0.034412	0.0308321	0.895968	0.0305619	0.0316225	1.0347
>tr|A1B225|A1B225_PARDP Transcriptional regulator, AsnC family OS=Paracoccus denitrificans (strain Pd 1222) GN=Pden_1469 PE=4 SV=1	1	tr|A1B225|A1B225_PARDP	tr|A1B225|A1B225_PARDP	1.72e-48	6	6	6	0.179525	0.148	0.824396	+	0.0374666	0.167495	0.16003	0.955429		0.679864	0.183603	0.175447	0.955578	0.151387	0.144612	0.955249	0.183603	0.151387	0.824535	0.175447	0.144612	0.824251
>tr|A1B230|A1B230_PARDP Uncharacterized protein OS=Paracoccus denitrificans (strain Pd 1222) GN=Pden_1474 PE=4 SV=1	1	tr|A1B230|A1B230_PARDP	tr|A1B230|A1B230_PARDP	5.19e-13	3	3	3	0.0177307	0.0243723	1.37458		0.253686	0.0217457	0.0203573	0.936152		0.821541	0.0155003	0.0199611	1.28778	0.0279912	0.0207535	0.741432	0.0155003	0.0279912	1.80584	0.0199611	0.0207535	1.0397
>tr|A1B248|A1B248_PARDP ABC transporter related protein OS=Paracoccus denitrificans (strain Pd 1222) GN=Pden_1492 PE=3 SV=1	1	tr|A1B248|A1B248_PARDP	tr|A1B248|A1B248_PARDP	3.79e-09	2	2	2	0.0943149	0.0778982	0.825938		0.0597892	0.0913484	0.0808647	0.885233		0.276852	0.0941284	0.0945013	1.00396	0.0885685	0.067228	0.759051	0.0941284	0.0885685	0.940932	0.0945013	0.067228	0.711398
>tr|A1B249|A1B249_PARDP ABC transporter related protein OS=Paracoccus denitrificans (strain Pd 1222) GN=Pden_1493 PE=3 SV=1	1	tr|A1B249|A1B249_PARDP	tr|A1B249|A1B249_PARDP	3.1e-05	1	1	1	0.0206642	0.0218034	1.05513		0.620623	0.0205584	0.0219092	1.06571		0.555429	0.0222315	0.0190969	0.859004	0.0188853	0.0247215	1.30903	0.0222315	0.0188853	0.849487	0.0190969	0.0247215	1.29453
>tr|A1B251|A1B251_PARDP TonB-dependent receptor OS=Paracoccus denitrificans (strain Pd 1222) GN=Pden_1495 PE=3 SV=1	1	tr|A1B251|A1B251_PARDP	tr|A1B251|A1B251_PARDP	8.74e-18	3	3	3	0.0828912	0.0491555	0.593012		0.0875557	0.0731366	0.05891	0.805479		0.518134	0.0883286	0.0774537	0.876882	0.0579446	0.0403663	0.696635	0.0883286	0.0579446	0.656012	0.0774537	0.0403663	0.521166
>tr|A1B272|A1B272_PARDP Uncharacterized protein OS=Paracoccus denitrificans (strain Pd 1222) GN=Pden_1516 PE=4 SV=1	1	tr|A1B272|A1B272_PARDP	tr|A1B272|A1B272_PARDP	7.41e-09	2	2	2	0.0607046	0.0979505	1.61356		0.191821	0.0716276	0.0870275	1.215		0.612855	0.0590892	0.06232	1.05468	0.084166	0.111735	1.32755	0.0590892	0.084166	1.42439	0.06232	0.111735	1.79292
>tr|A1B273|A1B273_PARDP Transcriptional regulator, XRE family OS=Paracoccus denitrificans (strain Pd 1222) GN=Pden_1517 PE=4 SV=1	1	tr|A1B273|A1B273_PARDP	tr|A1B273|A1B273_PARDP	6.19e-91	3	3	3	0.0925444	0.0363422	0.3927	+	0.00163511	0.0702459	0.0586406	0.83479		0.65544	0.107627	0.0774613	0.719717	0.0328644	0.0398199	1.21164	0.107627	0.0328644	0.305353	0.0774613	0.0398199	0.514062
>tr|A1B280|A1B280_PARDP Putative chromosome segregation SMC protein OS=Paracoccus denitrificans (strain Pd 1222) GN=Pden_1524 PE=4 SV=1	1	tr|A1B280|A1B280_PARDP	tr|A1B280|A1B280_PARDP	1.62e-66	10	10	10	0.312864	0.220841	0.705867		0.146759	0.306925	0.22678	0.738877		0.217934	0.357611	0.268118	0.749747	0.256239	0.185442	0.723707	0.357611	0.256239	0.716531	0.268118	0.185442	0.691645
>tr|A1B281|A1B281_PARDP Uncharacterized protein OS=Paracoccus denitrificans (strain Pd 1222) GN=Pden_1525 PE=4 SV=1	1	tr|A1B281|A1B281_PARDP	tr|A1B281|A1B281_PARDP	0	32	32	32	1.19868	1.10685	0.923389		0.335548	1.17785	1.12769	0.957414		0.609753	1.19871	1.19866	0.999959	1.15699	1.05672	0.913336	1.19871	1.15699	0.965194	1.19866	1.05672	0.881582
>tr|A1B282|A1B282_PARDP Helicase domain protein OS=Paracoccus denitrificans (strain Pd 1222) GN=Pden_1526 PE=4 SV=1	1	tr|A1B282|A1B282_PARDP	tr|A1B282|A1B282_PARDP	0	19	19	19	0.681547	0.546973	0.802546		0.10432	0.647009	0.581511	0.898768		0.471051	0.700377	0.662717	0.946228	0.593641	0.500305	0.842774	0.700377	0.593641	0.847601	0.662717	0.500305	0.75493
>tr|A1B283|A1B283_PARDP DEAD/DEAH box helicase domain protein OS=Paracoccus denitrificans (strain Pd 1222) GN=Pden_1527 PE=4 SV=1	1	tr|A1B283|A1B283_PARDP	tr|A1B283|A1B283_PARDP	1.09e-255	22	22	22	0.671094	0.616731	0.918993		0.620602	0.760995	0.52683	0.692292	+	0.00251147	0.778035	0.564154	0.7251	0.743954	0.489507	0.657981	0.778035	0.743954	0.956196	0.564154	0.489507	0.867685
>tr|A1B284|A1B284_PARDP Uncharacterized protein OS=Paracoccus denitrificans (strain Pd 1222) GN=Pden_1528 PE=4 SV=1	1	tr|A1B284|A1B284_PARDP	tr|A1B284|A1B284_PARDP	1.54e-210	19	19	19	0.780133	0.578351	0.74135		0.109406	0.735527	0.622956	0.846952		0.410687	0.818668	0.741597	0.905859	0.652387	0.504315	0.77303	0.818668	0.652387	0.796889	0.741597	0.504315	0.680039
>tr|A1B290|A1B290_PARDP Filamentation induced by cAMP protein Fic OS=Paracoccus denitrificans (strain Pd 1222) GN=Pden_1534 PE=4 SV=1	1	tr|A1B290|A1B290_PARDP	tr|A1B290|A1B290_PARDP	2.07e-32	9	9	9	0.158706	0.0820877	0.517231		0.0709976	0.138873	0.10192	0.733906		0.437395	0.182859	0.134553	0.735832	0.0948883	0.069287	0.730195	0.182859	0.0948883	0.518917	0.134553	0.069287	0.514941
>tr|A1B296|A1B296_PARDP Uncharacterized protein OS=Paracoccus denitrificans (strain Pd 1222) GN=Pden_1540 PE=4 SV=1	1	tr|A1B296|A1B296_PARDP	tr|A1B296|A1B296_PARDP	0.0011161	1	1	1	0.0234867	0.0165398	0.704219		0.253125	0.0172895	0.022737	1.31507		0.381648	0.017935	0.0290385	1.6191	0.0166441	0.0164354	0.987463	0.017935	0.0166441	0.928026	0.0290385	0.0164354	0.565989
>tr|A1B2A1|A1B2A1_PARDP Histone family protein nucleoid-structuring protein H-NS OS=Paracoccus denitrificans (strain Pd 1222) GN=Pden_1545 PE=4 SV=1	1	tr|A1B2A1|A1B2A1_PARDP	tr|A1B2A1|A1B2A1_PARDP	2.9e-71	9	9	7	0.796455	1.01093	1.26929		0.0867864	0.864926	0.942463	1.08965		0.580834	0.85452	0.73839	0.864099	0.875332	1.14654	1.30983	0.85452	0.875332	1.02436	0.73839	1.14654	1.55275
>tr|A1B2A2|A1B2A2_PARDP ORF-3 family protein OS=Paracoccus denitrificans (strain Pd 1222) GN=Pden_1546 PE=4 SV=1	1	tr|A1B2A2|A1B2A2_PARDP	tr|A1B2A2|A1B2A2_PARDP	1.18e-40	4	4	4	0.142543	0.189	1.32592		0.061312	0.16867	0.162874	0.96564		0.840761	0.140171	0.144915	1.03385	0.197168	0.180833	0.91715	0.140171	0.197168	1.40663	0.144915	0.180833	1.24785
>tr|A1B2A3|A1B2A3_PARDP Transcriptional regulator, XRE family OS=Paracoccus denitrificans (strain Pd 1222) GN=Pden_1547 PE=4 SV=1	1	tr|A1B2A3|A1B2A3_PARDP	tr|A1B2A3|A1B2A3_PARDP	3.48e-133	3	3	3	0.260458	0.246833	0.947689		0.605289	0.266047	0.241244	0.906772		0.332155	0.281192	0.239723	0.852524	0.250901	0.242764	0.96757	0.281192	0.250901	0.892276	0.239723	0.242764	1.01269
>tr|A1B2A5|A1B2A5_PARDP Uncharacterized protein OS=Paracoccus denitrificans (strain Pd 1222) GN=Pden_1549 PE=4 SV=1	1	tr|A1B2A5|A1B2A5_PARDP	tr|A1B2A5|A1B2A5_PARDP	9.42e-143	1	1	1	0.114826	0.133787	1.16513		0.234662	0.121007	0.127606	1.05453		0.695862	0.120214	0.109438	0.910355	0.1218	0.145774	1.19683	0.120214	0.1218	1.01319	0.109438	0.145774	1.33202
>tr|A1B2A7|A1B2A7_PARDP Uncharacterized protein OS=Paracoccus denitrificans (strain Pd 1222) GN=Pden_1551 PE=4 SV=1	1	tr|A1B2A7|A1B2A7_PARDP	tr|A1B2A7|A1B2A7_PARDP	0	20	20	20	3.69007	5.36582	1.45412		0.302498	2.92882	6.12707	2.09199	+	0.0175698	2.63588	4.74427	1.79988	3.22177	7.50986	2.33098	2.63588	3.22177	1.22228	4.74427	7.50986	1.58293
>tr|A1B2A9|A1B2A9_PARDP NusB antitermination factor OS=Paracoccus denitrificans (strain Pd 1222) GN=Pden_1553 PE=3 SV=1	1	tr|A1B2A9|A1B2A9_PARDP	tr|A1B2A9|A1B2A9_PARDP	2.68e-124	10	10	10	1.27527	1.22047	0.957023		0.587808	1.33484	1.16089	0.869686	+	0.0430198	1.39805	1.1525	0.824363	1.27164	1.16929	0.919514	1.39805	1.27164	0.909583	1.1525	1.16929	1.01457
>tr|A1B2B0|A1B2B0_PARDP 6,7-dimethyl-8-ribityllumazine synthase OS=Paracoccus denitrificans (strain Pd 1222) GN=ribH PE=3 SV=1	1	tr|A1B2B0|A1B2B0_PARDP	tr|A1B2B0|A1B2B0_PARDP	3.6e-175	10	10	10	1.30033	1.18361	0.910237		0.408415	1.38057	1.10337	0.799216	+	0.01482	1.49413	1.10653	0.74058	1.267	1.10022	0.868364	1.49413	1.267	0.847983	1.10653	1.10022	0.994299
>tr|A1B2B1|A1B2B1_PARDP GTP cyclohydrolase II OS=Paracoccus denitrificans (strain Pd 1222) GN=Pden_1555 PE=3 SV=1	1	tr|A1B2B1|A1B2B1_PARDP	tr|A1B2B1|A1B2B1_PARDP	0	24	24	24	3.64815	3.92857	1.07687		0.341384	3.74605	3.83067	1.02259		0.78211	3.74524	3.55106	0.948154	3.74685	4.11028	1.097	3.74524	3.74685	1.00043	3.55106	4.11028	1.15748
>tr|A1B2B3|A1B2B3_PARDP Riboflavin synthase, alpha subunit OS=Paracoccus denitrificans (strain Pd 1222) GN=Pden_1557 PE=4 SV=1	1	tr|A1B2B3|A1B2B3_PARDP	tr|A1B2B3|A1B2B3_PARDP	1.58e-140	5	5	5	0.494986	0.553004	1.11721		0.123806	0.52929	0.5187	0.979991		0.799684	0.484566	0.505405	1.043	0.574014	0.531994	0.926797	0.484566	0.574014	1.18459	0.505405	0.531994	1.05261
>tr|A1B2B5|A1B2B5_PARDP Polysaccharide export protein OS=Paracoccus denitrificans (strain Pd 1222) GN=Pden_1559 PE=4 SV=1	1	tr|A1B2B5|A1B2B5_PARDP	tr|A1B2B5|A1B2B5_PARDP	0	22	22	22	2.66732	2.16826	0.812899		0.0704722	2.32965	2.50593	1.07567		0.573996	2.35143	2.98321	1.26868	2.30787	2.02865	0.879011	2.35143	2.30787	0.981478	2.98321	2.02865	0.680022
>tr|A1B2B7|A1B2B7_PARDP Diaminohydroxyphosphoribosylaminopyrimidine deaminase / 5-amino-6-(5-phosphoribosylamino)uracil reductase OS=Paracoccus denitrificans (strain Pd 1222) GN=Pden_1561 PE=4 SV=1	1	tr|A1B2B7|A1B2B7_PARDP	tr|A1B2B7|A1B2B7_PARDP	1.17e-12	5	5	5	0.265467	0.245148	0.923457		0.252333	0.253685	0.25693	1.01279		0.862972	0.262523	0.268411	1.02243	0.244847	0.245449	1.00246	0.262523	0.244847	0.932668	0.268411	0.245449	0.914449
>tr|A1B2B9|A1B2B9_PARDP TRAP dicarboxylate transporter-DctP subunit OS=Paracoccus denitrificans (strain Pd 1222) GN=Pden_1563 PE=4 SV=1	1	tr|A1B2B9|A1B2B9_PARDP	tr|A1B2B9|A1B2B9_PARDP	1.98e-123	13	13	13	1.46535	1.74132	1.18833		0.115918	1.4812	1.72547	1.16491		0.175707	1.35721	1.5735	1.15936	1.6052	1.87745	1.16961	1.35721	1.6052	1.18272	1.5735	1.87745	1.19317
>tr|A1B2C0|A1B2C0_PARDP TRAP dicarboxylate transporter, DctM subunit OS=Paracoccus denitrificans (strain Pd 1222) GN=Pden_1564 PE=4 SV=1	1	tr|A1B2C0|A1B2C0_PARDP	tr|A1B2C0|A1B2C0_PARDP	3.48e-12	1	1	1	0.0900397	0.0818709	0.909275		0.694404	0.105956	0.0659541	0.622464	+	0.0141532	0.0994244	0.0806549	0.811219	0.112489	0.0512532	0.45563	0.0994244	0.112489	1.1314	0.0806549	0.0512532	0.635462
>tr|A1B2C1|A1B2C1_PARDP Tripartite ATP-independent periplasmic transporter, DctQ component OS=Paracoccus denitrificans (strain Pd 1222) GN=Pden_1565 PE=4 SV=1	1	tr|A1B2C1|A1B2C1_PARDP	tr|A1B2C1|A1B2C1_PARDP	1.61e-69	2	2	2	0.0479168	0.0527701	1.10129		0.604763	0.0585214	0.0421656	0.720516	+	0.038488	0.050156	0.0456776	0.910711	0.0668867	0.0386535	0.577895	0.050156	0.0668867	1.33357	0.0456776	0.0386535	0.846224
>tr|A1B2C3|A1B2C3_PARDP Nicotinate-nucleotide--dimethylbenzimidazole phosphoribosyltransferase OS=Paracoccus denitrificans (strain Pd 1222) GN=cobT PE=3 SV=1	1	tr|A1B2C3|A1B2C3_PARDP	tr|A1B2C3|A1B2C3_PARDP	0	17	17	17	2.09144	2.33461	1.11627		0.224531	2.37735	2.04871	0.861762		0.0786605	2.23858	1.94431	0.868546	2.51611	2.1531	0.855725	2.23858	2.51611	1.12398	1.94431	2.1531	1.10739
>tr|A1B2C4|A1B2C4_PARDP Adenosylcobinamide kinase OS=Paracoccus denitrificans (strain Pd 1222) GN=Pden_1568 PE=4 SV=1	1	tr|A1B2C4|A1B2C4_PARDP	tr|A1B2C4|A1B2C4_PARDP	2.68e-38	5	5	5	0.396759	0.353109	0.889985		0.0909007	0.372605	0.377263	1.0125		0.873401	0.397617	0.3959	0.99568	0.347593	0.358625	1.03174	0.397617	0.347593	0.874189	0.3959	0.358625	0.905849
>tr|A1B2C5|A1B2C5_PARDP Extracellular solute-binding protein, family 5 OS=Paracoccus denitrificans (strain Pd 1222) GN=Pden_1569 PE=4 SV=1	1	tr|A1B2C5|A1B2C5_PARDP	tr|A1B2C5|A1B2C5_PARDP	0	42	42	1	13.0448	12.5407	0.961356		0.628454	13.3983	12.1873	0.909615		0.218361	13.3352	12.7544	0.956451	13.4613	11.6201	0.863217	13.3352	13.4613	1.00946	12.7544	11.6201	0.91106
>tr|A1B2F4|A1B2F4_PARDP Uncharacterized protein OS=Paracoccus denitrificans (strain Pd 1222) GN=Pden_1598 PE=4 SV=1	1	tr|A1B2F4|A1B2F4_PARDP	tr|A1B2F4|A1B2F4_PARDP	1.88e-08	2	2	2	0.0593458	0.0608625	1.02556		0.803088	0.0612983	0.05891	0.961038		0.693335	0.0589723	0.0597193	1.01267	0.0636242	0.0581007	0.913185	0.0589723	0.0636242	1.07888	0.0597193	0.0581007	0.972897
>tr|A1B2I4|A1B2I4_PARDP Putative FecR OS=Paracoccus denitrificans (strain Pd 1222) GN=Pden_1630 PE=4 SV=1	1	tr|A1B2I4|A1B2I4_PARDP	tr|A1B2I4|A1B2I4_PARDP	1.17e-13	6	6	6	0.281259	0.246632	0.876885		0.142422	0.250773	0.277117	1.10505		0.285565	0.274218	0.288299	1.05135	0.227329	0.265934	1.16982	0.274218	0.227329	0.829006	0.288299	0.265934	0.922425
>tr|A1B2J2|A1B2J2_PARDP Uncharacterized protein OS=Paracoccus denitrificans (strain Pd 1222) GN=Pden_1638 PE=4 SV=1	1	tr|A1B2J2|A1B2J2_PARDP	tr|A1B2J2|A1B2J2_PARDP	0.00070971	1	1	1	0.0192651	0.0340932	1.76968		0.154455	0.0275158	0.0258425	0.939186		0.883137	0.013034	0.0254962	1.95613	0.0419976	0.0261887	0.623576	0.013034	0.0419976	3.22216	0.0254962	0.0261887	1.02716
>tr|A1B2J7|A1B2J7_PARDP Uncharacterized protein OS=Paracoccus denitrificans (strain Pd 1222) GN=Pden_1644 PE=4 SV=1	1	tr|A1B2J7|A1B2J7_PARDP	tr|A1B2J7|A1B2J7_PARDP	2.25e-08	1	1	1	0.0169593	0.0138046	0.813981		0.232063	0.0158544	0.0149095	0.940405		0.735777	0.0176894	0.0162293	0.917461	0.0140194	0.0135898	0.969357	0.0176894	0.0140194	0.792531	0.0162293	0.0135898	0.837361
>tr|A1B2K1|A1B2K1_PARDP Transcriptional regulator, GntR family OS=Paracoccus denitrificans (strain Pd 1222) GN=Pden_1648 PE=4 SV=1	1	tr|A1B2K1|A1B2K1_PARDP	tr|A1B2K1|A1B2K1_PARDP	0.00073269	2	2	2	0.097572	0.0754719	0.773499		0.33179	0.0988988	0.074145	0.749706		0.271308	0.100743	0.0944008	0.937045	0.0970545	0.0538892	0.555247	0.100743	0.0970545	0.963385	0.0944008	0.0538892	0.570855
>tr|A1B2K2|A1B2K2_PARDP 3-hydroxydecanoyl-[acyl-carrier-protein] dehydratase OS=Paracoccus denitrificans (strain Pd 1222) GN=Pden_1649 PE=3 SV=1	1	tr|A1B2K2|A1B2K2_PARDP	tr|A1B2K2|A1B2K2_PARDP	2.44e-96	12	12	12	1.69084	1.4401	0.851705		0.22584	1.74817	1.38277	0.790982		0.0516619	1.88066	1.50103	0.79814	1.61568	1.26452	0.782651	1.88066	1.61568	0.859105	1.50103	1.26452	0.842433
>tr|A1B2K3|A1B2K3_PARDP 3-oxoacyl-[acyl-carrier-protein] synthase I OS=Paracoccus denitrificans (strain Pd 1222) GN=Pden_1650 PE=3 SV=1	1	tr|A1B2K3|A1B2K3_PARDP	tr|A1B2K3|A1B2K3_PARDP	0	12	12	12	1.70549	1.639	0.961018		0.47301	1.61827	1.72623	1.06671		0.223856	1.70428	1.70669	1.00142	1.53225	1.74576	1.13934	1.70428	1.53225	0.899061	1.70669	1.74576	1.02289
>tr|A1B2K4|A1B2K4_PARDP Enoyl-[acyl-carrier-protein] reductase [NADH] OS=Paracoccus denitrificans (strain Pd 1222) GN=Pden_1651 PE=3 SV=1	1	tr|A1B2K4|A1B2K4_PARDP	tr|A1B2K4|A1B2K4_PARDP	1.64e-229	13	12	12	1.65623	2.07701	1.25406		0.0863583	1.83827	1.89497	1.03084		0.838702	1.59347	1.71899	1.07877	2.08307	2.07095	0.994178	1.59347	2.08307	1.30726	1.71899	2.07095	1.20475
>tr|A1B2K5|A1B2K5_PARDP Hydrolase or acyltransferase OS=Paracoccus denitrificans (strain Pd 1222) GN=Pden_1652 PE=4 SV=1	1	tr|A1B2K5|A1B2K5_PARDP	tr|A1B2K5|A1B2K5_PARDP	0	18	18	18	0.862628	0.981079	1.13731		0.11373	0.923215	0.920492	0.997051		0.974024	0.864792	0.860464	0.994995	0.981638	0.98052	0.998862	0.864792	0.981638	1.13511	0.860464	0.98052	1.13953
>tr|A1B2K6|A1B2K6_PARDP Lytic murein transglycosylase OS=Paracoccus denitrificans (strain Pd 1222) GN=Pden_1653 PE=4 SV=1	1	tr|A1B2K6|A1B2K6_PARDP	tr|A1B2K6|A1B2K6_PARDP	0	23	23	23	1.07778	1.13533	1.05339		0.545402	1.01882	1.19429	1.17223	+	0.0249076	0.941464	1.2141	1.28959	1.09617	1.17448	1.07144	0.941464	1.09617	1.16433	1.2141	1.17448	0.967368
>tr|A1B2K7|A1B2K7_PARDP Lysine--tRNA ligase OS=Paracoccus denitrificans (strain Pd 1222) GN=Pden_1654 PE=3 SV=1	1	tr|A1B2K7|A1B2K7_PARDP	tr|A1B2K7|A1B2K7_PARDP	1.47e-69	6	6	6	0.579259	0.687819	1.18741		0.290815	0.599477	0.667601	1.11364		0.520672	0.587038	0.57148	0.973497	0.611916	0.763722	1.24808	0.587038	0.611916	1.04238	0.57148	0.763722	1.33639
>tr|A1B2K8|A1B2K8_PARDP Elongation factor P OS=Paracoccus denitrificans (strain Pd 1222) GN=efp PE=3 SV=1	1	tr|A1B2K8|A1B2K8_PARDP	tr|A1B2K8|A1B2K8_PARDP	6.15e-76	9	9	9	2.6324	2.76586	1.0507		0.429531	2.85045	2.5478	0.893824	+	0.0354319	2.775	2.48979	0.897222	2.9259	2.60581	0.890602	2.775	2.9259	1.05438	2.48979	2.60581	1.0466
>tr|A1B2L4|A1B2L4_PARDP Propeptide, PepSY amd peptidase M4 OS=Paracoccus denitrificans (strain Pd 1222) GN=Pden_1661 PE=4 SV=1	1	tr|A1B2L4|A1B2L4_PARDP	tr|A1B2L4|A1B2L4_PARDP	7.2e-14	2	2	2	0.0571728	0.174409	3.05056		0.26262	0.050543	0.181039	3.58188		0.205482	0.0327585	0.0815872	2.49057	0.0683276	0.280491	4.1051	0.0327585	0.0683276	2.0858	0.0815872	0.280491	3.43793
>tr|A1B2L8|A1B2L8_PARDP Transcriptional regulator, AsnC family OS=Paracoccus denitrificans (strain Pd 1222) GN=Pden_1665 PE=4 SV=1	1	tr|A1B2L8|A1B2L8_PARDP	tr|A1B2L8|A1B2L8_PARDP	9.31e-13	1	1	1	0.00281692	0.00270547	0.960435		0.775604	0.00261821	0.00290419	1.10923		0.45476	0.00254176	0.00309209	1.21652	0.00269466	0.00271629	1.00803	0.00254176	0.00269466	1.06016	0.00309209	0.00271629	0.878463
>tr|A1B2L9|A1B2L9_PARDP L-lysine 2,3-aminomutase OS=Paracoccus denitrificans (strain Pd 1222) GN=Pden_1666 PE=4 SV=1	1	tr|A1B2L9|A1B2L9_PARDP	tr|A1B2L9|A1B2L9_PARDP	1.06e-39	1	1	1	0.0269383	0.0275449	1.02252		0.933907	0.0352911	0.019192	0.54382	+	0.00061572	0.0330721	0.0208045	0.629063	0.0375102	0.0175796	0.468662	0.0330721	0.0375102	1.13419	0.0208045	0.0175796	0.844992
>tr|A1B2M0|A1B2M0_PARDP ABC transporter related protein OS=Paracoccus denitrificans (strain Pd 1222) GN=Pden_1667 PE=3 SV=1	1	tr|A1B2M0|A1B2M0_PARDP	tr|A1B2M0|A1B2M0_PARDP	6.05e-66	7	7	7	0.387338	0.412869	1.06591		0.411292	0.408257	0.391949	0.960053		0.606414	0.386129	0.388546	1.00626	0.430385	0.395352	0.918599	0.386129	0.430385	1.11461	0.388546	0.395352	1.01752
>tr|A1B2M1|A1B2M1_PARDP ABC transporter related protein OS=Paracoccus denitrificans (strain Pd 1222) GN=Pden_1668 PE=3 SV=1	1	tr|A1B2M1|A1B2M1_PARDP	tr|A1B2M1|A1B2M1_PARDP	7.74e-27	6	6	6	0.24019	0.230183	0.958336		0.745271	0.263506	0.206868	0.785059	+	0.0228072	0.256826	0.223555	0.870452	0.270186	0.19018	0.703888	0.256826	0.270186	1.05202	0.223555	0.19018	0.850711
>tr|A1B2M2|A1B2M2_PARDP Binding-protein-dependent transport systems inner membrane component OS=Paracoccus denitrificans (strain Pd 1222) GN=Pden_1669 PE=3 SV=1	1	tr|A1B2M2|A1B2M2_PARDP	tr|A1B2M2|A1B2M2_PARDP	3.63e-28	4	4	4	0.211667	0.159002	0.751188		0.0786194	0.201175	0.169494	0.842523		0.335037	0.211703	0.211631	0.99966	0.190646	0.127358	0.66803	0.211703	0.190646	0.900536	0.211631	0.127358	0.60179
>tr|A1B2M3|A1B2M3_PARDP Binding-protein-dependent transport systems inner membrane component OS=Paracoccus denitrificans (strain Pd 1222) GN=Pden_1670 PE=3 SV=1	1	tr|A1B2M3|A1B2M3_PARDP	tr|A1B2M3|A1B2M3_PARDP	5.86e-35	2	2	2	0.153761	0.14841	0.9652		0.85352	0.169872	0.132299	0.778816		0.157104	0.147547	0.159976	1.08424	0.192198	0.104623	0.544349	0.147547	0.192198	1.30262	0.159976	0.104623	0.653991
>tr|A1B2M4|A1B2M4_PARDP Extracellular solute-binding protein, family 5 OS=Paracoccus denitrificans (strain Pd 1222) GN=Pden_1671 PE=4 SV=1	1	tr|A1B2M4|A1B2M4_PARDP	tr|A1B2M4|A1B2M4_PARDP	0	28	28	28	3.99801	3.95901	0.990244		0.91364	4.00359	3.95343	0.987472		0.889048	4.01293	3.98309	0.992565	3.99425	3.92377	0.982356	4.01293	3.99425	0.995344	3.98309	3.92377	0.985106
>tr|A1B2M5|A1B2M5_PARDP 5-deoxyglucuronate isomerase OS=Paracoccus denitrificans (strain Pd 1222) GN=Pden_1672 PE=4 SV=1	1	tr|A1B2M5|A1B2M5_PARDP	tr|A1B2M5|A1B2M5_PARDP	1.22e-146	7	7	7	0.37394	0.397697	1.06353		0.578448	0.382001	0.389636	1.01999		0.860037	0.365058	0.382822	1.04866	0.398944	0.39645	0.993749	0.365058	0.398944	1.09282	0.382822	0.39645	1.0356
>tr|A1B2M7|A1B2M7_PARDP 2-keto-myo-inositol dehydratase OS=Paracoccus denitrificans (strain Pd 1222) GN=Pden_1674 PE=4 SV=1	1	tr|A1B2M7|A1B2M7_PARDP	tr|A1B2M7|A1B2M7_PARDP	1.37e-25	7	7	7	0.31431	0.316256	1.00619		0.960217	0.3511	0.279465	0.795972	+	0.0220438	0.343456	0.285163	0.830277	0.358744	0.273767	0.763129	0.343456	0.358744	1.04451	0.285163	0.273767	0.960037
>tr|A1B2M8|A1B2M8_PARDP 3D-(3,5/4)-trihydroxycyclohexane-1,2-dione hydrolase OS=Paracoccus denitrificans (strain Pd 1222) GN=Pden_1675 PE=3 SV=1	1	tr|A1B2M8|A1B2M8_PARDP	tr|A1B2M8|A1B2M8_PARDP	8.56e-117	14	14	14	0.749493	0.601612	0.802692		0.148695	0.678872	0.672234	0.990221		0.952869	0.75053	0.748456	0.997236	0.607214	0.596011	0.981551	0.75053	0.607214	0.809046	0.748456	0.596011	0.796321
>tr|A1B2M9|A1B2M9_PARDP 5-dehydro-2-deoxygluconokinase OS=Paracoccus denitrificans (strain Pd 1222) GN=Pden_1676 PE=4 SV=1	1	tr|A1B2M9|A1B2M9_PARDP	tr|A1B2M9|A1B2M9_PARDP	1.58e-185	21	21	21	1.08388	0.710264	0.655297		0.05203	0.971574	0.822572	0.846639		0.501558	1.11254	1.05522	0.948478	0.830606	0.589923	0.710231	1.11254	0.830606	0.746584	1.05522	0.589923	0.559051
>tr|A1B2N0|A1B2N0_PARDP Xylose isomerase domain protein TIM barrel OS=Paracoccus denitrificans (strain Pd 1222) GN=Pden_1677 PE=4 SV=1	1	tr|A1B2N0|A1B2N0_PARDP	tr|A1B2N0|A1B2N0_PARDP	5.76e-302	11	11	11	0.406462	0.611024	1.50327		0.143646	0.407874	0.609611	1.49461		0.150503	0.352932	0.459991	1.30334	0.462816	0.759231	1.64046	0.352932	0.462816	1.31135	0.459991	0.759231	1.65053
>tr|A1B2N2|A1B2N2_PARDP Xylose isomerase domain protein TIM barrel OS=Paracoccus denitrificans (strain Pd 1222) GN=Pden_1679 PE=4 SV=1	1	tr|A1B2N2|A1B2N2_PARDP	tr|A1B2N2|A1B2N2_PARDP	3.45e-35	7	7	7	0.198156	0.200422	1.01144		0.867774	0.211758	0.186821	0.882238	+	0.022841	0.204296	0.192016	0.93989	0.219219	0.181626	0.828511	0.204296	0.219219	1.07305	0.192016	0.181626	0.945888
>tr|A1B2N3|A1B2N3_PARDP Oxidoreductase domain protein OS=Paracoccus denitrificans (strain Pd 1222) GN=Pden_1680 PE=4 SV=1	1	tr|A1B2N3|A1B2N3_PARDP	tr|A1B2N3|A1B2N3_PARDP	1.55e-25	7	7	7	0.285177	0.282304	0.989927		0.874476	0.288062	0.279419	0.969998		0.631376	0.281304	0.289049	1.02753	0.294819	0.269789	0.9151	0.281304	0.294819	1.04804	0.289049	0.269789	0.933367
>tr|A1B2N4|A1B2N4_PARDP Monosaccharide ABC transporter substrate-binding protein, CUT2 family OS=Paracoccus denitrificans (strain Pd 1222) GN=Pden_1681 PE=4 SV=1	1	tr|A1B2N4|A1B2N4_PARDP	tr|A1B2N4|A1B2N4_PARDP	2.53e-44	4	4	4	0.120415	0.123466	1.02534		0.860668	0.110905	0.132976	1.19901		0.167502	0.102814	0.138016	1.34239	0.118996	0.127936	1.07513	0.102814	0.118996	1.15739	0.138016	0.127936	0.926964
>tr|A1B2N5|A1B2N5_PARDP Monosaccharide ABC transporter membrane protein, CUT2 family OS=Paracoccus denitrificans (strain Pd 1222) GN=Pden_1682 PE=4 SV=1	1	tr|A1B2N5|A1B2N5_PARDP	tr|A1B2N5|A1B2N5_PARDP	2.76e-14	2	2	2	0.188485	0.158615	0.841522		0.309955	0.194785	0.152315	0.781963		0.126594	0.192656	0.184315	0.956708	0.196915	0.120315	0.610998	0.192656	0.196915	1.02211	0.184315	0.120315	0.652766
>tr|A1B2N6|A1B2N6_PARDP Monosaccharide ABC transporter ATP-binding protein, CUT2 family OS=Paracoccus denitrificans (strain Pd 1222) GN=Pden_1683 PE=3 SV=1	3	tr|A1B2N6|A1B2N6_PARDP	tr|A1B2N6|A1B2N6_PARDP;tr|A1B5N6|A1B5N6_PARDP;tr|A1B407|A1B407_PARDP	3.5e-163	16	16	16	0.74944	0.480866	0.641634		0.156672	0.587924	0.642382	1.09263		0.792145	0.727335	0.771545	1.06078	0.448513	0.513219	1.14427	0.727335	0.448513	0.616652	0.771545	0.513219	0.665184
>tr|A1B2N7|A1B2N7_PARDP Monosaccharide ABC transporter substrate-binding protein, CUT2 family OS=Paracoccus denitrificans (strain Pd 1222) GN=Pden_1684 PE=4 SV=1	1	tr|A1B2N7|A1B2N7_PARDP	tr|A1B2N7|A1B2N7_PARDP	2.78e-52	8	8	8	0.360062	0.37103	1.03046		0.869457	0.331334	0.399757	1.20651		0.280476	0.324658	0.395466	1.2181	0.338011	0.404049	1.19537	0.324658	0.338011	1.04113	0.395466	0.404049	1.0217
>tr|A1B2P2|A1B2P2_PARDP Globin OS=Paracoccus denitrificans (strain Pd 1222) GN=Pden_1689 PE=3 SV=1	1	tr|A1B2P2|A1B2P2_PARDP	tr|A1B2P2|A1B2P2_PARDP	2.71e-05	1	1	1	0.0189539	0.0256057	1.35095		0.205704	0.0258138	0.0187458	0.726195		0.174138	0.0194655	0.0184422	0.947433	0.032162	0.0190494	0.592295	0.0194655	0.032162	1.65226	0.0184422	0.0190494	1.03292
>tr|A1B2P9|A1B2P9_PARDP Phosphoribulokinase OS=Paracoccus denitrificans (strain Pd 1222) GN=Pden_1696 PE=3 SV=1	1	tr|A1B2P9|A1B2P9_PARDP	tr|A1B2P9|A1B2P9_PARDP	1.12e-67	6	6	6	0.220492	0.310158	1.40666		0.595859	0.0835779	0.447072	5.34916	+	0.00210431	0.0880567	0.352928	4.00796	0.079099	0.541216	6.84226	0.0880567	0.079099	0.898274	0.352928	0.541216	1.5335
>tr|A1B2Q0|A1B2Q0_PARDP Transketolase OS=Paracoccus denitrificans (strain Pd 1222) GN=Pden_1697 PE=4 SV=1	1	tr|A1B2Q0|A1B2Q0_PARDP	tr|A1B2Q0|A1B2Q0_PARDP	1.73e-83	13	13	13	0.916107	0.697578	0.761459		0.613128	0.336202	1.27748	3.79975	+	0.00139069	0.390561	1.44165	3.69124	0.281843	1.11331	3.95012	0.390561	0.281843	0.721636	1.44165	1.11331	0.772248
>tr|A1B2Q1|A1B2Q1_PARDP Fructose-bisphosphate aldolase OS=Paracoccus denitrificans (strain Pd 1222) GN=Pden_1698 PE=4 SV=1	1	tr|A1B2Q1|A1B2Q1_PARDP	tr|A1B2Q1|A1B2Q1_PARDP	5.13e-56	10	10	10	0.851474	0.776249	0.911654		0.815269	0.453738	1.17399	2.58737	+	0.000309351	0.460358	1.24259	2.69918	0.447117	1.10538	2.47224	0.460358	0.447117	0.971239	1.24259	1.10538	0.889579
>tr|A1B2Q3|A1B2Q3_PARDP Ribulose 1,5-bisphosphate carboxylase small subunit OS=Paracoccus denitrificans (strain Pd 1222) GN=Pden_1700 PE=4 SV=1	1	tr|A1B2Q3|A1B2Q3_PARDP	tr|A1B2Q3|A1B2Q3_PARDP	4.43e-108	8	8	8	0.641919	0.8415	1.31091		0.67881	0.216878	1.26654	5.83988	+	0.00122672	0.225203	1.05864	4.70081	0.208553	1.47445	7.06989	0.225203	0.208553	0.926066	1.05864	1.47445	1.39278
>tr|A1B2Q4|A1B2Q4_PARDP AAA ATPase, central domain protein OS=Paracoccus denitrificans (strain Pd 1222) GN=Pden_1701 PE=4 SV=1	1	tr|A1B2Q4|A1B2Q4_PARDP	tr|A1B2Q4|A1B2Q4_PARDP	1.35e-33	7	7	7	0.48767	0.544401	1.11633		0.801989	0.261977	0.770095	2.93955	+	0.000249856	0.275879	0.699462	2.53539	0.248076	0.840727	3.389	0.275879	0.248076	0.899219	0.699462	0.840727	1.20196
>tr|A1B2R4|A1B2R4_PARDP Uncharacterized protein OS=Paracoccus denitrificans (strain Pd 1222) GN=Pden_1711 PE=4 SV=1	1	tr|A1B2R4|A1B2R4_PARDP	tr|A1B2R4|A1B2R4_PARDP	2.69e-12	1	1	1	0.0202549	0.0271707	1.34144		0.249709	0.0242875	0.023138	0.952673		0.856744	0.0214809	0.0190288	0.885849	0.0270941	0.0272473	1.00565	0.0214809	0.0270941	1.26131	0.0190288	0.0272473	1.43189
>tr|A1B2S0|A1B2S0_PARDP Amino acid/amide ABC transporter substrate-binding protein, HAAT family OS=Paracoccus denitrificans (strain Pd 1222) GN=Pden_1717 PE=4 SV=1	1	tr|A1B2S0|A1B2S0_PARDP	tr|A1B2S0|A1B2S0_PARDP	2.02e-08	1	1	1	0.181394	0.197045	1.08628		0.665947	0.226853	0.151585	0.668208	+	0.00433562	0.216319	0.146468	0.67709	0.237387	0.156702	0.660113	0.216319	0.237387	1.09739	0.146468	0.156702	1.06988
>tr|A1B2S2|A1B2S2_PARDP AMP-dependent synthetase and ligase OS=Paracoccus denitrificans (strain Pd 1222) GN=Pden_1719 PE=4 SV=1	1	tr|A1B2S2|A1B2S2_PARDP	tr|A1B2S2|A1B2S2_PARDP	4.37e-203	16	16	16	1.14125	1.10488	0.96813		0.764279	0.988973	1.25715	1.27117	+	0.000596344	1.01877	1.26372	1.24044	0.959175	1.25058	1.3038	1.01877	0.959175	0.941502	1.26372	1.25058	0.989597
>tr|A1B2S5|A1B2S5_PARDP Transcriptional regulator, GntR family OS=Paracoccus denitrificans (strain Pd 1222) GN=Pden_1722 PE=4 SV=1	1	tr|A1B2S5|A1B2S5_PARDP	tr|A1B2S5|A1B2S5_PARDP	2.69e-12	5	5	5	0.103711	0.0732702	0.706488	+	0.0490494	0.0947689	0.0822119	0.867499		0.482236	0.106253	0.101168	0.95214	0.0832846	0.0632559	0.759515	0.106253	0.0832846	0.783831	0.101168	0.0632559	0.625256
>tr|A1B2S6|A1B2S6_PARDP Uncharacterized protein OS=Paracoccus denitrificans (strain Pd 1222) GN=Pden_1723 PE=4 SV=1	1	tr|A1B2S6|A1B2S6_PARDP	tr|A1B2S6|A1B2S6_PARDP	1.03e-66	4	4	4	0.0421515	0.0387197	0.918586		0.549775	0.03822	0.0426512	1.11594		0.434712	0.0376779	0.0466251	1.23747	0.0387622	0.0386773	0.997811	0.0376779	0.0387622	1.02878	0.0466251	0.0386773	0.829538
>tr|A1B2T1|A1B2T1_PARDP CHAD domain containing protein OS=Paracoccus denitrificans (strain Pd 1222) GN=Pden_1728 PE=4 SV=1	1	tr|A1B2T1|A1B2T1_PARDP	tr|A1B2T1|A1B2T1_PARDP	0.0011824	1	1	1	0.00936451	0.00354697	0.378767	+	0.00682434	0.00628597	0.00662551	1.05401		0.906596	0.00946452	0.0092645	0.978866	0.00310742	0.00398652	1.2829	0.00946452	0.00310742	0.328323	0.0092645	0.00398652	0.4303
>tr|A1B2T2|A1B2T2_PARDP Alanine dehydrogenase OS=Paracoccus denitrificans (strain Pd 1222) GN=Pden_1729 PE=3 SV=1	1	tr|A1B2T2|A1B2T2_PARDP	tr|A1B2T2|A1B2T2_PARDP	5.26e-103	9	9	9	0.317785	0.328467	1.03361		0.797903	0.287533	0.358719	1.24757	+	0.0422994	0.281655	0.353914	1.25655	0.293411	0.363523	1.23895	0.281655	0.293411	1.04174	0.353914	0.363523	1.02715
>tr|A1B2T5|A1B2T5_PARDP Putative glutathione S-transferase OS=Paracoccus denitrificans (strain Pd 1222) GN=Pden_1732 PE=4 SV=1	1	tr|A1B2T5|A1B2T5_PARDP	tr|A1B2T5|A1B2T5_PARDP	1.88e-86	6	6	6	0.399874	0.336817	0.842309	+	0.0429406	0.382396	0.354295	0.926512		0.43673	0.412002	0.387745	0.941123	0.35279	0.320844	0.909448	0.412002	0.35279	0.856282	0.387745	0.320844	0.827463
>tr|A1B2T8|A1B2T8_PARDP Dyp-type peroxidase family OS=Paracoccus denitrificans (strain Pd 1222) GN=Pden_1735 PE=4 SV=1	1	tr|A1B2T8|A1B2T8_PARDP	tr|A1B2T8|A1B2T8_PARDP	3.2e-06	2	2	2	0.0568756	0.0619479	1.08918		0.507855	0.0617665	0.0570571	0.923755		0.539836	0.0549249	0.0588264	1.07103	0.0686081	0.0552878	0.80585	0.0549249	0.0686081	1.24913	0.0588264	0.0552878	0.939847
>tr|A1B2T9|A1B2T9_PARDP Uncharacterized protein OS=Paracoccus denitrificans (strain Pd 1222) GN=Pden_1736 PE=4 SV=1	1	tr|A1B2T9|A1B2T9_PARDP	tr|A1B2T9|A1B2T9_PARDP	5.76e-270	12	12	12	1.13841	1.36436	1.19848		0.463393	0.928657	1.57412	1.69505	+	0.00499249	0.86369	1.41313	1.63616	0.993624	1.7351	1.74624	0.86369	0.993624	1.15044	1.41313	1.7351	1.22784
>tr|A1B2U3|A1B2U3_PARDP Uncharacterized protein OS=Paracoccus denitrificans (strain Pd 1222) GN=Pden_1740 PE=4 SV=1	2	tr|A1B2U3|A1B2U3_PARDP	tr|A1B2U3|A1B2U3_PARDP;tr|A1B8G0|A1B8G0_PARDP	4.02e-83	9	9	9	1.42451	1.60394	1.12596		0.527214	1.42927	1.59918	1.11888		0.550135	1.5009	1.34813	0.898215	1.35765	1.85023	1.36282	1.5009	1.35765	0.904558	1.34813	1.85023	1.37244
>tr|A1B2U4|A1B2U4_PARDP Uncharacterized protein OS=Paracoccus denitrificans (strain Pd 1222) GN=Pden_1741 PE=4 SV=1	1	tr|A1B2U4|A1B2U4_PARDP	tr|A1B2U4|A1B2U4_PARDP	0.0025558	1	1	1	0.14939	0.122597	0.82065		0.241015	0.148085	0.123901	0.836688		0.295934	0.142722	0.156057	1.09344	0.153449	0.0917446	0.597885	0.142722	0.153449	1.07516	0.156057	0.0917446	0.58789
>tr|A1B2U6|A1B2U6_PARDP DEAD/DEAH box helicase domain protein OS=Paracoccus denitrificans (strain Pd 1222) GN=Pden_1743 PE=4 SV=1	1	tr|A1B2U6|A1B2U6_PARDP	tr|A1B2U6|A1B2U6_PARDP	0	26	26	26	2.90625	2.54418	0.875419		0.482436	3.2899	2.16053	0.656717	+	0.00161467	3.37589	2.4366	0.721766	3.20391	1.88446	0.588176	3.37589	3.20391	0.949055	2.4366	1.88446	0.773397
>tr|A1B2U7|A1B2U7_PARDP Thymidine kinase OS=Paracoccus denitrificans (strain Pd 1222) GN=tdk PE=3 SV=1	1	tr|A1B2U7|A1B2U7_PARDP	tr|A1B2U7|A1B2U7_PARDP	9.46e-37	5	5	5	0.515004	0.513186	0.996471		0.976569	0.571891	0.456299	0.797877	+	0.0184155	0.552567	0.47744	0.864041	0.591215	0.435157	0.736038	0.552567	0.591215	1.06994	0.47744	0.435157	0.911437
>tr|A1B2U8|A1B2U8_PARDP Cytochrome B561 OS=Paracoccus denitrificans (strain Pd 1222) GN=Pden_1745 PE=4 SV=1	1	tr|A1B2U8|A1B2U8_PARDP	tr|A1B2U8|A1B2U8_PARDP	2.26e-49	4	4	4	0.0858688	0.0811916	0.945531		0.579333	0.0794011	0.0876594	1.10401		0.312138	0.0758534	0.0958842	1.26407	0.0829487	0.0794345	0.957634	0.0758534	0.0829487	1.09354	0.0958842	0.0794345	0.828442
>tr|A1B2V0|A1B2V0_PARDP ABC transporter related protein OS=Paracoccus denitrificans (strain Pd 1222) GN=Pden_1747 PE=3 SV=1	1	tr|A1B2V0|A1B2V0_PARDP	tr|A1B2V0|A1B2V0_PARDP	0	22	22	22	1.16934	0.914499	0.782063		0.17971	1.20767	0.876168	0.725501		0.0606483	1.29465	1.04404	0.806426	1.1207	0.708299	0.632015	1.29465	1.1207	0.865641	1.04404	0.708299	0.678423
>tr|A1B2V1|A1B2V1_PARDP MltA-interacting MipA family protein OS=Paracoccus denitrificans (strain Pd 1222) GN=Pden_1748 PE=4 SV=1	1	tr|A1B2V1|A1B2V1_PARDP	tr|A1B2V1|A1B2V1_PARDP	1.3e-213	13	13	13	2.41165	2.97792	1.23481	+	0.034135	2.51452	2.87505	1.14338		0.235423	2.21074	2.61256	1.18176	2.8183	3.13754	1.11327	2.21074	2.8183	1.27482	2.61256	3.13754	1.20094
>tr|A1B2V2|A1B2V2_PARDP Uncharacterized protein OS=Paracoccus denitrificans (strain Pd 1222) GN=Pden_1749 PE=4 SV=1	1	tr|A1B2V2|A1B2V2_PARDP	tr|A1B2V2|A1B2V2_PARDP	3.09e-16	2	2	2	0.0979103	0.0860026	0.878382		0.278293	0.0902603	0.0936527	1.03758		0.768683	0.0934703	0.10235	1.095	0.0870502	0.0849551	0.975932	0.0934703	0.0870502	0.931314	0.10235	0.0849551	0.830042
>tr|A1B2V3|A1B2V3_PARDP Transferase hexapeptide repeat containing protein OS=Paracoccus denitrificans (strain Pd 1222) GN=Pden_1750 PE=4 SV=1	1	tr|A1B2V3|A1B2V3_PARDP	tr|A1B2V3|A1B2V3_PARDP	2.22e-141	5	5	5	0.298105	0.320857	1.07632		0.409567	0.292781	0.32618	1.11407		0.207609	0.277373	0.318836	1.14948	0.30819	0.333524	1.0822	0.277373	0.30819	1.1111	0.318836	0.333524	1.04607
>tr|A1B2V4|A1B2V4_PARDP Phosphoglycerate mutase OS=Paracoccus denitrificans (strain Pd 1222) GN=Pden_1751 PE=4 SV=1	1	tr|A1B2V4|A1B2V4_PARDP	tr|A1B2V4|A1B2V4_PARDP	6.18e-12	3	3	3	0.116308	0.105079	0.903451		0.489449	0.125571	0.0958158	0.763039	+	0.0277837	0.130564	0.102053	0.781635	0.120579	0.0895786	0.742903	0.130564	0.120579	0.923528	0.102053	0.0895786	0.877764
>tr|A1B2V5|A1B2V5_PARDP Coproporphyrinogen oxidase OS=Paracoccus denitrificans (strain Pd 1222) GN=Pden_1752 PE=3 SV=1	1	tr|A1B2V5|A1B2V5_PARDP	tr|A1B2V5|A1B2V5_PARDP	5.79e-170	15	15	15	1.23469	1.35025	1.0936		0.346305	1.39425	1.1907	0.854006		0.0645391	1.32359	1.14579	0.865665	1.4649	1.2356	0.843472	1.32359	1.4649	1.10676	1.14579	1.2356	1.07839
>tr|A1B2V6|A1B2V6_PARDP Uncharacterized protein OS=Paracoccus denitrificans (strain Pd 1222) GN=Pden_1753 PE=4 SV=1	1	tr|A1B2V6|A1B2V6_PARDP	tr|A1B2V6|A1B2V6_PARDP	2.02e-78	11	11	11	0.6942	0.72818	1.04895		0.619328	0.667166	0.755214	1.13197		0.165575	0.61722	0.77118	1.24944	0.717113	0.739248	1.03087	0.61722	0.717113	1.16184	0.77118	0.739248	0.958593
>tr|A1B2V7|A1B2V7_PARDP Short-chain dehydrogenase/reductase SDR OS=Paracoccus denitrificans (strain Pd 1222) GN=Pden_1754 PE=4 SV=1	1	tr|A1B2V7|A1B2V7_PARDP	tr|A1B2V7|A1B2V7_PARDP	2.91e-49	9	9	9	0.940782	0.970673	1.03177		0.610456	0.915373	0.996081	1.08817		0.133088	0.898749	0.982814	1.09354	0.931997	1.00935	1.083	0.898749	0.931997	1.03699	0.982814	1.00935	1.027
>tr|A1B2V8|A1B2V8_PARDP 16S rRNA m(2)G 1207 methyltransferase OS=Paracoccus denitrificans (strain Pd 1222) GN=Pden_1755 PE=4 SV=1	1	tr|A1B2V8|A1B2V8_PARDP	tr|A1B2V8|A1B2V8_PARDP	1.59e-118	14	14	14	0.701447	0.682544	0.973053		0.749135	0.717639	0.666352	0.928535		0.370479	0.696717	0.706176	1.01358	0.73856	0.626529	0.84831	0.696717	0.73856	1.06006	0.706176	0.626529	0.887213
>tr|A1B2V9|A1B2V9_PARDP ATP-dependent Clp protease adapter protein ClpS OS=Paracoccus denitrificans (strain Pd 1222) GN=clpS PE=3 SV=1	1	tr|A1B2V9|A1B2V9_PARDP	tr|A1B2V9|A1B2V9_PARDP	3.36e-11	3	3	3	0.212246	0.204912	0.965446		0.810846	0.181622	0.235536	1.29685	+	0.0332851	0.188196	0.236296	1.25559	0.175048	0.234776	1.34121	0.188196	0.175048	0.93014	0.236296	0.234776	0.993566
>tr|A1B2W0|A1B2W0_PARDP Serine-type D-Ala-D-Ala carboxypeptidase OS=Paracoccus denitrificans (strain Pd 1222) GN=Pden_1757 PE=3 SV=1	1	tr|A1B2W0|A1B2W0_PARDP	tr|A1B2W0|A1B2W0_PARDP	0	19	19	19	1.85771	1.87487	1.00924		0.948379	2.1643	1.56828	0.724614	+	0.000194416	2.11632	1.59911	0.755609	2.21228	1.53746	0.694964	2.11632	2.21228	1.04535	1.59911	1.53746	0.961447
>tr|A1B2W1|A1B2W1_PARDP Transcriptional regulator, AsnC family OS=Paracoccus denitrificans (strain Pd 1222) GN=Pden_1758 PE=4 SV=1	1	tr|A1B2W1|A1B2W1_PARDP	tr|A1B2W1|A1B2W1_PARDP	7.63e-56	5	5	5	0.189744	0.172986	0.911681		0.356723	0.174685	0.188045	1.07648		0.469007	0.187431	0.192056	1.02468	0.161938	0.184033	1.13644	0.187431	0.161938	0.863987	0.192056	0.184033	0.958225
>tr|A1B2W2|A1B2W2_PARDP Transcriptional regulator, AsnC family OS=Paracoccus denitrificans (strain Pd 1222) GN=Pden_1759 PE=4 SV=1	1	tr|A1B2W2|A1B2W2_PARDP	tr|A1B2W2|A1B2W2_PARDP	1.19e-22	3	3	3	0.0925933	0.0875832	0.945891		0.480042	0.0920702	0.0881062	0.956946		0.57963	0.0958432	0.0893434	0.932183	0.0882972	0.0868691	0.983826	0.0958432	0.0882972	0.921268	0.0893434	0.0868691	0.972306
>tr|A1B2W5|A1B2W5_PARDP DNA polymerase III, alpha subunit OS=Paracoccus denitrificans (strain Pd 1222) GN=Pden_1762 PE=4 SV=1	1	tr|A1B2W5|A1B2W5_PARDP	tr|A1B2W5|A1B2W5_PARDP	2.27e-287	24	24	24	0.773789	0.589803	0.762227		0.0745273	0.710746	0.652847	0.918538		0.621278	0.775052	0.772526	0.99674	0.646439	0.533167	0.824776	0.775052	0.646439	0.834058	0.772526	0.533167	0.690161
>tr|A1B2W6|A1B2W6_PARDP Nucleoside ABC transporter ATP-binding protein OS=Paracoccus denitrificans (strain Pd 1222) GN=Pden_1763 PE=3 SV=1	1	tr|A1B2W6|A1B2W6_PARDP	tr|A1B2W6|A1B2W6_PARDP	1.54e-188	17	17	17	0.809988	0.613372	0.757261		0.0528883	0.774071	0.649289	0.838798		0.269603	0.863545	0.75643	0.875959	0.684597	0.542148	0.791923	0.863545	0.684597	0.792775	0.75643	0.542148	0.716719
>tr|A1B2W9|A1B2W9_PARDP Nucleoside-binding protein OS=Paracoccus denitrificans (strain Pd 1222) GN=Pden_1766 PE=4 SV=1	1	tr|A1B2W9|A1B2W9_PARDP	tr|A1B2W9|A1B2W9_PARDP	0	19	19	19	2.21483	2.81836	1.2725		0.0553832	2.38034	2.65284	1.11448		0.448679	2.08651	2.34314	1.12299	2.67417	2.96255	1.10784	2.08651	2.67417	1.28164	2.34314	2.96255	1.26435
>tr|A1B2X0|A1B2X0_PARDP Ferritin, Dps family protein OS=Paracoccus denitrificans (strain Pd 1222) GN=Pden_1767 PE=3 SV=1	1	tr|A1B2X0|A1B2X0_PARDP	tr|A1B2X0|A1B2X0_PARDP	2.06e-66	8	8	8	0.325256	0.337287	1.03699		0.620829	0.348234	0.314309	0.902579		0.126089	0.35016	0.300352	0.857756	0.346308	0.328266	0.9479	0.35016	0.346308	0.989	0.300352	0.328266	1.09294
>tr|A1B2X2|A1B2X2_PARDP 3-oxoacyl-[acyl-carrier-protein] reductase OS=Paracoccus denitrificans (strain Pd 1222) GN=Pden_1769 PE=3 SV=1	1	tr|A1B2X2|A1B2X2_PARDP	tr|A1B2X2|A1B2X2_PARDP	3.63e-282	10	10	10	1.83798	2.14929	1.16938		0.0799009	1.9734	2.01386	1.0205		0.84191	1.83092	1.84504	1.00771	2.11589	2.18269	1.03157	1.83092	2.11589	1.15564	1.84504	2.18269	1.18301
>tr|A1B2X3|A1B2X3_PARDP Malonyl CoA-acyl carrier protein transacylase OS=Paracoccus denitrificans (strain Pd 1222) GN=Pden_1770 PE=3 SV=1	1	tr|A1B2X3|A1B2X3_PARDP	tr|A1B2X3|A1B2X3_PARDP	5.77e-151	11	11	11	1.64493	2.03671	1.23817		0.0791159	1.77433	1.90731	1.07494		0.597796	1.61774	1.67212	1.03361	1.93092	2.14249	1.10957	1.61774	1.93092	1.19359	1.67212	2.14249	1.2813
>tr|A1B2X4|A1B2X4_PARDP Integral membrane sensor signal transduction histidine kinase OS=Paracoccus denitrificans (strain Pd 1222) GN=Pden_1771 PE=4 SV=1	1	tr|A1B2X4|A1B2X4_PARDP	tr|A1B2X4|A1B2X4_PARDP	8.96e-28	7	7	7	0.195411	0.151058	0.77303	+	0.040791	0.172761	0.173708	1.00548		0.970867	0.189877	0.200945	1.05829	0.155645	0.146472	0.941062	0.189877	0.155645	0.819716	0.200945	0.146472	0.728915
>tr|A1B2X5|A1B2X5_PARDP Beta-lactamase domain protein OS=Paracoccus denitrificans (strain Pd 1222) GN=Pden_1772 PE=4 SV=1	1	tr|A1B2X5|A1B2X5_PARDP	tr|A1B2X5|A1B2X5_PARDP	5.74e-46	6	6	6	0.448787	0.425496	0.948101		0.646623	0.472349	0.401934	0.850927		0.128375	0.460667	0.436908	0.948425	0.484031	0.366961	0.758136	0.460667	0.484031	1.05072	0.436908	0.366961	0.839905
>tr|A1B2X8|A1B2X8_PARDP TonB-dependent siderophore receptor OS=Paracoccus denitrificans (strain Pd 1222) GN=Pden_1775 PE=3 SV=1	1	tr|A1B2X8|A1B2X8_PARDP	tr|A1B2X8|A1B2X8_PARDP	5.53e-102	9	9	9	0.323431	0.20964	0.648175		0.267683	0.179955	0.353116	1.96225		0.0639876	0.228154	0.418708	1.8352	0.131756	0.287524	2.18225	0.228154	0.131756	0.577485	0.418708	0.287524	0.686693
>tr|A1B2Y1|A1B2Y1_PARDP Drug resistance transporter, Bcr/CflA subfamily OS=Paracoccus denitrificans (strain Pd 1222) GN=Pden_1778 PE=4 SV=1	1	tr|A1B2Y1|A1B2Y1_PARDP	tr|A1B2Y1|A1B2Y1_PARDP	6.94e-19	3	3	3	0.106802	0.0843361	0.789648		0.233104	0.105257	0.0858812	0.81592		0.312332	0.103938	0.109666	1.05511	0.106576	0.0620963	0.58265	0.103938	0.106576	1.02538	0.109666	0.0620963	0.566231
>tr|A1B2Y2|A1B2Y2_PARDP Uncharacterized conserved protein UCP032025 OS=Paracoccus denitrificans (strain Pd 1222) GN=Pden_1779 PE=4 SV=1	1	tr|A1B2Y2|A1B2Y2_PARDP	tr|A1B2Y2|A1B2Y2_PARDP	6.98e-112	9	9	9	0.473889	0.43021	0.907828		0.354779	0.478471	0.425628	0.889558		0.253472	0.51226	0.435518	0.850191	0.444683	0.415737	0.934907	0.51226	0.444683	0.868081	0.435518	0.415737	0.95458
>tr|A1B2Y3|A1B2Y3_PARDP Efflux transporter, RND family, MFP subunit OS=Paracoccus denitrificans (strain Pd 1222) GN=Pden_1780 PE=4 SV=1	1	tr|A1B2Y3|A1B2Y3_PARDP	tr|A1B2Y3|A1B2Y3_PARDP	9.26e-247	18	18	18	2.32021	1.99567	0.860122		0.0577787	2.15219	2.16369	1.00535		0.954101	2.30436	2.33606	1.01375	2.00001	1.99132	0.995657	2.30436	2.00001	0.867922	2.33606	1.99132	0.852428
>tr|A1B2Y4|A1B2Y4_PARDP Transporter, hydrophobe/amphiphile efflux-1 (HAE1) family OS=Paracoccus denitrificans (strain Pd 1222) GN=Pden_1781 PE=4 SV=1	1	tr|A1B2Y4|A1B2Y4_PARDP	tr|A1B2Y4|A1B2Y4_PARDP	4.14e-57	7	7	7	0.347229	0.32862	0.946408		0.679161	0.368565	0.307284	0.833731		0.135864	0.344223	0.350235	1.01746	0.392907	0.264333	0.672763	0.344223	0.392907	1.14143	0.350235	0.264333	0.754732
>tr|A1B2Y7|A1B2Y7_PARDP Two component transcriptional regulator, LuxR family OS=Paracoccus denitrificans (strain Pd 1222) GN=Pden_1784 PE=4 SV=1	1	tr|A1B2Y7|A1B2Y7_PARDP	tr|A1B2Y7|A1B2Y7_PARDP	0.00070869	1	1	1	0.0327755	0.0150836	0.460209		0.172353	0.0181693	0.0296898	1.63407		0.39821	0.0184288	0.0471223	2.557	0.0179098	0.0122574	0.684398	0.0184288	0.0179098	0.971837	0.0471223	0.0122574	0.260119
>tr|A1B2Y9|A1B2Y9_PARDP Response regulator receiver protein OS=Paracoccus denitrificans (strain Pd 1222) GN=Pden_1786 PE=4 SV=1	1	tr|A1B2Y9|A1B2Y9_PARDP	tr|A1B2Y9|A1B2Y9_PARDP	7.25e-98	6	6	6	0.337851	0.300972	0.890843		0.552712	0.267975	0.370848	1.38389		0.0564556	0.304122	0.371579	1.22181	0.231827	0.370116	1.59652	0.304122	0.231827	0.762284	0.371579	0.370116	0.996063
>tr|A1B2Z1|A1B2Z1_PARDP Integral membrane sensor signal transduction histidine kinase OS=Paracoccus denitrificans (strain Pd 1222) GN=Pden_1788 PE=4 SV=1	1	tr|A1B2Z1|A1B2Z1_PARDP	tr|A1B2Z1|A1B2Z1_PARDP	5.01e-08	2	2	2	0.0126356	0.011594	0.917565		0.470632	0.0112027	0.0130269	1.16284		0.181469	0.0107945	0.0144768	1.34113	0.0116109	0.0115771	0.997093	0.0107945	0.0116109	1.07563	0.0144768	0.0115771	0.799704
>tr|A1B2Z4|A1B2Z4_PARDP Maf-like protein Pden_1791 OS=Paracoccus denitrificans (strain Pd 1222) GN=Pden_1791 PE=3 SV=1	1	tr|A1B2Z4|A1B2Z4_PARDP	tr|A1B2Z4|A1B2Z4_PARDP	5.98e-115	5	5	5	0.137182	0.154311	1.12487		0.388567	0.152771	0.138723	0.908047		0.484532	0.140155	0.134209	0.957576	0.165386	0.143237	0.866075	0.140155	0.165386	1.18002	0.134209	0.143237	1.06727
>tr|A1B2Z5|A1B2Z5_PARDP Ribonuclease OS=Paracoccus denitrificans (strain Pd 1222) GN=Pden_1792 PE=4 SV=1	1	tr|A1B2Z5|A1B2Z5_PARDP	tr|A1B2Z5|A1B2Z5_PARDP	2.87e-77	9	9	9	0.523708	0.505506	0.965243		0.704545	0.548197	0.481017	0.877452		0.122368	0.534238	0.513178	0.96058	0.562156	0.448855	0.798452	0.534238	0.562156	1.05226	0.513178	0.448855	0.874657
>tr|A1B2Z6|A1B2Z6_PARDP DNA gyrase inhibitor YacG OS=Paracoccus denitrificans (strain Pd 1222) GN=yacG PE=3 SV=1	1	tr|A1B2Z6|A1B2Z6_PARDP	tr|A1B2Z6|A1B2Z6_PARDP	3.55e-08	3	3	3	0.269267	0.25571	0.949654		0.876448	0.334144	0.190833	0.57111		0.0538987	0.367315	0.171219	0.466136	0.300973	0.210447	0.699224	0.367315	0.300973	0.819387	0.171219	0.210447	1.22911
>tr|A1B2Z9|A1B2Z9_PARDP GCN5-related N-acetyltransferase OS=Paracoccus denitrificans (strain Pd 1222) GN=Pden_1796 PE=4 SV=1	1	tr|A1B2Z9|A1B2Z9_PARDP	tr|A1B2Z9|A1B2Z9_PARDP	2.3e-111	6	6	6	0.66099	0.60773	0.919424		0.433077	0.694192	0.574527	0.827619	+	0.0402467	0.740937	0.581042	0.7842	0.647448	0.568011	0.877308	0.740937	0.647448	0.873823	0.581042	0.568011	0.977573
>tr|A1B300|A1B300_PARDP Sulfate ABC transporter, ATPase subunit OS=Paracoccus denitrificans (strain Pd 1222) GN=Pden_1797 PE=3 SV=1	1	tr|A1B300|A1B300_PARDP	tr|A1B300|A1B300_PARDP	2.52e-282	15	15	15	1.7992	2.00792	1.11601		0.661864	1.37615	2.43097	1.7665	+	0.000736536	1.3699	2.2285	1.62675	1.3824	2.63344	1.90497	1.3699	1.3824	1.00913	2.2285	2.63344	1.18171
>tr|A1B301|A1B301_PARDP Sulfate ABC transporter, periplasmic sulfate-binding protein OS=Paracoccus denitrificans (strain Pd 1222) GN=Pden_1798 PE=4 SV=1	1	tr|A1B301|A1B301_PARDP	tr|A1B301|A1B301_PARDP	1.12e-265	23	23	23	4.00436	5.08559	1.27001		0.618583	2.17136	6.9186	3.1863	+	0.00121802	2.08322	5.92551	2.8444	2.25949	7.91169	3.50153	2.08322	2.25949	1.08462	5.92551	7.91169	1.33519
>tr|A1B302|A1B302_PARDP Sulfate ABC transporter, inner membrane subunit CysT OS=Paracoccus denitrificans (strain Pd 1222) GN=Pden_1799 PE=3 SV=1	1	tr|A1B302|A1B302_PARDP	tr|A1B302|A1B302_PARDP	0.00094522	1	1	1	0.0687162	0.054122	0.787616		0.388452	0.0446184	0.0782198	1.75309	+	0.0133126	0.0438994	0.0935331	2.13062	0.0453374	0.0629066	1.38752	0.0438994	0.0453374	1.03276	0.0935331	0.0629066	0.67256
>tr|A1B304|A1B304_PARDP Heat shock protein DnaJ domain protein OS=Paracoccus denitrificans (strain Pd 1222) GN=Pden_1801 PE=4 SV=1	1	tr|A1B304|A1B304_PARDP	tr|A1B304|A1B304_PARDP	4.04e-21	4	4	4	0.260806	0.321276	1.23186		0.515752	0.19696	0.385122	1.95533	+	0.00839388	0.19251	0.329102	1.70953	0.20141	0.441142	2.19026	0.19251	0.20141	1.04623	0.329102	0.441142	1.34044
>tr|A1B305|A1B305_PARDP Uncharacterized protein OS=Paracoccus denitrificans (strain Pd 1222) GN=Pden_1802 PE=4 SV=1	1	tr|A1B305|A1B305_PARDP	tr|A1B305|A1B305_PARDP	2.57e-16	2	2	2	0.046938	0.0476767	1.01574		0.942382	0.0373515	0.0572631	1.53308	+	0.0109773	0.0373487	0.0565273	1.5135	0.0373544	0.0579989	1.55267	0.0373487	0.0373544	1.00015	0.0565273	0.0579989	1.02603
>tr|A1B306|A1B306_PARDP Glycosyl transferase, group 1 OS=Paracoccus denitrificans (strain Pd 1222) GN=Pden_1803 PE=4 SV=1	1	tr|A1B306|A1B306_PARDP	tr|A1B306|A1B306_PARDP	2.2e-90	8	8	8	0.464394	0.455459	0.98076		0.902454	0.543132	0.376722	0.69361	+	6.16982e-05	0.550074	0.378715	0.68848	0.53619	0.374728	0.698872	0.550074	0.53619	0.97476	0.378715	0.374728	0.989473
>tr|A1B307|A1B307_PARDP ABC transporter related protein OS=Paracoccus denitrificans (strain Pd 1222) GN=Pden_1804 PE=3 SV=1	1	tr|A1B307|A1B307_PARDP	tr|A1B307|A1B307_PARDP	1.67e-69	15	15	15	1.00223	0.798551	0.796773		0.0737841	0.935682	0.8651	0.924566		0.584782	1.01339	0.991074	0.977981	0.857976	0.739125	0.861475	1.01339	0.857976	0.846641	0.991074	0.739125	0.745782
>tr|A1B308|A1B308_PARDP Binding-protein-dependent transport systems inner membrane component OS=Paracoccus denitrificans (strain Pd 1222) GN=Pden_1805 PE=3 SV=1	1	tr|A1B308|A1B308_PARDP	tr|A1B308|A1B308_PARDP	2.4e-05	2	2	2	0.13606	0.102041	0.749974		0.135666	0.13381	0.104291	0.779392		0.20783	0.141749	0.13037	0.919724	0.125872	0.0782112	0.621357	0.141749	0.125872	0.887987	0.13037	0.0782112	0.599916
>tr|A1B309|A1B309_PARDP Binding-protein-dependent transport systems inner membrane component OS=Paracoccus denitrificans (strain Pd 1222) GN=Pden_1806 PE=3 SV=1	1	tr|A1B309|A1B309_PARDP	tr|A1B309|A1B309_PARDP	2.75e-133	5	5	5	0.328916	0.295346	0.897939		0.451146	0.334136	0.290126	0.868287		0.313515	0.315815	0.342017	1.08297	0.352457	0.238235	0.675926	0.315815	0.352457	1.11603	0.342017	0.238235	0.69656
>tr|A1B310|A1B310_PARDP Extracellular solute-binding protein, family 5 OS=Paracoccus denitrificans (strain Pd 1222) GN=Pden_1807 PE=4 SV=1	1	tr|A1B310|A1B310_PARDP	tr|A1B310|A1B310_PARDP	0	24	24	24	2.22752	2.0713	0.929868		0.507138	1.92148	2.37734	1.23724	+	0.0154069	1.91598	2.53905	1.3252	1.92698	2.21562	1.14979	1.91598	1.92698	1.00574	2.53905	2.21562	0.872617
>tr|A1B311|A1B311_PARDP Cytochrome c, class I OS=Paracoccus denitrificans (strain Pd 1222) GN=Pden_1808 PE=4 SV=1	1	tr|A1B311|A1B311_PARDP	tr|A1B311|A1B311_PARDP	1.54e-34	3	3	3	0.651778	0.727119	1.11559		0.0844199	0.656725	0.722171	1.09966		0.148897	0.615545	0.68801	1.11773	0.697905	0.756332	1.08372	0.615545	0.697905	1.1338	0.68801	0.756332	1.0993
>tr|A1B312|A1B312_PARDP Prephenate dehydratase OS=Paracoccus denitrificans (strain Pd 1222) GN=Pden_1809 PE=4 SV=1	1	tr|A1B312|A1B312_PARDP	tr|A1B312|A1B312_PARDP	1.32e-174	8	8	8	0.468971	0.526634	1.12296		0.084669	0.470367	0.525238	1.11666		0.106066	0.446479	0.491463	1.10075	0.494255	0.559013	1.13102	0.446479	0.494255	1.107	0.491463	0.559013	1.13745
>tr|A1B313|A1B313_PARDP Uncharacterized protein OS=Paracoccus denitrificans (strain Pd 1222) GN=Pden_1810 PE=4 SV=1	1	tr|A1B313|A1B313_PARDP	tr|A1B313|A1B313_PARDP	4.81e-84	9	9	9	0.554577	0.389712	0.70272		0.0794252	0.532319	0.41197	0.773915		0.232737	0.661388	0.447766	0.677009	0.403251	0.376174	0.932853	0.661388	0.403251	0.609704	0.447766	0.376174	0.840113
>tr|A1B315|A1B315_PARDP PfkB domain protein OS=Paracoccus denitrificans (strain Pd 1222) GN=Pden_1812 PE=4 SV=1	1	tr|A1B315|A1B315_PARDP	tr|A1B315|A1B315_PARDP	0.00015821	2	2	2	0.109625	0.0943301	0.860477		0.181099	0.104684	0.099271	0.948288		0.659255	0.108315	0.110936	1.0242	0.101054	0.087606	0.866922	0.108315	0.101054	0.932968	0.110936	0.087606	0.789699
>tr|A1B317|A1B317_PARDP Patatin OS=Paracoccus denitrificans (strain Pd 1222) GN=Pden_1814 PE=4 SV=1	1	tr|A1B317|A1B317_PARDP	tr|A1B317|A1B317_PARDP	1.01e-07	1	1	1	0.0545097	0.0437682	0.802943		0.496359	0.0660725	0.0322054	0.487426	+	0.00277627	0.0711649	0.0378545	0.531926	0.06098	0.0265564	0.435493	0.0711649	0.06098	0.856882	0.0378545	0.0265564	0.701539
>tr|A1B318|A1B318_PARDP Peptide chain release factor 2 OS=Paracoccus denitrificans (strain Pd 1222) GN=prfB PE=3 SV=1	1	tr|A1B318|A1B318_PARDP	tr|A1B318|A1B318_PARDP	4.32e-169	14	13	13	1.9651	1.77859	0.905085		0.358871	2.06888	1.67481	0.809524	+	0.0186074	2.20953	1.72068	0.778755	1.92823	1.62894	0.844782	2.20953	1.92823	0.872692	1.72068	1.62894	0.946682
>tr|A1B319|A1B319_PARDP Penicillin-binding protein, 1A family OS=Paracoccus denitrificans (strain Pd 1222) GN=Pden_1816 PE=4 SV=1	1	tr|A1B319|A1B319_PARDP	tr|A1B319|A1B319_PARDP	1.35e-278	29	29	28	1.20401	1.14085	0.947542		0.372946	1.203	1.14186	0.949173		0.389523	1.1836	1.22442	1.03449	1.2224	1.05929	0.866564	1.1836	1.2224	1.03279	1.22442	1.05929	0.865138
>tr|A1B320|A1B320_PARDP N-acetylmuramoyl-L-alanine amidase OS=Paracoccus denitrificans (strain Pd 1222) GN=Pden_1817 PE=4 SV=1	1	tr|A1B320|A1B320_PARDP	tr|A1B320|A1B320_PARDP	2.62e-89	8	8	8	0.555933	0.560041	1.00739		0.961824	0.637601	0.478372	0.750268	+	0.0197953	0.591593	0.520273	0.879445	0.68361	0.436471	0.638479	0.591593	0.68361	1.15554	0.520273	0.436471	0.838926
>tr|A1B321|A1B321_PARDP Aminotransferase OS=Paracoccus denitrificans (strain Pd 1222) GN=Pden_1818 PE=3 SV=1	1	tr|A1B321|A1B321_PARDP	tr|A1B321|A1B321_PARDP	0	15	15	15	1.33282	1.46152	1.09656		0.395022	1.51013	1.28422	0.850404		0.104796	1.44667	1.21898	0.842615	1.57359	1.34946	0.857565	1.44667	1.57359	1.08774	1.21898	1.34946	1.10704
>tr|A1B322|A1B322_PARDP DSBA oxidoreductase OS=Paracoccus denitrificans (strain Pd 1222) GN=Pden_1819 PE=4 SV=1	1	tr|A1B322|A1B322_PARDP	tr|A1B322|A1B322_PARDP	0	20	20	20	3.10344	3.55171	1.14444		0.163792	3.11081	3.54435	1.13937		0.18087	2.93523	3.27165	1.11461	3.28638	3.81705	1.16148	2.93523	3.28638	1.11963	3.27165	3.81705	1.1667
>tr|A1B324|A1B324_PARDP Uncharacterized protein OS=Paracoccus denitrificans (strain Pd 1222) GN=Pden_1821 PE=4 SV=1	1	tr|A1B324|A1B324_PARDP	tr|A1B324|A1B324_PARDP	1.09e-141	11	11	11	0.894289	0.75683	0.846292		0.364671	0.988029	0.663089	0.671124	+	0.00408221	1.02265	0.765925	0.748959	0.953405	0.560254	0.587635	1.02265	0.953405	0.932287	0.765925	0.560254	0.731474
>tr|A1B326|A1B326_PARDP Peptidase M20 OS=Paracoccus denitrificans (strain Pd 1222) GN=Pden_1823 PE=4 SV=1	1	tr|A1B326|A1B326_PARDP	tr|A1B326|A1B326_PARDP	8.19e-289	20	20	20	3.04488	2.87814	0.945237		0.408593	2.80808	3.11494	1.10928		0.0959	2.96106	3.12871	1.05662	2.6551	3.10118	1.16801	2.96106	2.6551	0.896671	3.12871	3.10118	0.991201
>tr|A1B328|A1B328_PARDP Transcriptional regulator, CarD family OS=Paracoccus denitrificans (strain Pd 1222) GN=Pden_1825 PE=4 SV=1	1	tr|A1B328|A1B328_PARDP	tr|A1B328|A1B328_PARDP	1.88e-172	17	17	17	2.01364	1.97404	0.980332		0.875835	2.27656	1.71111	0.751623	+	0.000333112	2.3017	1.72558	0.749701	2.25143	1.69665	0.753587	2.3017	2.25143	0.97816	1.72558	1.69665	0.98323
>tr|A1B329|A1B329_PARDP 4Fe-4S ferredoxin, iron-sulfur binding domain protein OS=Paracoccus denitrificans (strain Pd 1222) GN=Pden_1826 PE=4 SV=1	1	tr|A1B329|A1B329_PARDP	tr|A1B329|A1B329_PARDP	3.47e-56	4	4	4	0.51865	0.617142	1.1899		0.271074	0.550348	0.585444	1.06377		0.708597	0.551915	0.485385	0.879455	0.548781	0.685504	1.24914	0.551915	0.548781	0.994321	0.485385	0.685504	1.41229
>tr|A1B330|A1B330_PARDP Heat shock protein Hsp15 OS=Paracoccus denitrificans (strain Pd 1222) GN=Pden_1827 PE=4 SV=1	1	tr|A1B330|A1B330_PARDP	tr|A1B330|A1B330_PARDP	1.9e-73	2	2	2	0.376195	0.454742	1.20879		0.477495	0.379341	0.451595	1.19047		0.515022	0.404878	0.347512	0.858312	0.353805	0.555679	1.57058	0.404878	0.353805	0.873856	0.347512	0.555679	1.59902
>tr|A1B331|A1B331_PARDP Helicase domain protein OS=Paracoccus denitrificans (strain Pd 1222) GN=Pden_1828 PE=4 SV=1	1	tr|A1B331|A1B331_PARDP	tr|A1B331|A1B331_PARDP	1.92e-294	25	25	25	2.56488	2.2315	0.87002		0.284089	2.71109	2.08529	0.76917	+	0.0142492	2.80209	2.32768	0.830694	2.6201	1.8429	0.703372	2.80209	2.6201	0.935051	2.32768	1.8429	0.791734
>tr|A1B332|A1B332_PARDP TPR repeat-containing protein OS=Paracoccus denitrificans (strain Pd 1222) GN=Pden_1829 PE=4 SV=1	1	tr|A1B332|A1B332_PARDP	tr|A1B332|A1B332_PARDP	1.42e-72	4	4	4	0.0335516	0.0294117	0.87661		0.394866	0.0355819	0.0273815	0.769533		0.0562063	0.0363531	0.0307502	0.845878	0.0348108	0.0240127	0.689807	0.0363531	0.0348108	0.957575	0.0307502	0.0240127	0.780894
>tr|A1B333|A1B333_PARDP Sterol-binding domain protein OS=Paracoccus denitrificans (strain Pd 1222) GN=Pden_1830 PE=4 SV=1	1	tr|A1B333|A1B333_PARDP	tr|A1B333|A1B333_PARDP	3.53e-237	9	9	9	2.62643	3.24381	1.23506		0.219091	2.6715	3.19874	1.19736		0.303556	2.72095	2.53192	0.93053	2.62206	3.86556	1.47424	2.72095	2.62206	0.963659	2.53192	3.86556	1.52673
>tr|A1B334|A1B334_PARDP Alpha/beta hydrolase fold protein OS=Paracoccus denitrificans (strain Pd 1222) GN=Pden_1831 PE=4 SV=1	1	tr|A1B334|A1B334_PARDP	tr|A1B334|A1B334_PARDP	1.56e-28	3	3	3	0.0563159	0.0722964	1.28376		0.094447	0.0660751	0.0625372	0.946457		0.742064	0.0558607	0.0567712	1.0163	0.0762895	0.0683032	0.895316	0.0558607	0.0762895	1.36571	0.0567712	0.0683032	1.20313
[truncated: 1,549 more rows]

## Sheet: Prot. downreg. in FerB- vs. wt
Gene	Name	Peptide counts (unique)	Fold change FerB-/wt	p-value
4071	>tr|A1B9E3|A1B9E3_PARDP NADPH-dependent FMN reductase	6	0.262027	9.91164e-05
1112	>tr|A1B126|A1B126_PARDP Dihydropyrimidinase	1	0.313268	0.0112666
[truncated: 35 more rows]

## Sheet: Prot. upreg. in FerB- vs. wt
Gene	Name	Peptide counts (unique)	Fold change FerB-/wt	p-value
[truncated: 18 more rows]

## Sheet: Prot. upreg. by MV
Gene	Name	Peptide counts (unique)	Fold change MV+/MV-	p-value
[truncated: 149 more rows]

[truncated: 8 more sheets: Prot. downreg. by MV, Prot. upreg. by MV in wt str, Prot. downreg. by MV in wt str, Prot. upreg. by MV in FerB- str, Prot. downreg. by MV in FerB- , NADPH-depend. FMN reductases, FNR family transcript. regulat., Prot. regul. by FNR-family prot]
